# Supplementary material for: Independent domestication and cultivation histories of two West African indigenous fonio millet crops
Source: Nat Commun. 2025 Apr 30;16:4067. doi: 10.1038/s41467-025-59454-2 (PMC12044004; doi:10.1038/s41467-025-59454-2)
Supplement: Supplementary file 4 — Supplementary Data 1 [file 41467_2025_59454_MOESM4_ESM.xlsx]

## Sheet: Supplementary Data 1
Supplementary Data 1. Passport information of the 265 Digitaria accessions used in the study.
ID	species	country	status	longitude (DD)	latitude (DD)	Source of the material	project funding	Origin of the DNA sequence
CM12246	Digitaria exilis	Niger	cultivated	3.22	13.04	IRD/CIRAD	fao	Abrouk et al., 2020
CM08628	Digitaria exilis	Guinea	cultivated	-9.58	10.71	IRD/CIRAD	fao	Abrouk et al., 2020
CM08613	Digitaria exilis	Guinea	cultivated	-10.71	10.72	IRD/CIRAD	fao	Abrouk et al., 2020
CM08617	Digitaria exilis	Guinea	cultivated	-10.94	10.85	IRD/CIRAD	fao	Abrouk et al., 2020
CM08526	Digitaria exilis	Guinea	cultivated	-12.05	11.01	IRD/CIRAD	fao	Abrouk et al., 2020
CM08517	Digitaria exilis	Guinea	cultivated	-12.25	10.69	IRD/CIRAD	fao	Abrouk et al., 2020
CM08563	Digitaria exilis	Guinea	cultivated	-12.5	11.34	IRD/CIRAD	fao	Abrouk et al., 2020
CM08598	Digitaria exilis	Guinea	cultivated	-10.71	11.28	IRD/CIRAD	fao	Abrouk et al., 2020
CM08537	Digitaria exilis	Guinea	cultivated	-12.18	10.88	IRD/CIRAD	fao	Abrouk et al., 2020
CM08652	Digitaria exilis	Guinea	cultivated	-10.75	10.04	IRD/CIRAD	fao	Abrouk et al., 2020
CM08669	Digitaria exilis	Guinea	cultivated	-12.91	9.99	IRD/CIRAD	fao	Abrouk et al., 2020
CM08525	Digitaria exilis	Guinea	cultivated	-12.21	10.8	IRD/CIRAD	fao	Abrouk et al., 2020
CM08655	Digitaria exilis	Guinea	cultivated	-10.58	9.2	IRD/CIRAD	fao	Abrouk et al., 2020
CM08642	Digitaria exilis	Guinea	cultivated	-9.07	9.63	IRD/CIRAD	fao	Abrouk et al., 2020
CM08677	Digitaria exilis	Guinea	cultivated	-13.35	9.79	IRD/CIRAD	fao	Abrouk et al., 2020
CM08551	Digitaria exilis	Guinea	cultivated	-12.29	11.32	IRD/CIRAD	fao	Abrouk et al., 2020
CM08681	Digitaria exilis	Guinea	cultivated	-13.29	9.58	IRD/CIRAD	fao	Abrouk et al., 2020
CM08665	Digitaria exilis	Guinea	cultivated	-13.11	9.83	IRD/CIRAD	fao	Abrouk et al., 2020
CM08524	Digitaria exilis	Guinea	cultivated	-12.07	11.2	IRD/CIRAD	fao	Abrouk et al., 2020
CM08635	Digitaria exilis	Guinea	cultivated	-9.55	9.88	IRD/CIRAD	fao	Abrouk et al., 2020
CM08672	Digitaria exilis	Guinea	cultivated	-12.55	9.97	IRD/CIRAD	fao	Abrouk et al., 2020
CM08684	Digitaria exilis	Guinea	cultivated	-13.65	10.03	IRD/CIRAD	fao	Abrouk et al., 2020
CM08562	Digitaria exilis	Guinea	cultivated	-12.4	11.4	IRD/CIRAD	fao	Abrouk et al., 2020
CM08627	Digitaria exilis	Guinea	cultivated	-10.18	10.79	IRD/CIRAD	fao	Abrouk et al., 2020
CM08512	Digitaria exilis	Guinea	cultivated	-12.03	10.24	IRD/CIRAD	fao	Abrouk et al., 2020
CM08671	Digitaria exilis	Guinea	cultivated	-13.21	9.83	IRD/CIRAD	fao	Abrouk et al., 2020
CM08593	Digitaria exilis	Guinea	cultivated	-11.93	11.35	IRD/CIRAD	fao	Abrouk et al., 2020
CM08573	Digitaria exilis	Guinea	cultivated	-12.35	11.65	IRD/CIRAD	fao	Abrouk et al., 2020
CM08653	Digitaria exilis	Guinea	cultivated	-10.7	9.96	IRD/CIRAD	fao	Abrouk et al., 2020
CM07319	Digitaria exilis	Guinea	cultivated	-12.95	10.33	IRD/CIRAD	fao	Abrouk et al., 2020
CM07329	Digitaria exilis	Guinea	cultivated	-11.63	10.13	IRD/CIRAD	fao	Abrouk et al., 2020
CM07327	Digitaria exilis	Guinea	cultivated	-11.97	10.23	IRD/CIRAD	fao	Abrouk et al., 2020
CM07270	Digitaria exilis	Guinea	cultivated	-11.87	11.3	IRD/CIRAD	fao	Abrouk et al., 2020
CM07350	Digitaria exilis	Guinea	cultivated	-9.15	10	IRD/CIRAD	fao	Abrouk et al., 2020
CM07258	Digitaria exilis	Guinea	cultivated	-11.12	10.9	IRD/CIRAD	fao	Abrouk et al., 2020
CM07261	Digitaria exilis	Guinea	cultivated	-12.13	11.22	IRD/CIRAD	fao	Abrouk et al., 2020
CM07310	Digitaria exilis	Guinea	cultivated	-13.18	11.3	IRD/CIRAD	fao	Abrouk et al., 2020
CM07266	Digitaria exilis	Guinea	cultivated	-12.5	10.83	IRD/CIRAD	fao	Abrouk et al., 2020
CM07249	Digitaria exilis	Guinea	cultivated	-11.5	10.7	IRD/CIRAD	fao	Abrouk et al., 2020
CM07262	Digitaria exilis	Guinea	cultivated	-12.28	12.8	IRD/CIRAD	fao	Abrouk et al., 2020
CM07321	Digitaria exilis	Guinea	cultivated	-12.68	10	IRD/CIRAD	fao	Abrouk et al., 2020
CM07354	Digitaria exilis	Guinea	cultivated	-9	9.03	IRD/CIRAD	fao	Abrouk et al., 2020
CM07346	Digitaria exilis	Guinea	cultivated	-9.77	9.72	IRD/CIRAD	fao	Abrouk et al., 2020
CM07295	Digitaria exilis	Guinea	cultivated	-12.43	11.58	IRD/CIRAD	fao	Abrouk et al., 2020
CM07342	Digitaria exilis	Guinea	cultivated	-9.97	9.35	IRD/CIRAD	fao	Abrouk et al., 2020
CM07246	Digitaria exilis	Guinea	cultivated	-11.22	10.72	IRD/CIRAD	fao	Abrouk et al., 2020
CM07292	Digitaria exilis	Guinea	cultivated	-12.5	12.03	IRD/CIRAD	fao	Abrouk et al., 2020
CM07244	Digitaria exilis	Guinea	cultivated	-10.97	10.63	IRD/CIRAD	fao	Abrouk et al., 2020
CM07226	Digitaria exilis	Guinea	cultivated	-9.25	11.07	IRD/CIRAD	fao	Abrouk et al., 2020
CM07280	Digitaria exilis	Guinea	cultivated	-11.98	11.72	IRD/CIRAD	fao	Abrouk et al., 2020
CM07338	Digitaria exilis	Guinea	cultivated	-10.52	9.53	IRD/CIRAD	fao	Abrouk et al., 2020
CM07234	Digitaria exilis	Guinea	cultivated	-9.5	10.87	IRD/CIRAD	fao	Abrouk et al., 2020
CM07281	Digitaria exilis	Guinea	cultivated	-12.15	11.57	IRD/CIRAD	fao	Abrouk et al., 2020
CM07289	Digitaria exilis	Guinea	cultivated	-12.37	11.87	IRD/CIRAD	fao	Abrouk et al., 2020
CM07360	Digitaria exilis	Guinea	cultivated	-8.33	10.28	IRD/CIRAD	fao	Abrouk et al., 2020
CM07340	Digitaria exilis	Guinea	cultivated	-10.22	9.4	IRD/CIRAD	fao	Abrouk et al., 2020
CM07317	Digitaria exilis	Guinea	cultivated	-12.98	10.6	IRD/CIRAD	fao	Abrouk et al., 2020
CM07268	Digitaria exilis	Guinea	cultivated	-12.13	11.38	IRD/CIRAD	fao	Abrouk et al., 2020
CM05744	Digitaria exilis	Mali	cultivated	-11.63	14.13	IRD/CIRAD	fao	Abrouk et al., 2020
CM05770	Digitaria exilis	Mali	cultivated	-9.22	12.97	IRD/CIRAD	fao	Abrouk et al., 2020
CM05793	Digitaria exilis	Mali	cultivated	-8.22	11.03	IRD/CIRAD	fao	Abrouk et al., 2020
CM05842	Digitaria exilis	Mali	cultivated	-3.1	14.65	IRD/CIRAD	fao	Abrouk et al., 2020
CM05798	Digitaria exilis	Mali	cultivated	-7.42	11.1	IRD/CIRAD	fao	Abrouk et al., 2020
CM05830	Digitaria exilis	Mali	cultivated	-4.6	13.6	IRD/CIRAD	fao	Abrouk et al., 2020
CM05737	Digitaria exilis	Mali	cultivated	-7.52	14.02	IRD/CIRAD	fao	Abrouk et al., 2020
CM05746	Digitaria exilis	Mali	cultivated	-11.87	13.9	IRD/CIRAD	fao	Abrouk et al., 2020
CM05840	Digitaria exilis	Mali	cultivated	-2.7	14.42	IRD/CIRAD	fao	Abrouk et al., 2020
CM05857	Digitaria exilis	Mali	cultivated	-3.77	14.33	IRD/CIRAD	fao	Abrouk et al., 2020
CM05847	Digitaria exilis	Mali	cultivated	-3.95	13.75	IRD/CIRAD	fao	Abrouk et al., 2020
CM05858	Digitaria exilis	Mali	cultivated	-3.88	14.18	IRD/CIRAD	fao	Abrouk et al., 2020
CM05775	Digitaria exilis	Mali	cultivated	-8.1	13.88	IRD/CIRAD	fao	Abrouk et al., 2020
CM05844	Digitaria exilis	Mali	cultivated	-3.62	14.02	IRD/CIRAD	fao	Abrouk et al., 2020
CM05796	Digitaria exilis	Mali	cultivated	-8.08	11.53	IRD/CIRAD	fao	Abrouk et al., 2020
CM05853	Digitaria exilis	Mali	cultivated	-3.37	14.3	IRD/CIRAD	fao	Abrouk et al., 2020
CM05803	Digitaria exilis	Mali	cultivated	-6.58	10.53	IRD/CIRAD	fao	Abrouk et al., 2020
CM05754	Digitaria exilis	Mali	cultivated	-10.88	12.27	IRD/CIRAD	fao	Abrouk et al., 2020
CM05870	Digitaria exilis	Mali	cultivated	-6.5	13.18	IRD/CIRAD	fao	Abrouk et al., 2020
CM05819	Digitaria exilis	Mali	cultivated	-6.13	10.75	IRD/CIRAD	fao	Abrouk et al., 2020
CM05841	Digitaria exilis	Mali	cultivated	-2.9	14.57	IRD/CIRAD	fao	Abrouk et al., 2020
CM05839	Digitaria exilis	Mali	cultivated	-2.55	14.28	IRD/CIRAD	fao	Abrouk et al., 2020
CM05761	Digitaria exilis	Mali	cultivated	-10.75	13.2	IRD/CIRAD	fao	Abrouk et al., 2020
CM05808	Digitaria exilis	Mali	cultivated	-6.5	10.75	IRD/CIRAD	fao	Abrouk et al., 2020
CM05843	Digitaria exilis	Mali	cultivated	-3.62	14.13	IRD/CIRAD	fao	Abrouk et al., 2020
CM05811	Digitaria exilis	Mali	cultivated	-7.03	11.28	IRD/CIRAD	fao	Abrouk et al., 2020
CM05767	Digitaria exilis	Mali	cultivated	-9.48	13.1	IRD/CIRAD	fao	Abrouk et al., 2020
CM05772	Digitaria exilis	Mali	cultivated	-9.95	12.88	IRD/CIRAD	fao	Abrouk et al., 2020
CM05869	Digitaria exilis	Mali	cultivated	-6.42	13.33	IRD/CIRAD	fao	Abrouk et al., 2020
CM05836	Digitaria exilis	Mali	cultivated	-3.88	15.05	IRD/CIRAD	fao	Abrouk et al., 2020
CM05849	Digitaria exilis	Mali	cultivated	-3.35	13.75	IRD/CIRAD	fao	Abrouk et al., 2020
CM05802	Digitaria exilis	Mali	cultivated	-7.45	10.47	IRD/CIRAD	fao	Abrouk et al., 2020
CM05760	Digitaria exilis	Mali	cultivated	-10.5	13.22	IRD/CIRAD	fao	Abrouk et al., 2020
CM05743	Digitaria exilis	Mali	cultivated	-11.8	14.33	IRD/CIRAD	fao	Abrouk et al., 2020
CM05771	Digitaria exilis	Mali	cultivated	-9.65	13.03	IRD/CIRAD	fao	Abrouk et al., 2020
CM05855	Digitaria exilis	Mali	cultivated	-3.47	14.5	IRD/CIRAD	fao	Abrouk et al., 2020
CM05792	Digitaria exilis	Mali	cultivated	-8.2	10.6	IRD/CIRAD	fao	Abrouk et al., 2020
CM05856	Digitaria exilis	Mali	cultivated	-3.27	14.67	IRD/CIRAD	fao	Abrouk et al., 2020
CM05780	Digitaria exilis	Mali	cultivated	-7.93	13.1	IRD/CIRAD	fao	Abrouk et al., 2020
CM05741	Digitaria exilis	Mali	cultivated	-11.57	14.48	IRD/CIRAD	fao	Abrouk et al., 2020
CM05740	Digitaria exilis	Mali	cultivated	-10.3	14.87	IRD/CIRAD	fao	Abrouk et al., 2020
CM05854	Digitaria exilis	Mali	cultivated	-3.58	14.38	IRD/CIRAD	fao	Abrouk et al., 2020
CM05750	Digitaria exilis	Mali	cultivated	-11.13	13.1	IRD/CIRAD	fao	Abrouk et al., 2020
CM05835	Digitaria exilis	Mali	cultivated	-4.23	14.02	IRD/CIRAD	fao	Abrouk et al., 2020
CM05742	Digitaria exilis	Mali	cultivated	-12.07	14.72	IRD/CIRAD	fao	Abrouk et al., 2020
CM05810	Digitaria exilis	Mali	cultivated	-6.85	11.05	IRD/CIRAD	fao	Abrouk et al., 2020
CM05865	Digitaria exilis	Mali	cultivated	-5.55	13.65	IRD/CIRAD	fao	Abrouk et al., 2020
CM05863	Digitaria exilis	Mali	cultivated	-6	13.58	IRD/CIRAD	fao	Abrouk et al., 2020
CM05736	Digitaria exilis	Mali	cultivated	-7.18	13.88	IRD/CIRAD	fao	Abrouk et al., 2020
CM05734	Digitaria exilis	Mali	cultivated	-7.03	13.62	IRD/CIRAD	fao	Abrouk et al., 2020
CM05824	Digitaria exilis	Mali	cultivated	-5.83	13.12	IRD/CIRAD	fao	Abrouk et al., 2020
CM05834	Digitaria exilis	Mali	cultivated	-4.4	13.7	IRD/CIRAD	fao	Abrouk et al., 2020
CM05827	Digitaria exilis	Mali	cultivated	-4.9	12.65	IRD/CIRAD	fao	Abrouk et al., 2020
CM05815	Digitaria exilis	Mali	cultivated	-7.27	11.38	IRD/CIRAD	fao	Abrouk et al., 2020
CM05806	Digitaria exilis	Mali	cultivated	-6.88	10.82	IRD/CIRAD	fao	Abrouk et al., 2020
CM03418	Digitaria exilis	Togo	cultivated	0.95	9.67	IRD/CIRAD	fao	Abrouk et al., 2020
CM03437	Digitaria exilis	Togo	cultivated	0.9	7.47	IRD/CIRAD	fao	Abrouk et al., 2020
CM03409	Digitaria exilis	Togo	cultivated	0.83	10.02	IRD/CIRAD	fao	Abrouk et al., 2020
CM03400	Digitaria exilis	Togo	cultivated	1.1	9.8	IRD/CIRAD	fao	Abrouk et al., 2020
CM03431	Digitaria exilis	Togo	cultivated	0.73	7.58	IRD/CIRAD	fao	Abrouk et al., 2020
CM03439	Digitaria exilis	Togo	cultivated	0.85	6.57	IRD/CIRAD	fao	Abrouk et al., 2020
CM03438	Digitaria exilis	Togo	cultivated	0.92	9.42	IRD/CIRAD	fao	Abrouk et al., 2020
CM03424	Digitaria exilis	Togo	cultivated	0.7	9.57	IRD/CIRAD	fao	Abrouk et al., 2020
CM03380	Digitaria exilis	Togo	cultivated	0.42	10.3	IRD/CIRAD	fao	Abrouk et al., 2020
CM03406	Digitaria exilis	Togo	cultivated	0.75	9.88	IRD/CIRAD	fao	Abrouk et al., 2020
CM03430	Digitaria exilis	Togo	cultivated	0.8	9.27	IRD/CIRAD	fao	Abrouk et al., 2020
CM03434	Digitaria exilis	Togo	cultivated	1.02	7.62	IRD/CIRAD	fao	Abrouk et al., 2020
CM03394	Digitaria exilis	Togo	cultivated	0.75	10.13	IRD/CIRAD	fao	Abrouk et al., 2020
CM03382	Digitaria exilis	Togo	cultivated	0.65	10.27	IRD/CIRAD	fao	Abrouk et al., 2020
CM03423	Digitaria exilis	Togo	cultivated	1.17	8.6	IRD/CIRAD	fao	Abrouk et al., 2020
CM03403	Digitaria exilis	Togo	cultivated	1.2	9.82	IRD/CIRAD	fao	Abrouk et al., 2020
CM03396	Digitaria exilis	Togo	cultivated	0.92	10.03	IRD/CIRAD	fao	Abrouk et al., 2020
CM03390	Digitaria exilis	Togo	cultivated	0.57	9.97	IRD/CIRAD	fao	Abrouk et al., 2020
CM07902	Digitaria exilis	Burkina Faso	cultivated	-4.62	11.18	IRD/CIRAD	fao	Abrouk et al., 2020
CM06496	Digitaria exilis	Burkina Faso	cultivated	-1.85	14.2	IRD/CIRAD	fao	Abrouk et al., 2020
CM06501	Digitaria exilis	Burkina Faso	cultivated	-3.08	13.37	IRD/CIRAD	fao	Abrouk et al., 2020
CM07890	Digitaria exilis	Burkina Faso	cultivated	-4.85	10.58	IRD/CIRAD	fao	Abrouk et al., 2020
CM07900	Digitaria exilis	Burkina Faso	cultivated	-4.92	11.18	IRD/CIRAD	fao	Abrouk et al., 2020
CM07888	Digitaria exilis	Burkina Faso	cultivated	-5.08	10.55	IRD/CIRAD	fao	Abrouk et al., 2020
CM07885	Digitaria exilis	Burkina Faso	cultivated	-5.28	10.55	IRD/CIRAD	fao	Abrouk et al., 2020
CM06510	Digitaria exilis	Burkina Faso	cultivated	-3.9	12.9	IRD/CIRAD	fao	Abrouk et al., 2020
CM07903	Digitaria exilis	Burkina Faso	cultivated	-4.43	11.13	IRD/CIRAD	fao	Abrouk et al., 2020
CM06505	Digitaria exilis	Burkina Faso	cultivated	-3.62	12.82	IRD/CIRAD	fao	Abrouk et al., 2020
CM07901	Digitaria exilis	Burkina Faso	cultivated	-4.93	11.05	IRD/CIRAD	fao	Abrouk et al., 2020
CM07895	Digitaria exilis	Burkina Faso	cultivated	-4.98	10.52	IRD/CIRAD	fao	Abrouk et al., 2020
CM06513	Digitaria exilis	Burkina Faso	cultivated	-3.82	12.58	IRD/CIRAD	fao	Abrouk et al., 2020
CM07909	Digitaria exilis	Burkina Faso	cultivated	-4.05	11.02	IRD/CIRAD	fao	Abrouk et al., 2020
CM07892	Digitaria exilis	Burkina Faso	cultivated	-4.82	10.67	IRD/CIRAD	fao	Abrouk et al., 2020
CM07891	Digitaria exilis	Burkina Faso	cultivated	-4.9	10.63	IRD/CIRAD	fao	Abrouk et al., 2020
CM06511	Digitaria exilis	Burkina Faso	cultivated	-3.83	12.67	IRD/CIRAD	fao	Abrouk et al., 2020
CM07908	Digitaria exilis	Burkina Faso	cultivated	-4.33	11.13	IRD/CIRAD	fao	Abrouk et al., 2020
CM04489	Digitaria exilis	Benin	cultivated	0.78	10.4	IRD/CIRAD	fao	Abrouk et al., 2020
CM04493	Digitaria exilis	Benin	cultivated	0.98	10.27	IRD/CIRAD	fao	Abrouk et al., 2020
CM04487	Digitaria exilis	Benin	cultivated	1.38	10.5	IRD/CIRAD	fao	Abrouk et al., 2020
NER_2011_01_04_171	Digitaria exilis	Niger	cultivated	3.41	12.77	IRD/CIRAD	arcad	This study
NER_2011_01_09_173	Digitaria exilis	Niger	cultivated	3.41	12.77	IRD/CIRAD	arcad	This study
NER_2011_08_85_208	Digitaria exilis	Niger	cultivated	3.35	12.24	IRD/CIRAD	arcad	This study
NER_2011_10_103_217	Digitaria exilis	Niger	cultivated	3.11	12.47	IRD/CIRAD	arcad	This study
NER_2011_11_116_220	Digitaria exilis	Niger	cultivated	2.34	12.71	IRD/CIRAD	arcad	This study
NER_2011_11_123_224	Digitaria exilis	Niger	cultivated	2.34	12.71	IRD/CIRAD	arcad	This study
NER_2011_14_144_235	Digitaria exilis	Niger	cultivated	2.22	12.65	IRD/CIRAD	arcad	This study
NER_2011_18_177_2	Digitaria exilis	Niger	cultivated	3.96	12.99	IRD/CIRAD	arcad	This study
NER_2011_34_380_145	Digitaria exilis	Niger	cultivated	3.64	12.8	IRD/CIRAD	arcad	This study
NER_2011_38_397_166	Digitaria exilis	Niger	cultivated	3.56	12.7	IRD/CIRAD	arcad	This study
NGA_2015_01_026	Digitaria iburua	Nigeria	cultivated	8.87	9.12	IRD/CIRAD	africrop	This study
NGA_2015_NA02_027	Digitaria iburua	Nigeria	cultivated	9.72	9.24	IRD/CIRAD	africrop	This study
NGA_2015_NA02_028	Digitaria iburua	Nigeria	cultivated	9.72	9.24	IRD/CIRAD	africrop	This study
NGA_2015_NA02_029	Digitaria iburua	Nigeria	cultivated	9.72	9.24	IRD/CIRAD	africrop	This study
NGA_2015_NA02_030	Digitaria iburua	Nigeria	cultivated	9.72	9.24	IRD/CIRAD	africrop	This study
NGA_2015_04_031	Digitaria iburua	Nigeria	cultivated	9.49	9.36	IRD/CIRAD	africrop	This study
NGA_2015_05_032	Digitaria iburua	Nigeria	cultivated	9.45	9.44	IRD/CIRAD	africrop	This study
NGA_2015_07_033	Digitaria iburua	Nigeria	cultivated	9.14	9.49	IRD/CIRAD	africrop	This study
NGA_2015_08_034	Digitaria iburua	Nigeria	cultivated	9.14	9.49	IRD/CIRAD	africrop	This study
NGA_2015_09_035	Digitaria iburua	Nigeria	cultivated	9.14	9.49	IRD/CIRAD	africrop	This study
NGA_2015_10_036	Digitaria iburua	Nigeria	cultivated	9.14	9.49	IRD/CIRAD	africrop	This study
NGA_2015_11_037	Digitaria iburua	Nigeria	cultivated	9.14	9.49	IRD/CIRAD	africrop	This study
NGA_2015_12_038	Digitaria iburua	Nigeria	cultivated	9.14	9.49	IRD/CIRAD	africrop	This study
NGA_2015_NA05_039	Digitaria iburua	Nigeria	cultivated	8.8	10.05	IRD/CIRAD	africrop	This study
G04-02-F-A01	Digitaria exilis	Senegal	cultivated	-13.55	13.57	IRD/CIRAD	waap-fonio	This study
G07-09-F-A01	Digitaria exilis	Senegal	cultivated	-12.85	12.59	IRD/CIRAD	waap-fonio	This study
G09-05-F-A01	Digitaria exilis	Senegal	cultivated	-11.96	12.48	IRD/CIRAD	waap-fonio	This study
G10-05-F-A01	Digitaria exilis	Senegal	cultivated	-11.73	12.89	IRD/CIRAD	waap-fonio	This study
I04-04-F-A01	Digitaria exilis	Senegal	cultivated	-15.53	12.81	IRD/CIRAD	waap-fonio	This study
I05-09-F-A01	Digitaria exilis	Senegal	cultivated	-15.67	12.64	IRD/CIRAD	waap-fonio	This study
I07-07-F-A01	Digitaria exilis	Senegal	cultivated	-16.1	12.46	IRD/CIRAD	waap-fonio	This study
L01-02-F-A01	Digitaria exilis	Senegal	cultivated	-14.85	13.79	IRD/CIRAD	waap-fonio	This study
M01-06-F-A01	Digitaria exilis	Senegal	cultivated	-14.78	12.74	IRD/CIRAD	waap-fonio	This study
M04-08-F-A01	Digitaria exilis	Senegal	cultivated	-14.53	13.18	IRD/CIRAD	waap-fonio	This study
P04_02_F01	Digitaria exilis	Benin	cultivated	1.65	10.3	IRD/CIRAD	africrop	This study
P10_02_F01	Digitaria exilis	Benin	cultivated	1.34	10.42	IRD/CIRAD	africrop	This study
P20_01_F03	Digitaria exilis	Benin	cultivated	1.12	10.53	IRD/CIRAD	africrop	This study
P22_01_F01	Digitaria exilis	Benin	cultivated	0.94	10.4	IRD/CIRAD	africrop	This study
Q01_01_02	Digitaria exilis	Nigeria	cultivated	8.74	9.62	IRD/CIRAD	africrop	This study
Q01_05_01	Digitaria exilis	Nigeria	cultivated	8.76	9.64	IRD/CIRAD	africrop	This study
Q02_01_02	Digitaria exilis	Nigeria	cultivated	8.63	9.66	IRD/CIRAD	africrop	This study
Q02_02_02	Digitaria exilis	Nigeria	cultivated	8.62	9.66	IRD/CIRAD	africrop	This study
Q02_06_01	Digitaria exilis	Nigeria	cultivated	8.62	9.66	IRD/CIRAD	africrop	This study
Q02_09_01	Digitaria exilis	Nigeria	cultivated	8.62	9.66	IRD/CIRAD	africrop	This study
Q03_02_02	Digitaria iburua	Nigeria	cultivated	8.77	9.88	IRD/CIRAD	africrop	This study
Q05_06_01	Digitaria exilis	Nigeria	cultivated	9.04	9.21	IRD/CIRAD	africrop	This study
Q05_08_01	Digitaria exilis	Nigeria	cultivated	9.07	9.2	IRD/CIRAD	africrop	This study
Q05_08_02	Digitaria exilis	Nigeria	cultivated	9.07	9.2	IRD/CIRAD	africrop	This study
Q06_07_02	Digitaria exilis	Nigeria	cultivated	8.95	9.17	IRD/CIRAD	africrop	This study
Q10_02_01	Digitaria exilis	Nigeria	cultivated	9.11	9.99	IRD/CIRAD	africrop	This study
Q11_01_02	Digitaria iburua	Nigeria	cultivated	9.55	9.26	IRD/CIRAD	africrop	This study
Q11_01_03	Digitaria iburua	Nigeria	cultivated	9.55	9.26	IRD/CIRAD	africrop	This study
Q11_11_01	Digitaria iburua	Nigeria	cultivated	9.55	9.26	IRD/CIRAD	africrop	This study
Q13_09_01	Digitaria exilis	Nigeria	cultivated	9.5	9.56	IRD/CIRAD	africrop	This study
Q16_03_01	Digitaria exilis	Nigeria	cultivated	9.49	9.82	IRD/CIRAD	africrop	This study
Q19_01_01	Digitaria iburua	Nigeria	cultivated	8.62	9.11	IRD/CIRAD	africrop	This study
Q19_03_01	Digitaria iburua	Nigeria	cultivated	8.62	9.11	IRD/CIRAD	africrop	This study
Q20_01_01	Digitaria iburua	Nigeria	cultivated	8.66	9.11	IRD/CIRAD	africrop	This study
Q23_01_01	Digitaria exilis	Nigeria	cultivated	8.42	9.17	IRD/CIRAD	africrop	This study
Q24_08_02	Digitaria iburua	Nigeria	cultivated	8.49	9.2	IRD/CIRAD	africrop	This study
Q24_10_01	Digitaria iburua	Nigeria	cultivated	8.49	9.2	IRD/CIRAD	africrop	This study
Q25_01_01	Digitaria iburua	Nigeria	cultivated	8.11	9.54	IRD/CIRAD	africrop	This study
Q25_03_01	Digitaria exilis	Nigeria	cultivated	8.11	9.54	IRD/CIRAD	africrop	This study
Q25_03_02	Digitaria exilis	Nigeria	cultivated	8.11	9.54	IRD/CIRAD	africrop	This study
Q25_06_01	Digitaria iburua	Nigeria	cultivated	8.11	9.54	IRD/CIRAD	africrop	This study
Q26_05_03	Digitaria exilis	Nigeria	cultivated	7.93	9.55	IRD/CIRAD	africrop	This study
Q27_02_01	Digitaria iburua	Nigeria	cultivated	7.97	9.54	IRD/CIRAD	africrop	This study
Q27_02_02	Digitaria exilis	Nigeria	cultivated	7.97	9.54	IRD/CIRAD	africrop	This study
Q27_04_01	Digitaria exilis	Nigeria	cultivated	7.97	9.54	IRD/CIRAD	africrop	This study
Q31_02_02	Digitaria exilis	Nigeria	cultivated	7.41	9.45	IRD/CIRAD	africrop	This study
Q31_04_01	Digitaria exilis	Nigeria	cultivated	7.41	9.45	IRD/CIRAD	africrop	This study
Q32_07_02	Digitaria exilis	Nigeria	cultivated	7.35	9.42	IRD/CIRAD	africrop	This study
CM05836-D	Digitaria exilis	Mali	cultivated	-3.88	15.05	IRD/CIRAD	Abrouk et al., 2020	Abrouk et al., 2020
CH1	Digitaria exilis	Ghana	cultivated	0.26	10.16	IRD/CIRAD	Abrouk et al., 2020	Abrouk et al., 2020
CH2	Digitaria exilis	Ghana	cultivated	0.26	10.16	IRD/CIRAD	Abrouk et al., 2020	Abrouk et al., 2020
CH3	Digitaria exilis	Ghana	cultivated	0.29	10.13	IRD/CIRAD	Abrouk et al., 2020	Abrouk et al., 2020
CH4	Digitaria exilis	Ghana	cultivated	0.29	10.14	IRD/CIRAD	Abrouk et al., 2020	Abrouk et al., 2020
67996	Digitaria longiflora	Guinea	wild	-8.4	7.7	NBC	Abrouk et al., 2020	Abrouk et al., 2020
If-Dlon1	Digitaria longiflora	Mali	wild	-4.23	14.58	IFAN	Abrouk et al., 2020	Abrouk et al., 2020
If-Dlon12	Digitaria longiflora	Sierra Leone	wild	-11.12	9.18	IFAN	Abrouk et al., 2020	Abrouk et al., 2020
L121	Digitaria longiflora	South Sudan	wild	31.68	6.2	NBC	Abrouk et al., 2020	Abrouk et al., 2020
L17	Digitaria longiflora	Nigeria	wild	3.43	6.45	NBC	Abrouk et al., 2020	Abrouk et al., 2020
L3027	Digitaria longiflora	Chad	wild	16.03	11.63	NBC	Abrouk et al., 2020	Abrouk et al., 2020
L4148	Digitaria longiflora	Nigeria	wild	10.5	9.75	NBC	Abrouk et al., 2020	Abrouk et al., 2020
L8249	Digitaria longiflora	Guinea	wild	-8.4	7.7	NBC	Abrouk et al., 2020	Abrouk et al., 2020
L9512	Digitaria longiflora	Cameroon	wild	9.93	4.97	NBC	Abrouk et al., 2020	Abrouk et al., 2020
L953	Digitaria longiflora	Kenya	wild	34.67	-0.62	NBC	Abrouk et al., 2020	Abrouk et al., 2020
M1070	Digitaria longiflora	Nigeria	wild	3.94	7.38	NBC	Abrouk et al., 2020	Abrouk et al., 2020
M883	Digitaria longiflora	Cameroon	wild	10.9	5.73	NBC	Abrouk et al., 2020	Abrouk et al., 2020
M905	Digitaria longiflora	Chad	wild	18.59	14.7	NBC	Abrouk et al., 2020	Abrouk et al., 2020
M949	Digitaria longiflora	Chad	wild	18.59	14.7	NBC	Abrouk et al., 2020	Abrouk et al., 2020
ALF020414	Digitaria ternata	Guinea	wild	-8.37	7.67	ALF CIRAD	EWABELT	This study
ALF020413	Digitaria ternata	Guinea	wild	-8.37	7.67	ALF CIRAD	EWABELT	This study
ALF020407	Digitaria ternata	Central African Republic	wild	15.59	5.93	ALF CIRAD	EWABELT	This study
ALF020409	Digitaria ternata	Central African Republic	wild	16.03	6.78	ALF CIRAD	EWABELT	This study
ALF020410	Digitaria ternata	Zimbabwe	wild	30.72	-16.67	ALF CIRAD	EWABELT	This study
ALF020412	Digitaria ternata	Zimbabwe	wild	30.72	-16.67	ALF CIRAD	EWABELT	This study
MNHN-P-P01929803	Digitaria ternata	Guinea	wild	-11.82	10.63	MNHN	EWABELT	This study
MNHN-P-P01929804	Digitaria ternata	Nigeria	wild	7.52	11.24	MNHN	EWABELT	This study
MNHN-P-P01929805	Digitaria ternata	Nigeria	wild	7.52	11.24	MNHN	EWABELT	This study
MNHN-P-P01929806	Digitaria ternata	Burkina Faso	wild	-2.06	12.87	MNHN	EWABELT	This study
MNHN-P-P01929807	Digitaria ternata	Ivory Coast	wild	-7.83	7.64	MNHN	EWABELT	This study
MNHN-P-P02334627	Digitaria ternata	Ivory Coast	wild	-5.56	7.78	MNHN	EWABELT	This study
MNHN-P-P02334628	Digitaria ternata	Ivory Coast	wild	-5.56	7.78	MNHN	EWABELT	This study
MNHN-P-P02352803	Digitaria ternata	Tanzania	wild	29.63	-4.87	MNHN	EWABELT	This study
MNHN-P-P02611736	Digitaria ternata	Yemen	wild	44.1	14.11	MNHN	EWABELT	This study
MNHN-P-P02611791	Digitaria ternata	Tanzania	wild	35.86	-2.9	MNHN	EWABELT	This study
MNHN-P-P02614585	Digitaria ternata	Ivory Coast	wild	NA	NA	MNHN	EWABELT	This study
MNHN-P-P03173414	Digitaria ternata	Kenya	wild	36.81	-1.35	MNHN	EWABELT	This study
MNHN-P-P03173405	Digitaria ternata	Tanzania	wild	35.24	-9.26	MNHN	EWABELT	This study
MNHN-P-P03173406	Digitaria ternata	Tanzania	wild	35.24	-9.26	MNHN	EWABELT	This study
MNHN-P-P03173413	Digitaria ternata	Kenya	wild	NA	NA	MNHN	EWABELT	This study
MNHN-P-P00442035	Digitaria ternata	Ethiopie (et)	wild	NA	NA	MNHN	EWABELT	This study
