# Supplementary material for: Independent domestication and cultivation histories of two West African indigenous fonio millet crops
Source: Nat Commun. 2025 Apr 30;16:4067. doi: 10.1038/s41467-025-59454-2 (PMC12044004; doi:10.1038/s41467-025-59454-2)
Supplement: Supplementary file 5 — Supplementary Data 2 [file 41467_2025_59454_MOESM5_ESM.xlsx]

## Sheet: Supplementary_Data_2_mapping_st
Supplementary Data 2. Mapping statistics of the 265 Digitaria accessions mapped against the D. exilis reference genome.
sample	species	Chr_meanDepth	Chr_breadth_coverage	mapped	paired	Missing SNPs
CM08635	Digitaria exilis	38.2332	95.6729	99.38	95.4	0.02
CM08671	Digitaria exilis	40.9569	95.7298	99.47	95.31	0.02
CM05854	Digitaria exilis	40.4398	96.2876	99.45	95.43	0.01
CM03400	Digitaria exilis	45.2033	96.0353	99.37	95.32	0.01
CM07890	Digitaria exilis	40.467	96.0016	99.22	95.3	0.01
CM07280	Digitaria exilis	36.5272	95.8129	99.27	94.8	0.01
CM08642	Digitaria exilis	42.299	95.8501	99.5	95.71	0.01
CM07354	Digitaria exilis	40.4372	96.1271	99.27	95.21	0.01
CM07346	Digitaria exilis	46.4649	95.8575	99.41	95.29	0.01
CM07289	Digitaria exilis	35.9321	95.2247	99.2	94.68	0.02
CM07270	Digitaria exilis	51.0473	95.1676	99.38	95.28	0.02
CM05815	Digitaria exilis	38.9445	95.8791	99.52	95.59	0.01
CM07327	Digitaria exilis	37.8875	95.1434	99.12	94.34	0.02
CM06513	Digitaria exilis	42.039	96.4419	99.46	95.45	0.01
CM07246	Digitaria exilis	42.753	95.6657	99.42	95.42	0.02
CM07281	Digitaria exilis	49.0565	95.4131	99.24	94.42	0.02
CM07249	Digitaria exilis	53.6373	95.1797	98.04	93.73	0.02
CM07292	Digitaria exilis	33.8284	95.2545	98.96	93.88	0.02
CM07329	Digitaria exilis	40.87	95.1575	99.26	93.96	0.02
CM07319	Digitaria exilis	35.6789	95.4297	99.25	95.13	0.02
L953	Digitaria longiflora	14.858	68.275	87.23	73.65	0.35
L17	Digitaria longiflora	16.8952	93.7824	75.43	69.58	0.05
CM05808	Digitaria exilis	45.5422	96.0143	99.28	95.36	0.01
CM03431	Digitaria exilis	40.0923	95.6724	99.3	95.22	0.02
CM07891	Digitaria exilis	35.6345	95.7512	99.27	95.07	0.02
CM08628	Digitaria exilis	45.012	96.1632	99.5	95.47	0.01
CM03394	Digitaria exilis	48.8099	96.0843	99.41	95.37	0.01
CM05771	Digitaria exilis	35.7094	96.0298	99.37	95.59	0.01
CM05734	Digitaria exilis	37.6929	95.9682	99.42	95.54	0.01
CM07902	Digitaria exilis	43.2897	95.8715	99.34	95.28	0.01
CM08598	Digitaria exilis	37.6787	95.8229	99.45	95.61	0.02
CM05798	Digitaria exilis	43.2734	96.1437	99.54	95.9	0.01
CM05849	Digitaria exilis	39.0691	96.2063	99.54	96.06	0.01
CM03382	Digitaria exilis	48.005	96.0686	99.41	95.12	0.01
CM07338	Digitaria exilis	36.8181	95.7128	99.19	95.11	0.02
CH2	Digitaria exilis	46.0818	96.1501	99.09	95.23	0.01
CM05858	Digitaria exilis	45.6006	96.6614	99.5	95.64	0.01
CM07360	Digitaria exilis	48.4685	95.6669	99.37	95.29	0.02
CM08563	Digitaria exilis	39.6728	95.2477	99.33	94.75	0.02
CM07226	Digitaria exilis	45.8999	96.0632	99.59	96.07	0.01
CM05811	Digitaria exilis	43.055	95.9756	99.46	95.52	0.01
CM05741	Digitaria exilis	49.8751	96.1496	99.4	95.6	0.01
CM05840	Digitaria exilis	43.8814	96.5277	99.53	95.93	0.01
CM08653	Digitaria exilis	42.0249	95.3872	99.27	94.86	0.02
CM07258	Digitaria exilis	46.279	95.9859	99.29	94.69	0.01
CM08537	Digitaria exilis	39.6722	95.5749	99.43	95.39	0.02
CM06501	Digitaria exilis	43.0864	96.3844	99.49	95.78	0.01
CM07340	Digitaria exilis	45.1484	95.6896	99.3	94.75	0.02
CM03438	Digitaria exilis	44.4374	95.6691	98.95	94.39	0.02
CM03434	Digitaria exilis	43.8188	95.6851	99.35	95.01	0.02
CH4	Digitaria exilis	48.761	95.9908	99.18	95.06	0.02
CM08681	Digitaria exilis	56.479	95.9708	99.03	94.79	0.01
CM03396	Digitaria exilis	38.6063	96.1193	99.38	95.38	0.01
CM04487	Digitaria exilis	42.8625	96.1138	99.34	95.06	0.01
CM03424	Digitaria exilis	40.7679	95.6617	99.38	95.38	0.02
L9512	Digitaria longiflora	9.58433	86.0776	96.73	90.4	0.12
CM07321	Digitaria exilis	39.3923	95.8345	99.25	95.11	0.02
CM08672	Digitaria exilis	46.9163	95.7382	99.42	95.08	0.02
CM07317	Digitaria exilis	35.9429	95.6062	99.16	94.81	0.02
CM05865	Digitaria exilis	40.0976	96.3165	99.47	95.73	0.01
L8249	Digitaria longiflora	13.0053	87.0612	98.6	88.96	0.1
CM08512	Digitaria exilis	38.0421	94.8733	99.3	94.8	0.03
CM05806	Digitaria exilis	41.8449	96.1396	99.49	95.46	0.01
CM05842	Digitaria exilis	39.277	96.6946	99.4	95.17	0.01
CM07901	Digitaria exilis	41.7706	95.8204	99.3	95.24	0.02
CM05835	Digitaria exilis	37.7046	96.5044	99.5	95.79	0.01
CM07295	Digitaria exilis	39.6536	95.2696	99.35	94.81	0.02
CM03430	Digitaria exilis	51.4549	95.6978	99.18	95.42	0.02
CM07262	Digitaria exilis	51.3848	95.6487	99.34	94.74	0.02
CM05819	Digitaria exilis	41.8424	95.6394	99.55	95.65	0.02
CM03423	Digitaria exilis	49.0856	95.7929	99.23	95.14	0.01
CM08652	Digitaria exilis	52.5876	95.4317	99.38	95.04	0.02
CM05836	Digitaria exilis	48.6276	97.4001	99.13	96.24	0
CM05827	Digitaria exilis	42.3212	96.332	99.52	95.88	0.01
CM05743	Digitaria exilis	40.4436	96.2718	99.36	95.31	0.01
CM08524	Digitaria exilis	35.7836	95.798	99.29	95.17	0.01
M905	Digitaria longiflora	18.5222	92.7001	97.12	90.21	0.05
CM06505	Digitaria exilis	43.7554	96.2199	99.44	95.48	0.01
CM08669	Digitaria exilis	38.7464	95.5452	99.38	95.21	0.02
IfDlon1	Digitaria longiflora	21.3703	87.2009	94.42	90.62	0.46
CM07244	Digitaria exilis	44.4314	95.1304	99.28	94.51	0.02
M1070	Digitaria longiflora	14.7372	86.0967	91.37	87.69	0.2
CM05760	Digitaria exilis	57.4604	96.0446	99.4	95.21	0.01
M883	Digitaria longiflora	18.0713	66.9107	94.2	82.44	0.37
CM06510	Digitaria exilis	39.1582	96.2074	99.43	95.3	0.01
CM06511	Digitaria exilis	42.1538	96.4093	99.47	95.7	0.01
CM08526	Digitaria exilis	35.6539	95.9014	98.94	95.09	0.01
CM04489	Digitaria exilis	44.9946	96.007	99.46	95.95	0.01
CM05857	Digitaria exilis	41.7213	96.5732	99.44	95.7	0.01
CM03403	Digitaria exilis	46.4106	95.9701	99.41	95.27	0.01
CM05780	Digitaria exilis	38.2504	96.0546	99.32	95.43	0.01
CM05793	Digitaria exilis	43.4838	95.8257	99.45	95.06	0.02
CM05856	Digitaria exilis	45.6562	96.8311	99.27	95.92	0.01
CM08655	Digitaria exilis	43.2741	95.8179	99.4	95.5	0.01
CM12246	Digitaria exilis	47.9367	96.2716	99.35	95.8	0.01
CM07888	Digitaria exilis	56.1992	95.8397	99.47	95.51	0.02
CM03390	Digitaria exilis	42.3246	95.996	99.41	95.28	0.01
CM03380	Digitaria exilis	51.2054	96.2632	99.39	95.36	0.01
CM05737	Digitaria exilis	42.7458	95.9883	99.35	95.28	0.01
CM05744	Digitaria exilis	45.3989	96.3043	99.41	95.55	0.01
L3027	Digitaria longiflora	18.6674	87.0467	95.75	84.11	0.16
CM05761	Digitaria exilis	45.8115	96.0817	99.39	95.36	0.01
CM07342	Digitaria exilis	38.1753	95.6656	99.34	95.15	0.02
L4148	Digitaria longiflora	10.9523	90.5907	81.96	75.35	0.09
CM07900	Digitaria exilis	35.3176	95.9437	99.2	94.98	0.01
CM05754	Digitaria exilis	39.824	96.0203	99.38	95.8	0.01
CM05847	Digitaria exilis	38.3868	96.3615	99.41	95.25	0.01
CM05772	Digitaria exilis	37.8847	95.7894	99.23	95.31	0.02
CM05767	Digitaria exilis	39.1536	95.8625	99.38	95.24	0.02
CM07350	Digitaria exilis	42.2333	95.95	99.44	95.55	0.01
CM05796	Digitaria exilis	39.5969	95.7381	99.49	95.58	0.02
CM07908	Digitaria exilis	36.547	96.1152	99.25	95.25	0.01
CM08665	Digitaria exilis	41.468	95.165	99.26	94.69	0.02
CM05869	Digitaria exilis	46.5227	96.11	99.46	95.65	0.01
CM05742	Digitaria exilis	46.6701	96.6533	99.39	96.2	0.01
CM05746	Digitaria exilis	39.7953	96.2181	99.39	95.41	0.01
67996	Digitaria longiflora	23.5249	89.2061	97.64	88.27	0.08
CM07885	Digitaria exilis	35.1327	96.0091	99.34	95.2	0.01
CM05844	Digitaria exilis	43.3035	96.5266	99.43	95.51	0.01
CM03418	Digitaria exilis	43.8648	95.9983	99.39	95.14	0.01
CM05810	Digitaria exilis	39.4527	95.6893	99.42	95.22	0.02
CM07261	Digitaria exilis	41.5107	95.7557	99.33	95.05	0.02
CM07903	Digitaria exilis	34.6317	95.9292	99.2	94.79	0.01
CM08593	Digitaria exilis	45.5487	95.9125	99.37	95.24	0.01
CM07234	Digitaria exilis	45.0827	95.7034	99.5	95.56	0.02
CM05770	Digitaria exilis	34.6322	95.9127	99.41	95.74	0.01
CM05839	Digitaria exilis	42.8241	96.6672	99.44	95.49	0.01
CM05750	Digitaria exilis	44.5628	96.0006	99.4	95.29	0.01
CM05792	Digitaria exilis	38.6487	95.8297	99.46	95.23	0.02
CM05870	Digitaria exilis	46.669	96.5872	99.47	95.49	0.01
CM03406	Digitaria exilis	35.4886	95.993	99.42	95.32	0.01
CM07310	Digitaria exilis	37.6886	95.3198	99.24	94.94	0.02
CH1	Digitaria exilis	44.6702	96.0907	99.27	95.45	0.01
CM08613	Digitaria exilis	47.9459	96.2515	99.36	95.43	0.01
CM05863	Digitaria exilis	41.9682	96.0837	99.41	95.43	0.01
CM06496	Digitaria exilis	43.5037	97.0012	99.44	96.24	0
CM05853	Digitaria exilis	41.1601	96.5926	99.46	95.62	0.01
CM07909	Digitaria exilis	46.1298	95.9184	99.3	95.19	0.02
CM07895	Digitaria exilis	36.4481	95.7402	99.3	94.83	0.02
CM05803	Digitaria exilis	35.2619	95.9932	99.5	95.56	0.01
CM07892	Digitaria exilis	46.4821	96.4126	99.45	96.07	0.01
CM08573	Digitaria exilis	39.8668	95.5994	99.4	95.3	0.02
CM07266	Digitaria exilis	37.3889	95.3297	99.28	95.27	0.02
IfDlon12	Digitaria longiflora	6.95339	71.5656	95.15	91.17	0.12
CM03409	Digitaria exilis	42.2492	95.9956	99.33	94.79	0.01
CM03437	Digitaria exilis	45.2231	95.6495	99.32	95.16	0.02
CM08627	Digitaria exilis	37.1424	95.6546	99.39	95.21	0.02
CM08562	Digitaria exilis	39.8696	95.4985	99.39	95.03	0.02
CM08525	Digitaria exilis	38.6162	95.9125	99.41	95.62	0.01
CM05830	Digitaria exilis	45.6531	96.2446	99.45	95.7	0.01
CM05834	Digitaria exilis	41.6341	96.0397	99.4	95.18	0.01
CM08517	Digitaria exilis	35.8228	95.3317	99.3	95.35	0.02
CM08684	Digitaria exilis	39.1915	95.9835	99.48	95.53	0.01
M949	Digitaria longiflora	25.1865	93.1725	97.31	91.98	0.04
CM05736	Digitaria exilis	39.4245	96.2684	99.42	95.47	0.01
CM05855	Digitaria exilis	41.2715	96.3102	99.47	95.64	0.01
CM05740	Digitaria exilis	45.6963	96.3725	99.29	95.68	0.01
CM08551	Digitaria exilis	34.6255	95.4513	99.32	94.83	0.02
CM07268	Digitaria exilis	45.1005	95.8044	99.25	94.76	0.02
CH3	Digitaria exilis	49.3431	96.2471	99.3	95.53	0.01
CM05824	Digitaria exilis	45.9604	96.2279	99.39	95.2	0.01
CM05775	Digitaria exilis	36.5957	96.0692	99.29	95.59	0.01
CM04493	Digitaria exilis	44.2346	96.0717	99.42	95.37	0.01
CM05836-D	Digitaria exilis	44.3542	96.6799	98.73	95.44	0.01
L121	Digitaria longiflora	20.3141	70.3465	96.06	86.26	0.3
CM08677	Digitaria exilis	46.9659	95.2291	99.3	94.7	0.02
CM03439	Digitaria exilis	41.6404	95.6708	99.24	94.68	0.02
CM05843	Digitaria exilis	47.3404	96.5258	99.49	95.85	0.01
CM05802	Digitaria exilis	35.2739	95.6209	99.3	95.41	0.02
CM08617	Digitaria exilis	45.2946	96.0191	99.35	95.04	0.01
CM05841	Digitaria exilis	36.8985	96.9024	99.48	95.65	0
P_P02611736	Digitaria ternata	4.16003	35.5578	83.52	75.43	0.72
Q11_01_03	Digitaria iburua	3.74526	30.4461	84.72	65.13	0.82
Q25_06_01	Digitaria iburua	6.75473	94.7889	76.38	71.79	0.05
NGA_2015_NA05_039	Digitaria iburua	5.00806e-05	0.00344002	64.13	51.98	NA
P_P03173406	Digitaria ternata	0.227713	4.91604	39.55	37.55	NA
NER_01_09_173	Digitaria exilis	11.7167	96.0398	98.88	94.4	0.02
NER_08_85_208	Digitaria exilis	5.52583	90.7123	98.59	94.13	0.16
P_P01929804	Digitaria ternata	5.98599	38.0635	85.0	79.44	0.68
Q20_01_01	Digitaria iburua	5.95538	39.2684	72.75	57.15	0.65
NGA_2015_04_031	Digitaria iburua	2.66603	36.0957	62.17	45.47	0.72
P_P01929806	Digitaria ternata	0.000524929	0.0326293	46.5	40.86	NA
Q10_02_01	Digitaria iburua	10.3613	95.136	99.33	94.87	0.02
M01_06_F_A01	Digitaria exilis	4.25676	89.2579	99.41	91.94	0.23
Q19_03_01	Digitaria iburua	5.97278	41.1302	74.74	59.16	0.62
NGA_2015_01_026	Digitaria iburua	2.45287	34.6495	64.01	51.44	0.74
NGA_2015_NA02_027	Digitaria iburua	2.07529	38.159	51.92	40.04	0.74
Q27_02_02	Digitaria exilis	10.9183	95.2104	99.4	94.09	0.03
Q05_08_02	Digitaria exilis	6.00925	93.2854	99.39	94.84	0.09
G04_02_F_A01	Digitaria exilis	8.64577	95.6837	99.39	95.02	0.03
NER_18_177_2	Digitaria exilis	10.2293	95.2456	98.75	94.78	0.03
NGA_2015_10_036	Digitaria iburua	2.40839	33.3812	62.93	48.36	0.76
Q05_06_01	Digitaria exilis	32.8033	95.95	99.43	92.28	0.01
P_P01929807	Digitaria ternata	2.23999	31.8641	84.62	79.68	0.77
L01_02_F_A01	Digitaria exilis	1.89375	29.4506	61.09	46.34	0.78
Q01_01_02	Digitaria iburua	8.12981	94.5046	99.46	94.31	0.05
P_P02611791	Digitaria ternata	2.47196	28.8195	86.49	81.32	0.79
NGA_2015_08_034	Digitaria iburua	1.9921	32.7917	67.85	52.92	0.76
Q32_07_02	Digitaria exilis	11.7095	96.1315	98.65	93.58	0.02
ALF020412	Digitaria ternata	0.526772	15.1573	74.7	62.35	NA
P_P03173413	Digitaria ternata	0.708257	14.4482	43.47	42.58	NA
Q25_01_01	Digitaria iburua	27.3452	95.5535	99.27	94.68	0.02
Q05_08_01	Digitaria exilis	6.37516	94.0212	99.39	95.39	0.07
Q02_02_02	Digitaria iburua	13.3756	95.7178	97.77	92.42	0.02
ALF020410	Digitaria ternata	0.756725	13.9194	76.14	68.83	NA
Q23_01_01	Digitaria exilis	13.0742	95.2976	99.32	94.38	0.02
Q02_09_01	Digitaria exilis	8.47306	94.342	99.46	94.95	0.04
NGA_2015_NA02_029	Digitaria iburua	2.73177	35.8246	62.79	47.42	0.71
Q24_10_01	Digitaria iburua	2.55918	35.1402	72.92	55.77	0.72
NER_11_123_224	Digitaria exilis	6.10319	94.7651	99.08	94.55	0.07
P04_02_F01	Digitaria exilis	3.74838	38.7739	74.37	59.78	0.68
P_P03173405	Digitaria ternata	0.85771	8.9727	23.61	22.42	0.98
P20_01_F03	Digitaria exilis	0.191454	6.55133	99.28	94.64	NA
Q11_11_01	Digitaria iburua	0.0163592	0.757114	81.77	56.59	NA
P_P02334627	Digitaria ternata	0.203007	4.67229	38.98	38.42	NA
P_P03173414	Digitaria ternata	0.493904	12.4477	80.41	76.11	NA
NER_10_103_217	Digitaria exilis	0.000100675	0.00925909	96.76	93.87	NA
G09_05_F_A01	Digitaria exilis	10.8653	95.4096	99.08	94.32	0.02
Q31_04_01	Digitaria exilis	7.34987	95.4615	98.71	94.2	0.04
Q19_01_01	Digitaria iburua	5.15901	39.7628	74.54	58.32	0.64
Q27_04_01	Digitaria exilis	21.4802	95.7243	99.34	95.52	0.02
P_P02614585	Digitaria ternata	7.14628	44.6341	71.86	60.58	0.61
Q31_02_02	Digitaria exilis	11.0252	95.4463	99.4	94.91	0.02
G10_05_F_A01	Digitaria exilis	0.0009591	0.0391151	98.36	92.53	NA
I05_09_F_A01	Digitaria exilis	1.05348	51.5987	86.08	81.53	0.78
Q25_03_01	Digitaria exilis	14.6421	95.4509	99.39	95.36	0.02
NGA_2015_NA02_028	Digitaria iburua	2.79177	35.8642	56.89	41.55	0.71
Q02_06_01	Digitaria exilis	9.78876	94.7492	99.37	92.48	0.03
M04_08_F_A01	Digitaria exilis	111.656	96.5138	99.1	95.05	0.01
Q27_02_01	Digitaria iburua	9.32108	95.1343	99.21	93.98	0.03
P10_02_F01	Digitaria exilis	7.12706	94.5487	99.28	95.39	0.07
ALF020409	Digitaria ternata	1.52856	26.5276	73.88	65.02	0.85
NGA_2015_NA02_030	Digitaria iburua	3.13944	36.6857	64.1	50.22	0.7
Q11_01_02	Digitaria iburua	2.25336	30.5183	77.88	49.57	0.81
Q03_02_02	Digitaria iburua	1.58679	27.37	69.32	55.61	0.81
Q13_09_01	Digitaria exilis	47.5092	95.9708	99.12	94.29	0.01
NER_38_397_166	Digitaria exilis	8.90418	93.5283	98.63	93.96	0.09
NGA_2015_11_037	Digitaria iburua	3.15032	43.9945	61.24	48.55	0.68
NGA_2015_12_038	Digitaria iburua	2.92962	36.4431	68.1	56.13	0.72
NGA_2015_09_035	Digitaria iburua	2.69534	35.3145	65.42	54.5	0.73
Q16_03_01	Digitaria exilis	8.22175	94.9932	99.42	94.93	0.03
ALF020414	Digitaria ternata	2.19734	20.9826	77.57	67.7	0.89
NER_01_04_171	Digitaria exilis	7.18959	94.8261	97.0	92.96	0.05
NGA_2015_07_033	Digitaria iburua	3.09417	36.1065	64.15	47.57	0.71
Q24_08_02	Digitaria iburua	5.42335	42.8849	74.38	57.8	0.63
P22_01_F01	Digitaria exilis	10.2759	95.2976	99.14	95.3	0.02
I07_07_F_A01	Digitaria exilis	7.46155	95.0665	84.97	81.92	0.06
Q25_06_01bis	Digitaria iburua	6.86063	94.9229	76.52	72.32	0.06
NER_14_144_235	Digitaria exilis	10.6125	95.5732	97.61	93.02	0.02
NGA_2015_05_032	Digitaria iburua	2.42487	36.2901	62.03	49.13	0.73
ALF020413	Digitaria ternata	1.52047	26.7818	68.08	58.09	0.82
P_P02352803	Digitaria ternata	11.3549	43.6891	83.59	77.61	0.6
P_P01929803	Digitaria ternata	1.89419	27.1617	86.35	81.16	0.81
P_P00442035	Digitaria ternata	0.787129	9.08256	32.76	32.02	NA
NER_11_116_220	Digitaria exilis	4.34277	92.1544	98.61	93.95	0.15
Q01_05_01	Digitaria exilis	13.2969	95.285	99.31	94.19	0.02
I04_04_F_A01	Digitaria exilis	0.0948925	1.62897	63.14	50.68	NA
ALF020407	Digitaria ternata	0.52454	12.7627	71.65	68.5	NA
P_P01929805	Digitaria ternata	1.23258	21.6969	84.82	81.46	0.86
P_P02334628	Digitaria ternata	3.19455	35.9296	82.68	77.4	0.73
Q25_03_02	Digitaria exilis	14.7826	95.2253	99.14	94.5	0.02
Q02_01_02	Digitaria iburua	9.24699	94.6644	99.42	94.67	0.04
Q06_07_02	Digitaria exilis	19.3906	95.5462	99.42	95.61	0.02
G07_09_F_A01	Digitaria exilis	7.46718	94.4358	99.25	95.32	0.07
Q26_05_03	Digitaria exilis	16.1459	95.2885	99.25	94.45	0.02
