# Supplementary material for: Independent domestication and cultivation histories of two West African indigenous fonio millet crops
Source: Nat Commun. 2025 Apr 30;16:4067. doi: 10.1038/s41467-025-59454-2 (PMC12044004; doi:10.1038/s41467-025-59454-2)
Supplement: Supplementary file 6 — Supplementary Data 3 [file 41467_2025_59454_MOESM6_ESM.xlsx]

## Sheet: Supplementary_Data_3_missingnes
Supplementary Data 3. Proportion of missing data across individuals considering the SNP dataset filtered for a locus missing rate of 0.05 (1,910,119 SNPs).
ID	species	Missing SNPs
67996	Digitaria longiflora	0.0021
ALF020409	Digitaria ternata	0.3276
ALF020413	Digitaria ternata	0.2376
ALF020414	Digitaria ternata	0.504
CH1	Digitaria exilis	0
CH2	Digitaria exilis	0.0001
CH3	Digitaria exilis	0.0003
CH4	Digitaria exilis	0
CM03380	Digitaria exilis	0.0001
CM03382	Digitaria exilis	0.0001
CM03390	Digitaria exilis	0
CM03394	Digitaria exilis	0
CM03396	Digitaria exilis	0.0001
CM03400	Digitaria exilis	0
CM03403	Digitaria exilis	0.0001
CM03406	Digitaria exilis	0.0001
CM03409	Digitaria exilis	0.0001
CM03418	Digitaria exilis	0.0001
CM03423	Digitaria exilis	0.0001
CM03424	Digitaria exilis	0.0004
CM03430	Digitaria exilis	0.0002
CM03431	Digitaria exilis	0.0002
CM03434	Digitaria exilis	0.0006
CM03437	Digitaria exilis	0.0001
CM03438	Digitaria exilis	0
CM03439	Digitaria exilis	0.0001
CM04487	Digitaria exilis	0.0002
CM04489	Digitaria exilis	0.0002
CM04493	Digitaria exilis	0
CM05734	Digitaria exilis	0.0004
CM05736	Digitaria exilis	0
CM05737	Digitaria exilis	0.0004
CM05740	Digitaria exilis	0
CM05741	Digitaria exilis	0.0007
CM05742	Digitaria exilis	0
CM05743	Digitaria exilis	0.0002
CM05744	Digitaria exilis	0.0001
CM05746	Digitaria exilis	0.0004
CM05750	Digitaria exilis	0
CM05754	Digitaria exilis	0.0001
CM05760	Digitaria exilis	0
CM05761	Digitaria exilis	0
CM05767	Digitaria exilis	0
CM05770	Digitaria exilis	0
CM05771	Digitaria exilis	0
CM05772	Digitaria exilis	0
CM05775	Digitaria exilis	0
CM05780	Digitaria exilis	0.0005
CM05792	Digitaria exilis	0
CM05793	Digitaria exilis	0.0001
CM05796	Digitaria exilis	0
CM05798	Digitaria exilis	0.0031
CM05802	Digitaria exilis	0.0001
CM05803	Digitaria exilis	0
CM05806	Digitaria exilis	0
CM05808	Digitaria exilis	0
CM05810	Digitaria exilis	0.0001
CM05811	Digitaria exilis	0
CM05815	Digitaria exilis	0
CM05819	Digitaria exilis	0
CM05824	Digitaria exilis	0.0001
CM05827	Digitaria exilis	0.0001
CM05830	Digitaria exilis	0
CM05834	Digitaria exilis	0.0002
CM05835	Digitaria exilis	0
CM05836	Digitaria exilis	0
CM05836-D	Digitaria exilis	0
CM05839	Digitaria exilis	0
CM05840	Digitaria exilis	0
CM05841	Digitaria exilis	0
CM05842	Digitaria exilis	0
CM05843	Digitaria exilis	0.0002
CM05844	Digitaria exilis	0.0007
CM05847	Digitaria exilis	0
CM05849	Digitaria exilis	0.0002
CM05853	Digitaria exilis	0
CM05854	Digitaria exilis	0.0001
CM05855	Digitaria exilis	0
CM05856	Digitaria exilis	0
CM05857	Digitaria exilis	0
CM05858	Digitaria exilis	0
CM05863	Digitaria exilis	0.0004
CM05865	Digitaria exilis	0
CM05869	Digitaria exilis	0
CM05870	Digitaria exilis	0
CM06496	Digitaria exilis	0
CM06501	Digitaria exilis	0.0004
CM06505	Digitaria exilis	0
CM06510	Digitaria exilis	0
CM06511	Digitaria exilis	0
CM06513	Digitaria exilis	0
CM07226	Digitaria exilis	0
CM07234	Digitaria exilis	0
CM07244	Digitaria exilis	0
CM07246	Digitaria exilis	0
CM07249	Digitaria exilis	0
CM07258	Digitaria exilis	0
CM07261	Digitaria exilis	0
CM07262	Digitaria exilis	0.0001
CM07266	Digitaria exilis	0
CM07268	Digitaria exilis	0
CM07270	Digitaria exilis	0
CM07280	Digitaria exilis	0
CM07281	Digitaria exilis	0.0001
CM07289	Digitaria exilis	0
CM07292	Digitaria exilis	0
CM07295	Digitaria exilis	0
CM07310	Digitaria exilis	0
CM07317	Digitaria exilis	0
CM07319	Digitaria exilis	0
CM07321	Digitaria exilis	0
CM07327	Digitaria exilis	0
CM07329	Digitaria exilis	0
CM07338	Digitaria exilis	0.0001
CM07340	Digitaria exilis	0
CM07342	Digitaria exilis	0
CM07346	Digitaria exilis	0
CM07350	Digitaria exilis	0
CM07354	Digitaria exilis	0
CM07360	Digitaria exilis	0
CM07885	Digitaria exilis	0.0001
CM07888	Digitaria exilis	0
CM07890	Digitaria exilis	0.0001
CM07891	Digitaria exilis	0
CM07892	Digitaria exilis	0
CM07895	Digitaria exilis	0
CM07900	Digitaria exilis	0.0001
CM07901	Digitaria exilis	0.0002
CM07902	Digitaria exilis	0.0001
CM07903	Digitaria exilis	0
CM07908	Digitaria exilis	0.0001
CM07909	Digitaria exilis	0
CM08512	Digitaria exilis	0
CM08517	Digitaria exilis	0.0005
CM08524	Digitaria exilis	0
CM08525	Digitaria exilis	0
CM08526	Digitaria exilis	0
CM08537	Digitaria exilis	0
CM08551	Digitaria exilis	0.0001
CM08562	Digitaria exilis	0
CM08563	Digitaria exilis	0
CM08573	Digitaria exilis	0
CM08593	Digitaria exilis	0
CM08598	Digitaria exilis	0
CM08613	Digitaria exilis	0
CM08617	Digitaria exilis	0
CM08627	Digitaria exilis	0.0001
CM08628	Digitaria exilis	0
CM08635	Digitaria exilis	0.0005
CM08642	Digitaria exilis	0
CM08652	Digitaria exilis	0
CM08653	Digitaria exilis	0
CM08655	Digitaria exilis	0
CM08665	Digitaria exilis	0
CM08669	Digitaria exilis	0
CM08671	Digitaria exilis	0.0001
CM08672	Digitaria exilis	0
CM08677	Digitaria exilis	0
CM08681	Digitaria exilis	0.0001
CM08684	Digitaria exilis	0
CM12246	Digitaria exilis	0.0001
G04_02_F_A01	Digitaria exilis	0.0132
G07_09_F_A01	Digitaria exilis	0.0411
G09_05_F_A01	Digitaria exilis	0.0021
I05_09_F_A01	Digitaria exilis	0.7489
I07_07_F_A01	Digitaria exilis	0.0302
IfDlon1	Digitaria longiflora	0.3127
IfDlon12	Digitaria longiflora	0.0121
L01_02_F_A01	Digitaria exilis	0.288
L121	Digitaria longiflora	0.077
L17	Digitaria longiflora	0.016
L3027	Digitaria longiflora	0.0178
L4148	Digitaria longiflora	0.0335
L8249	Digitaria longiflora	0.0075
L9512	Digitaria longiflora	0.0101
L953	Digitaria longiflora	0.142
M01_06_F_A01	Digitaria exilis	0.1838
M04_08_F_A01	Digitaria exilis	0.0008
M1070	Digitaria longiflora	0.0901
M883	Digitaria longiflora	0.1572
M905	Digitaria longiflora	0.003
M949	Digitaria longiflora	0.0026
NER_01_04_171	Digitaria exilis	0.0165
NER_01_09_173	Digitaria exilis	0.0035
NER_08_85_208	Digitaria exilis	0.1505
NER_11_116_220	Digitaria exilis	0.0911
NER_11_123_224	Digitaria exilis	0.0417
NER_14_144_235	Digitaria exilis	0.0029
NER_18_177_2	Digitaria exilis	0.007
NER_38_397_166	Digitaria exilis	0.1007
NGA_2015_01_026	Digitaria iburua	0.0818
NGA_2015_04_031	Digitaria iburua	0.0578
NGA_2015_05_032	Digitaria iburua	0.0748
NGA_2015_07_033	Digitaria iburua	0.0634
NGA_2015_08_034	Digitaria iburua	0.1235
NGA_2015_09_035	Digitaria iburua	0.0668
NGA_2015_10_036	Digitaria iburua	0.1631
NGA_2015_11_037	Digitaria iburua	0.04
NGA_2015_12_038	Digitaria iburua	0.0607
NGA_2015_NA02_027	Digitaria iburua	0.1018
NGA_2015_NA02_028	Digitaria iburua	0.0504
NGA_2015_NA02_029	Digitaria iburua	0.0509
NGA_2015_NA02_030	Digitaria iburua	0.0395
P04_02_F01	Digitaria exilis	0.0266
P10_02_F01	Digitaria exilis	0.0408
P22_01_F01	Digitaria exilis	0.0041
P_P01929803	Digitaria ternata	0.2215
P_P01929804	Digitaria ternata	0.0512
P_P01929805	Digitaria ternata	0.3906
P_P01929807	Digitaria ternata	0.2449
P_P02334628	Digitaria ternata	0.1573
P_P02352803	Digitaria ternata	0.0081
P_P02611736	Digitaria ternata	0.077
P_P02611791	Digitaria ternata	0.1963
P_P02614585	Digitaria ternata	0.0553
P_P03173405	Digitaria ternata	0.9032
Q01_01_02	Digitaria iburua	0.0218
Q01_05_01	Digitaria exilis	0.0009
Q02_01_02	Digitaria iburua	0.0085
Q02_02_02	Digitaria iburua	0.0008
Q02_06_01	Digitaria exilis	0.006
Q02_09_01	Digitaria exilis	0.012
Q03_02_02	Digitaria iburua	0.341
Q05_06_01	Digitaria exilis	0.0004
Q05_08_01	Digitaria exilis	0.0413
Q05_08_02	Digitaria exilis	0.0532
Q06_07_02	Digitaria exilis	0.0001
Q10_02_01	Digitaria iburua	0.0041
Q11_01_02	Digitaria iburua	0.2702
Q11_01_03	Digitaria iburua	0.3023
Q13_09_01	Digitaria exilis	0
Q16_03_01	Digitaria exilis	0.0119
Q19_01_01	Digitaria iburua	0.0127
Q19_03_01	Digitaria iburua	0.0105
Q20_01_01	Digitaria iburua	0.0535
Q23_01_01	Digitaria exilis	0.0007
Q24_08_02	Digitaria iburua	0.0107
Q24_10_01	Digitaria iburua	0.0636
Q25_01_01	Digitaria exilis	0.0001
Q25_03_01	Digitaria exilis	0.0005
Q25_03_02	Digitaria exilis	0.0003
Q25_06_01	Digitaria exilis	0.0261
Q25_06_01bis	Digitaria exilis	0.0288
Q26_05_03	Digitaria exilis	0.0004
Q27_02_01	Digitaria exilis	0.0062
Q27_02_02	Digitaria exilis	0.0048
Q27_04_01	Digitaria exilis	0
Q31_02_02	Digitaria exilis	0.0037
Q31_04_01	Digitaria exilis	0.0163
Q32_07_02	Digitaria exilis	0.0018
