# Supplementary material for: Independent domestication and cultivation histories of two West African indigenous fonio millet crops
Source: Nat Commun. 2025 Apr 30;16:4067. doi: 10.1038/s41467-025-59454-2 (PMC12044004; doi:10.1038/s41467-025-59454-2)
Supplement: Supplementary file 8 — Source Data [file 41467_2025_59454_MOESM8_ESM.xlsx]

## Sheet: Figure 2a
Figure 2a
Contig	Window_Mid	Pi_exi	Pi_longi	Pi_ibu	Pi_terna
Dexi_CM05836_01A	35000	0.0478916	NA	NA	NA
Dexi_CM05836_01A	45000	0.0325985	NA	NA	NA
Dexi_CM05836_01A	55000	0.0262658	NA	NA	NA
Dexi_CM05836_01A	65000	0.0235178	NA	NA	NA
Dexi_CM05836_01A	75000	0.0251365	NA	0.0359788	0.168421
Dexi_CM05836_01A	85000	0.00869442	NA	0.0359788	0.168421
Dexi_CM05836_01A	95000	0.0222216	NA	0.0359788	0.168421
Dexi_CM05836_01A	105000	0.0237553	NA	0.0359788	0.168421
Dexi_CM05836_01A	115000	0.00906111	NA	0.0359788	0.168421
Dexi_CM05836_01A	125000	0.00796162	NA	NA	NA
Dexi_CM05836_01A	135000	0.0216917	NA	NA	NA
Dexi_CM05836_01A	145000	0.0157443	0	NA	NA
Dexi_CM05836_01A	155000	0.0221251	0.0782609	NA	NA
Dexi_CM05836_01A	165000	0.0225546	0.159302	NA	NA
Dexi_CM05836_01A	175000	0.0242781	0.164424	NA	NA
Dexi_CM05836_01A	185000	0.0245743	0.164953	0.246806	0.123377
Dexi_CM05836_01A	195000	0.026575	0.162596	0.164537	0.0911807
Dexi_CM05836_01A	205000	0.0324199	0.172567	0.13173	0.0571876
Dexi_CM05836_01A	215000	0.0366076	0.165276	0.118557	0.0934353
Dexi_CM05836_01A	225000	0.0322809	0.144823	0.117575	0.120647
Dexi_CM05836_01A	235000	0.0432251	0.140814	0.126705	0.17333
Dexi_CM05836_01A	245000	0.0301265	0.140865	0.124174	0.165143
Dexi_CM05836_01A	255000	0.0328161	0.149303	0.111371	0.167948
Dexi_CM05836_01A	265000	0.0249302	0.142647	0.11703	0.190463
Dexi_CM05836_01A	275000	0.0174097	0.147293	0.114257	0.177932
Dexi_CM05836_01A	285000	0.0156179	0.182242	0.101619	0.184849
Dexi_CM05836_01A	295000	0.0168687	0.175923	0.121795	0.166054
Dexi_CM05836_01A	305000	0.011069	0.193816	0.137024	0.191108
Dexi_CM05836_01A	315000	0.0114068	0.173944	0.113183	0.175192
Dexi_CM05836_01A	325000	0.0112493	0.189116	0.135659	0.165787
Dexi_CM05836_01A	335000	0.0121296	0.163607	0.127979	0.156029
Dexi_CM05836_01A	345000	0.0143026	0.172905	0.118117	0.17191
Dexi_CM05836_01A	355000	0.0196355	0.16044	0.125667	0.158807
Dexi_CM05836_01A	365000	0.0196921	0.169325	0.123765	0.161694
Dexi_CM05836_01A	375000	0.0179519	0.200724	0.129037	0.0884973
Dexi_CM05836_01A	385000	0.0189366	0.19202	0.0536092	0.131308
Dexi_CM05836_01A	395000	0.0204344	0.199084	0.133073	0.0315789
Dexi_CM05836_01A	405000	0.0167775	0.177867	0.152212	0.0555487
Dexi_CM05836_01A	415000	0.0138205	0.182752	0.0821942	0.0617208
Dexi_CM05836_01A	425000	0.0136524	0.144385	0.0784581	0.0617208
Dexi_CM05836_01A	435000	0.0057551	0.177808	0.0719199	0.0617208
Dexi_CM05836_01A	445000	0.0193671	0.190191	0.0507824	0.232666
Dexi_CM05836_01A	455000	0.018803	0.187368	0	0
Dexi_CM05836_01A	465000	0.0134994	0.204055	0	0
Dexi_CM05836_01A	475000	0.0173337	0.185134	0.0629098	0.0271094
Dexi_CM05836_01A	485000	0.0119356	0.187848	0.0853372	0.195705
Dexi_CM05836_01A	495000	0.00965504	0.178998	0.0917866	0.187389
Dexi_CM05836_01A	505000	0.00919411	0.165716	0.0921278	0.182612
Dexi_CM05836_01A	515000	0.00603802	0.136267	0.106741	0.13872
Dexi_CM05836_01A	525000	0.00624599	0.128635	0.128289	0.191856
Dexi_CM05836_01A	535000	0.0132362	0.119208	0.128315	0.192983
Dexi_CM05836_01A	545000	0.0140306	0.119094	0.140684	0.177696
Dexi_CM05836_01A	555000	0.0145419	0.117048	0.142628	0.177423
Dexi_CM05836_01A	565000	0.0156388	0.121476	0.13905	0.1839
Dexi_CM05836_01A	575000	0.0197817	0.123238	0.10985	0.179904
Dexi_CM05836_01A	585000	0.0117704	0.121256	0.114021	0.151708
Dexi_CM05836_01A	595000	0.0252756	0.114536	0.108287	0.154045
Dexi_CM05836_01A	605000	0.0271671	0.115997	0.105635	0.154133
Dexi_CM05836_01A	615000	0.0353593	0.120485	0.109911	0.145034
Dexi_CM05836_01A	625000	0.036228	0.115609	0.117349	0.146552
Dexi_CM05836_01A	635000	0.0428741	0.115611	0.119405	0.156877
Dexi_CM05836_01A	645000	0.0266587	0.0940919	0.104503	0.146962
Dexi_CM05836_01A	655000	0.0220625	0.0961287	0.124234	0.143036
Dexi_CM05836_01A	665000	0.0147464	0.0926233	0.147761	0.157944
Dexi_CM05836_01A	675000	0.00875407	0.0898603	0.152826	0.177825
Dexi_CM05836_01A	685000	0.00456345	0.0923877	0.155289	0.148815
Dexi_CM05836_01A	695000	0.00444137	0.0973741	0.16166	0.185191
Dexi_CM05836_01A	705000	0.0042309	0.114969	0.154781	0.182401
Dexi_CM05836_01A	715000	0.0032101	0.113002	0.096004	0.154404
Dexi_CM05836_01A	725000	0.00301232	0.114568	0.135322	0.141913
Dexi_CM05836_01A	735000	0.00337473	0.12762	0.136674	0.180464
Dexi_CM05836_01A	745000	0.00159857	0.123879	0.0952305	0.136201
Dexi_CM05836_01A	755000	0.00300151	0.113557	0.0994663	0.146297
Dexi_CM05836_01A	765000	0.00258635	0.0875068	0.0883155	0.174982
Dexi_CM05836_01A	775000	0.00207939	0.105364	0.093617	0.166762
Dexi_CM05836_01A	785000	0.00286972	0.111555	0.0945117	0.167005
Dexi_CM05836_01A	795000	0.00227568	0.12212	0.108237	0.175247
Dexi_CM05836_01A	805000	0.00286669	0.13024	0.121029	0.163093
Dexi_CM05836_01A	815000	0.0033893	0.147375	0.100613	0.133788
Dexi_CM05836_01A	825000	0.00382364	0.128201	0.123127	0.148827
Dexi_CM05836_01A	835000	0.00352825	0.130539	0.116066	0.142181
Dexi_CM05836_01A	845000	0.0026523	0.111452	0.102862	0.144663
Dexi_CM05836_01A	855000	0.0031596	0.114556	0.112842	0.146884
Dexi_CM05836_01A	865000	0.00335445	0.139598	0.101971	0.15643
Dexi_CM05836_01A	875000	0.0036857	0.155193	0.112104	0.17343
Dexi_CM05836_01A	885000	0.0034995	0.151643	0.10183	0.172909
Dexi_CM05836_01A	895000	0.0057417	0.205995	0.10489	0.122004
Dexi_CM05836_01A	905000	0.00499972	0.138936	0.122293	0.302021
Dexi_CM05836_01A	915000	0.00458057	0.127076	0.134676	0.174007
Dexi_CM05836_01A	925000	0.00484201	0.115542	0.112524	0.183574
Dexi_CM05836_01A	935000	0.00421865	0.114169	0.123177	0.168709
Dexi_CM05836_01A	945000	0.00506761	0.119696	0.119964	0.168709
Dexi_CM05836_01A	955000	0.00530659	0.129211	0.111639	0.0954321
Dexi_CM05836_01A	965000	0.005872	0.13233	0.118321	0.085468
Dexi_CM05836_01A	975000	0.00484225	0.130313	0.113743	0.151227
Dexi_CM05836_01A	985000	0.00336871	0.124274	0.113025	0.194796
Dexi_CM05836_01A	995000	0.00352807	0.121191	0.117451	0.211363
Dexi_CM05836_01A	1005000	0.010253	0.126848	0.109792	0.189707
Dexi_CM05836_01A	1015000	0.00846898	0.120869	0.092152	0.176727
Dexi_CM05836_01A	1025000	0.011064	0.115601	0.128599	0.169286
Dexi_CM05836_01A	1035000	0.0149898	0.136954	0.0864894	0.166703
Dexi_CM05836_01A	1045000	0.022925	0.163902	0.130356	0.142623
Dexi_CM05836_01A	1055000	0.00529567	0.116697	0.161854	0.163522
Dexi_CM05836_01A	1065000	0.0542235	NA	NA	NA
Dexi_CM05836_01A	1075000	0.0542235	NA	NA	NA
Dexi_CM05836_01A	1085000	0.0262219	0.0507055	0	0.366013
Dexi_CM05836_01A	1095000	0.00312146	0.0983919	0.132394	0.215708
Dexi_CM05836_01A	1105000	0.00245403	0.10671	0.152593	0.212336
Dexi_CM05836_01A	1115000	0.00331598	0.0941365	0.140937	0.196849
Dexi_CM05836_01A	1125000	0.00395891	0.110209	0.143018	0.198374
Dexi_CM05836_01A	1135000	0.00344545	0.117409	0.127251	0.191306
Dexi_CM05836_01A	1145000	0.00459435	0.129602	0.131952	0.192595
Dexi_CM05836_01A	1155000	0.0072591	0.134044	0.119317	0.156271
Dexi_CM05836_01A	1165000	0.00354628	0.150876	0.123636	0.159856
Dexi_CM05836_01A	1175000	0.00382267	0.163613	0.126932	0.165529
Dexi_CM05836_01A	1185000	0.00615715	0.166385	0.120983	0.170541
Dexi_CM05836_01A	1195000	0.00265192	0.179116	0.123877	0.178923
Dexi_CM05836_01A	1205000	0.00382218	0.174055	0.113912	0.214277
Dexi_CM05836_01A	1215000	0.00493457	0.189676	0.120454	0.194022
Dexi_CM05836_01A	1225000	0.00373496	0.173222	0.155246	0.174651
Dexi_CM05836_01A	1235000	0.00390181	0.14994	0.185706	0.16287
Dexi_CM05836_01A	1245000	0.00415042	0.125374	0.117607	0.150598
Dexi_CM05836_01A	1255000	0.00333629	0.118418	0.126796	0.160464
Dexi_CM05836_01A	1265000	0.00352869	0.121768	0.12182	0.154552
Dexi_CM05836_01A	1275000	0.0040548	0.109502	0.101394	0.137998
Dexi_CM05836_01A	1285000	0.00424068	0.116123	0.0828488	0.148918
Dexi_CM05836_01A	1295000	0.0044908	0.125822	0.0828483	0.15473
Dexi_CM05836_01A	1305000	0.00901731	0.13648	0.119134	0.14402
Dexi_CM05836_01A	1315000	0.00276134	0.124948	0.131697	0.179954
Dexi_CM05836_01A	1325000	0.00390727	0.136784	0.141083	0.1938
Dexi_CM05836_01A	1335000	0.00455767	0.144636	0.158975	0.143177
Dexi_CM05836_01A	1345000	0.00655357	0.129171	0.155611	0.188216
Dexi_CM05836_01A	1355000	0.011067	0.128409	0.142582	0.189382
Dexi_CM05836_01A	1365000	0.0152343	0.136832	0.134054	0.163448
Dexi_CM05836_01A	1375000	0.022095	0.13361	0.127958	0.182083
Dexi_CM05836_01A	1385000	0.036231	0.131218	0.0910932	0.127795
Dexi_CM05836_01A	1395000	0.0466461	0.130738	0.0759169	0.125435
Dexi_CM05836_01A	1405000	0.0472467	0.136813	0.0706092	0.0825829
Dexi_CM05836_01A	1415000	0.0503263	0.140699	0.0574906	0.0844979
Dexi_CM05836_01A	1425000	0.0426745	0.118785	0.045876	0.203316
Dexi_CM05836_01A	1435000	0.0338225	0.123969	0.0803739	0.22561
Dexi_CM05836_01A	1445000	0.0226156	0.124615	0.102253	0.191575
Dexi_CM05836_01A	1455000	0.0191394	0.106788	0.119644	0.20589
Dexi_CM05836_01A	1465000	0.01367	0.0906482	0.126526	0.21506
Dexi_CM05836_01A	1475000	0.0181142	0.156219	0.130476	0.206664
Dexi_CM05836_01A	1485000	0.0166478	0.146869	0.128094	0.191441
Dexi_CM05836_01A	1495000	0.0303913	0.142708	0.12164	0.220298
Dexi_CM05836_01A	1505000	0.039419	0.0940027	0.156509	0.190153
Dexi_CM05836_01A	1515000	0.0553876	0.109169	0.151186	0.217872
Dexi_CM05836_01A	1525000	0.0560513	0.115096	0.147524	0.14961
Dexi_CM05836_01A	1535000	0.0625432	0.100617	0.112948	0.219327
Dexi_CM05836_01A	1545000	0.0551404	0.0877528	0.10108	0.160807
Dexi_CM05836_01A	1555000	0.049683	0.0962371	0.100833	0.156327
Dexi_CM05836_01A	1565000	0.0287271	0.0956313	0.119762	0.14787
Dexi_CM05836_01A	1575000	0.0199176	0.09148	0.118623	0.156753
Dexi_CM05836_01A	1585000	0.0180464	0.0957355	0.113072	0.144203
Dexi_CM05836_01A	1595000	0.0166148	0.131167	0.115104	0.0966346
Dexi_CM05836_01A	1605000	0.0156332	0.162241	0.0992724	0.149941
Dexi_CM05836_01A	1615000	0.0166513	0.152491	0.135166	0.17798
Dexi_CM05836_01A	1625000	0.0104931	0.146602	0.128792	0.170142
Dexi_CM05836_01A	1635000	0.00898211	0.14029	0.139261	0.16429
Dexi_CM05836_01A	1645000	0.00871695	0.140362	0.133043	0.158691
Dexi_CM05836_01A	1655000	0.00754142	0.14079	0.131303	0.159268
Dexi_CM05836_01A	1665000	0.00671611	0.148158	0.130342	0.142861
Dexi_CM05836_01A	1675000	0.0054898	0.136149	0.107862	0.149233
Dexi_CM05836_01A	1685000	0.00599111	0.128929	0.131938	0.174123
Dexi_CM05836_01A	1695000	0.00664992	0.13653	0.105479	0.13781
Dexi_CM05836_01A	1705000	0.00655963	0.131221	0.093271	0.162281
Dexi_CM05836_01A	1715000	0.00924554	0.125913	0.0966524	0.168452
Dexi_CM05836_01A	1725000	0.00953726	0.135287	0.130016	0.167551
Dexi_CM05836_01A	1735000	0.0139901	0.129284	0.113621	0.163363
Dexi_CM05836_01A	1745000	0.00738566	0.110531	0.123455	0.165304
Dexi_CM05836_01A	1755000	0.0107337	0.117627	0.130973	0.165436
Dexi_CM05836_01A	1765000	0.00383633	0.118045	0.113517	0.194506
Dexi_CM05836_01A	1775000	0.00594446	0.141706	0.0950024	0.18448
Dexi_CM05836_01A	1785000	0.00521988	0.148413	0.0924985	0.150082
Dexi_CM05836_01A	1795000	0.00550749	0.171154	0.0801487	0.168448
Dexi_CM05836_01A	1805000	0.00606507	0.180071	0.0818578	0.157693
Dexi_CM05836_01A	1815000	0.00715485	0.199666	0.100073	0.101003
Dexi_CM05836_01A	1825000	0.00714785	0.205899	0.0947041	0.0855064
Dexi_CM05836_01A	1835000	0.00718596	0.192863	0.118978	0.106138
Dexi_CM05836_01A	1845000	0.00768861	0.196238	0.149339	0.0964118
Dexi_CM05836_01A	1855000	0.00782341	0.192861	0.138962	0.0868479
Dexi_CM05836_01A	1865000	0.00719481	0.182373	0.113087	0.12808
Dexi_CM05836_01A	1875000	0.00753566	0.180033	0.126005	0.131262
Dexi_CM05836_01A	1885000	0.0105395	0.17909	0.120111	0.123048
Dexi_CM05836_01A	1895000	0.0104087	0.182082	0.116081	0.169348
Dexi_CM05836_01A	1905000	0.0112088	0.183221	0.14474	0.184243
Dexi_CM05836_01A	1915000	0.0108032	0.183695	0.142214	0.234719
Dexi_CM05836_01A	1925000	0.0110947	0.178153	0.1344	0.202236
Dexi_CM05836_01A	1935000	0.0095627	0.1702	0.1345	0.195156
Dexi_CM05836_01A	1945000	0.0103933	0.159746	0.140782	0.198941
Dexi_CM05836_01A	1955000	0.0102939	0.147141	0.108784	0.149464
Dexi_CM05836_01A	1965000	0.00853015	0.139594	0.12591	0.18807
Dexi_CM05836_01A	1975000	0.00863934	0.131796	0.124359	0.15755
Dexi_CM05836_01A	1985000	0.00874092	0.139503	0.120276	0.150054
Dexi_CM05836_01A	1995000	0.00718002	0.140036	0.111813	0.149677
Dexi_CM05836_01A	2005000	0.00872782	0.141008	0.124347	0.168779
Dexi_CM05836_01A	2015000	0.0073512	0.141456	0.132039	0.134172
Dexi_CM05836_01A	2025000	0.0082718	0.154527	0.111162	0.146105
Dexi_CM05836_01A	2035000	0.00542657	0.152138	0.125479	0.174388
Dexi_CM05836_01A	2045000	0.00524499	0.139063	0.102039	0.15115
Dexi_CM05836_01A	2055000	0.0106126	0.160476	0.101676	0.147862
Dexi_CM05836_01A	2065000	0.0106332	0.143419	0.136071	0.15656
Dexi_CM05836_01A	2075000	0.0119012	0.159178	0.134047	0.174495
Dexi_CM05836_01A	2085000	0.012575	0.160928	0.155428	0.157797
Dexi_CM05836_01A	2095000	0.0136923	0.186628	0.131136	0.136421
Dexi_CM05836_01A	2105000	0.00778299	0.159223	0.107821	0.143507
Dexi_CM05836_01A	2115000	0.006252	0.141197	0.120261	0.179219
Dexi_CM05836_01A	2125000	0.00594321	0.120172	0.130385	0.139877
Dexi_CM05836_01A	2135000	0.0059139	0.0999854	0.119016	0.138778
Dexi_CM05836_01A	2145000	0.00933909	0.106757	0.12876	0.135355
Dexi_CM05836_01A	2155000	0.0109577	0.113342	0.154588	0.177219
Dexi_CM05836_01A	2165000	0.012789	0.116654	0.178903	0.199528
Dexi_CM05836_01A	2175000	0.0117302	0.128723	0.15793	0.230571
Dexi_CM05836_01A	2185000	0.0101107	0.112912	0.137465	0.204113
Dexi_CM05836_01A	2195000	0.00662417	0.112209	0.135582	0.204731
Dexi_CM05836_01A	2205000	0.00336438	0.112377	0.121279	0.19155
Dexi_CM05836_01A	2215000	0.00298941	0.128548	0.105184	0.184948
Dexi_CM05836_01A	2225000	0.00393076	0.126752	0.104293	0.164162
Dexi_CM05836_01A	2235000	0.00766589	0.15314	0.099321	0.138086
Dexi_CM05836_01A	2245000	0.00967166	0.136295	0.110788	0.139547
Dexi_CM05836_01A	2255000	0.0160209	0.159459	0.125461	0.151931
Dexi_CM05836_01A	2265000	0.0191984	0.158989	0.129698	0.153762
Dexi_CM05836_01A	2275000	0.0226946	0.152	0.119114	0.152013
Dexi_CM05836_01A	2285000	0.0266066	0.154856	0.114157	0.160893
Dexi_CM05836_01A	2295000	0.0286518	0.159444	0.108145	0.169608
Dexi_CM05836_01A	2305000	0.023542	0.167045	0.113719	0.171514
Dexi_CM05836_01A	2315000	0.0224347	0.153481	0.112491	0.135745
Dexi_CM05836_01A	2325000	0.0215886	0.145305	0.110071	0.163587
Dexi_CM05836_01A	2335000	0.0132939	0.142729	0.135439	0.181361
Dexi_CM05836_01A	2345000	0.0172443	0.145812	0.120565	0.198831
Dexi_CM05836_01A	2355000	0.0389398	0.140748	0.135526	0.192907
Dexi_CM05836_01A	2365000	0.0450271	0.138982	0.126106	0.193883
Dexi_CM05836_01A	2375000	0.0541641	0.147674	0.130189	0.187358
Dexi_CM05836_01A	2385000	0.0610604	0.150953	0.135407	0.197642
Dexi_CM05836_01A	2395000	0.0678735	0.15951	0.145928	0.172196
Dexi_CM05836_01A	2405000	0.062965	0.146111	0.126216	0.181915
Dexi_CM05836_01A	2415000	0.0600014	0.169141	0.111506	0.131872
Dexi_CM05836_01A	2425000	0.0591051	0.166986	0.117231	0.129657
Dexi_CM05836_01A	2435000	0.0519255	0.170084	0.113277	0.163743
Dexi_CM05836_01A	2445000	0.0348249	0.147175	0.109895	0.122414
Dexi_CM05836_01A	2455000	0.0296483	0.134555	0.120934	0.165941
Dexi_CM05836_01A	2465000	0.00877399	0.118571	0.125895	0.137078
Dexi_CM05836_01A	2475000	0.0196969	0.115917	0.114439	0.144213
Dexi_CM05836_01A	2485000	0.0246711	0.116736	0.103298	0.136581
Dexi_CM05836_01A	2495000	0.0287636	0.104211	0.120523	0.151851
Dexi_CM05836_01A	2505000	0.028368	0.122874	0.116223	0.16979
Dexi_CM05836_01A	2515000	0.0300216	0.123485	0.121111	0.182506
Dexi_CM05836_01A	2525000	0.0220592	0.12775	0.132236	0.193024
Dexi_CM05836_01A	2535000	0.023849	0.142082	0.158021	0.170163
Dexi_CM05836_01A	2545000	0.0234404	0.166756	0.157898	0.213316
Dexi_CM05836_01A	2555000	0.0217307	0.174232	0.152474	0.141145
Dexi_CM05836_01A	2565000	0.0255503	0.187537	0.0868221	0.155989
Dexi_CM05836_01A	2575000	0.0237232	0.187771	0.102701	0.166826
Dexi_CM05836_01A	2585000	0.011197	0.171915	0.10719	0.0883697
Dexi_CM05836_01A	2595000	0.0143887	0.171565	0.108637	0.0854776
Dexi_CM05836_01A	2605000	0.0185484	0.163496	0.10015	0.101202
Dexi_CM05836_01A	2615000	0.0214613	0.147294	0.113803	0.15557
Dexi_CM05836_01A	2625000	0.0213882	0.157484	0.128551	0.138424
Dexi_CM05836_01A	2635000	0.020873	0.13148	0.113224	0.154973
Dexi_CM05836_01A	2645000	0.015748	0.131454	0.142325	0.190101
Dexi_CM05836_01A	2655000	0.00707394	0.144088	0.152344	0.199522
Dexi_CM05836_01A	2665000	0.00644041	0.133621	0.153824	0.189559
Dexi_CM05836_01A	2675000	0.00478879	0.141481	0.153678	0.219325
Dexi_CM05836_01A	2685000	0.00469907	0.148852	0.17713	0.226773
Dexi_CM05836_01A	2695000	0.00544369	0.156613	0.143999	0.190124
Dexi_CM05836_01A	2705000	0.00520718	0.149197	0.136705	0.184855
Dexi_CM05836_01A	2715000	0.00438937	0.153605	0.124918	0.171335
Dexi_CM05836_01A	2725000	0.0050671	0.139509	0.12903	0.178675
Dexi_CM05836_01A	2735000	0.00606044	0.114491	0.119287	0.183897
Dexi_CM05836_01A	2745000	0.0121581	0.104172	0.153755	0.204312
Dexi_CM05836_01A	2755000	0.0144911	0.110699	0.126663	0.199534
Dexi_CM05836_01A	2765000	0.0242661	0.107279	0.12123	0.178853
Dexi_CM05836_01A	2775000	0.0440644	0.123387	0.155664	0.177665
Dexi_CM05836_01A	2785000	0.0459411	0.116161	0.105668	0.201393
Dexi_CM05836_01A	2795000	0.0705745	0.144768	0.0855299	0.167723
Dexi_CM05836_01A	2805000	0.0721743	0.154484	0.0872056	0.175868
Dexi_CM05836_01A	2815000	0.076862	0.159386	0.0944209	0.178163
Dexi_CM05836_01A	2825000	0.0692967	0.148941	0.135436	0.184989
Dexi_CM05836_01A	2835000	0.067318	0.160173	0.12705	0.173516
Dexi_CM05836_01A	2845000	0.0627898	0.145256	0.124928	0.167264
Dexi_CM05836_01A	2855000	0.0545071	0.141076	0.136128	0.170048
Dexi_CM05836_01A	2865000	0.0575251	0.135053	0.135733	0.169694
Dexi_CM05836_01A	2875000	0.0501655	0.136303	0.102712	0.169204
Dexi_CM05836_01A	2885000	0.0469325	0.14164	0.151021	0.174262
Dexi_CM05836_01A	2895000	0.0474237	0.129559	0.151241	0.18265
Dexi_CM05836_01A	2905000	0.0477361	0.136537	0.133679	0.181052
Dexi_CM05836_01A	2915000	0.0552002	0.129924	0.108591	0.18225
Dexi_CM05836_01A	2925000	0.0596279	0.138393	0.126715	0.189722
Dexi_CM05836_01A	2935000	0.0682636	0.150001	0.115271	0.174914
Dexi_CM05836_01A	2945000	0.0651147	0.141343	0.088028	0.155459
Dexi_CM05836_01A	2955000	0.0432905	0.15052	0.117642	0.131638
Dexi_CM05836_01A	2965000	0.0319618	0.131696	0.148721	0.153155
Dexi_CM05836_01A	2975000	0.0387211	0.124858	0.154248	0.143085
Dexi_CM05836_01A	2985000	0.0296294	0.125361	0.112248	0.159633
Dexi_CM05836_01A	2995000	0.0373707	0.125938	0.127896	0.172014
Dexi_CM05836_01A	3005000	0.0424819	0.118687	0.168268	0.152099
Dexi_CM05836_01A	3015000	0.0395185	0.108077	0.129352	0.191838
Dexi_CM05836_01A	3025000	0.0298258	0.0977888	0.139107	0.195082
Dexi_CM05836_01A	3035000	0.0284806	0.117484	0.135614	0.202687
Dexi_CM05836_01A	3045000	0.0227321	0.113756	0.126287	0.188406
Dexi_CM05836_01A	3055000	0.0218708	0.120483	0.12566	0.189256
Dexi_CM05836_01A	3065000	0.0193531	0.141696	0.122823	0.172947
Dexi_CM05836_01A	3075000	0.0180794	0.145019	0.111819	0.152983
Dexi_CM05836_01A	3085000	0.0184236	0.13587	0.113645	0.178678
Dexi_CM05836_01A	3095000	0.0169678	0.140582	0.111715	0.159966
Dexi_CM05836_01A	3105000	0.0164693	0.1417	0.107281	0.114412
Dexi_CM05836_01A	3115000	0.0131063	0.131832	0.0996187	0.126559
Dexi_CM05836_01A	3125000	0.0204402	0.15398	0.0708254	0.125607
Dexi_CM05836_01A	3135000	0.0203277	0.142436	0.110383	0.167226
Dexi_CM05836_01A	3145000	0.0210416	0.128985	0.138238	0.188153
Dexi_CM05836_01A	3155000	0.0198969	0.131525	0.13954	0.188876
Dexi_CM05836_01A	3165000	0.0225323	0.117692	0.103839	0.156017
Dexi_CM05836_01A	3175000	0.0209228	0.119961	0.11591	0.161889
Dexi_CM05836_01A	3185000	0.0211865	0.114453	0.122722	0.160077
Dexi_CM05836_01A	3195000	0.0258049	0.109409	0.118493	0.16036
Dexi_CM05836_01A	3205000	0.0205988	0.111797	0.124668	0.166673
Dexi_CM05836_01A	3215000	0.0285113	0.104466	0.1583	0.190404
Dexi_CM05836_01A	3225000	0.0306269	0.100965	0.154224	0.191104
Dexi_CM05836_01A	3235000	0.0333355	0.107873	0.14324	0.195602
Dexi_CM05836_01A	3245000	0.0506748	0.121134	0.168577	0.165961
Dexi_CM05836_01A	3255000	0.0553095	0.135241	0.238485	0.194737
Dexi_CM05836_01A	3265000	0.0155548	0.123748	0.111559	0.189286
Dexi_CM05836_01A	3275000	0.0162046	0.126176	0.106	0.165857
Dexi_CM05836_01A	3285000	0.0162046	0.126176	0.106	0.165857
Dexi_CM05836_01A	3295000	0.0155716	0.14043	0.103669	0.160979
Dexi_CM05836_01A	3305000	0.0288404	0.145826	0.116166	0.186917
Dexi_CM05836_01A	3315000	0.054303	0.170672	0.145509	0.209577
Dexi_CM05836_01A	3325000	0.0487362	0.140956	0.158207	0.196825
Dexi_CM05836_01A	3335000	0.048651	0.137988	0.149952	0.189674
Dexi_CM05836_01A	3345000	0.0518404	0.130262	0.145798	0.183297
Dexi_CM05836_01A	3355000	0.0424086	0.12671	0.131338	0.159674
Dexi_CM05836_01A	3365000	0.0304249	0.103462	0.103258	0.136713
Dexi_CM05836_01A	3375000	0.0274435	0.114067	0.0827612	0.152645
Dexi_CM05836_01A	3385000	0.0211142	0.132612	0.0719252	0.122659
Dexi_CM05836_01A	3395000	0.0157431	0.12859	0.112903	0.131299
Dexi_CM05836_01A	3405000	0.0225081	0.131698	0.113267	0.140665
Dexi_CM05836_01A	3415000	0.017507	0.127457	0.0852479	0.144592
Dexi_CM05836_01A	3425000	0.0179378	0.12694	0.0893491	0.131192
Dexi_CM05836_01A	3435000	0.013744	0.150904	0.0871522	0.140957
Dexi_CM05836_01A	3445000	0.012276	0.152114	0.114589	0.159238
Dexi_CM05836_01A	3455000	0.00469171	0.153619	0.133106	0.198851
Dexi_CM05836_01A	3465000	0.00397375	0.149098	0.119639	0.203006
Dexi_CM05836_01A	3475000	0.00405693	0.157805	0.148672	0.202172
Dexi_CM05836_01A	3485000	0.00423362	0.142892	0.11656	0.199861
Dexi_CM05836_01A	3495000	0.00326189	0.139619	0.114692	0.204724
Dexi_CM05836_01A	3505000	0.00373856	0.15913	0.145197	0.169122
Dexi_CM05836_01A	3515000	0.00536769	0.176523	0.103147	0.175754
Dexi_CM05836_01A	3525000	0.00828978	0.16646	0.0915945	0.132199
Dexi_CM05836_01A	3535000	0.0110432	0.169526	0.082377	0.153953
Dexi_CM05836_01A	3545000	0.0180966	0.175581	0.113374	0.152444
Dexi_CM05836_01A	3555000	0.0209546	0.171105	0.122598	0.148799
Dexi_CM05836_01A	3565000	0.0211637	0.147854	0.112145	0.173041
Dexi_CM05836_01A	3575000	0.0185209	0.135863	0.142511	0.180446
Dexi_CM05836_01A	3585000	0.0186491	0.133175	0.137979	0.189114
Dexi_CM05836_01A	3595000	0.0164884	0.142015	0.142026	0.201159
Dexi_CM05836_01A	3605000	0.013018	0.149732	0.136975	0.197421
Dexi_CM05836_01A	3615000	0.0124007	0.150521	0.13792	0.189904
Dexi_CM05836_01A	3625000	0.0129285	0.144298	0.126922	0.187969
Dexi_CM05836_01A	3635000	0.0104099	0.145476	0.118986	0.174776
Dexi_CM05836_01A	3645000	0.00529418	0.130134	0.142166	0.168327
Dexi_CM05836_01A	3655000	0.00439951	0.139301	0.10215	0.175925
Dexi_CM05836_01A	3665000	0.00373273	0.140075	0.121767	0.186296
Dexi_CM05836_01A	3675000	0.00417885	0.139232	0.128116	0.178317
Dexi_CM05836_01A	3685000	0.00311949	0.14697	0.124741	0.183342
Dexi_CM05836_01A	3695000	0.00269784	0.141464	0.139263	0.18556
Dexi_CM05836_01A	3705000	0.00419812	0.140058	0.142552	0.166739
Dexi_CM05836_01A	3715000	0.00444729	0.143325	0.129616	0.161905
Dexi_CM05836_01A	3725000	0.00747624	0.145474	0.131387	0.161467
Dexi_CM05836_01A	3735000	0.010264	0.151899	0.135524	0.159424
Dexi_CM05836_01A	3745000	0.013047	0.152995	0.119915	0.150675
Dexi_CM05836_01A	3755000	0.0195408	0.156625	0.112118	0.150622
Dexi_CM05836_01A	3765000	0.0221049	0.145496	0.137411	0.189493
Dexi_CM05836_01A	3775000	0.0188714	0.1771	0.115649	0.166782
Dexi_CM05836_01A	3785000	0.0249076	0.17964	0.135955	0.19762
Dexi_CM05836_01A	3795000	0.0204427	0.218875	0.101224	0.228131
Dexi_CM05836_01A	3805000	0.0139133	0.21817	0.104387	0.132155
Dexi_CM05836_01A	3815000	0.00950823	0.225845	0.0982466	0.132155
Dexi_CM05836_01A	3825000	0.0100654	0.210354	0.113746	0.163042
Dexi_CM05836_01A	3835000	0.0105124	0.207972	0.110009	0.141204
Dexi_CM05836_01A	3845000	0.0139204	0.202902	0.113107	0.164129
Dexi_CM05836_01A	3855000	0.0127714	0.195536	0.12537	0.163703
Dexi_CM05836_01A	3865000	0.0189358	0.173356	0.127323	0.154092
Dexi_CM05836_01A	3875000	0.0145881	0.165816	0.120245	0.158726
Dexi_CM05836_01A	3885000	0.0108099	0.158551	0.158738	0.19971
Dexi_CM05836_01A	3895000	0.0149047	0.132916	0.149002	0.210758
Dexi_CM05836_01A	3905000	0.012567	0.121203	0.144678	0.195068
Dexi_CM05836_01A	3915000	0.0134362	0.122859	0.172506	0.184034
Dexi_CM05836_01A	3925000	0.01496	0.116287	0.13662	0.19184
Dexi_CM05836_01A	3935000	0.0181503	0.111234	0.126828	0.184205
Dexi_CM05836_01A	3945000	0.02679	0.124109	0.163008	0.172182
Dexi_CM05836_01A	3955000	0.0262102	0.117682	0.158188	0.178949
Dexi_CM05836_01A	3965000	0.0317169	0.135023	0.150335	0.183022
Dexi_CM05836_01A	3975000	0.035098	0.144998	0.140429	0.159067
Dexi_CM05836_01A	3985000	0.0356037	0.173472	0.111942	0.144631
Dexi_CM05836_01A	3995000	0.0315512	0.173762	0.0894231	0.140156
Dexi_CM05836_01A	4005000	0.0270529	0.181561	0.131936	0.128483
Dexi_CM05836_01A	4015000	0.0261483	0.174534	0.121118	0.163396
Dexi_CM05836_01A	4025000	0.0193805	0.191025	0.112277	0.186159
Dexi_CM05836_01A	4035000	0.016309	0.188677	0.118411	0.166207
Dexi_CM05836_01A	4045000	0.0146985	0.156405	0.0870609	0.153317
Dexi_CM05836_01A	4055000	0.0098371	0.14742	0.0838535	0.160462
Dexi_CM05836_01A	4065000	0.00542199	0.150948	0.0917008	0.172322
Dexi_CM05836_01A	4075000	0.00495796	0.124438	0.146175	0.176946
Dexi_CM05836_01A	4085000	0.00615533	0.162024	0.145594	0.192951
Dexi_CM05836_01A	4095000	0.00277265	0.186093	0.146725	0.173764
Dexi_CM05836_01A	4105000	0.00490359	0.187188	0.160905	0.17649
Dexi_CM05836_01A	4115000	0.00609079	0.228511	0.182829	0.158044
Dexi_CM05836_01A	4125000	0.00587877	0.251749	0.0514448	0.102871
Dexi_CM05836_01A	4135000	0.00612685	0.249483	0.0459602	0.0530292
Dexi_CM05836_01A	4145000	0.00594263	0.255321	0.0337313	0.0464468
Dexi_CM05836_01A	4155000	0.00940822	0.223524	0.0656123	0.100048
Dexi_CM05836_01A	4165000	0.0130722	0.207236	0.0639233	0.137952
Dexi_CM05836_01A	4175000	0.0124895	0.17536	0.0661496	0.14577
Dexi_CM05836_01A	4185000	0.0187376	0.16996	0.0702566	0.131973
Dexi_CM05836_01A	4195000	0.0161299	0.147802	0.10958	0.170156
Dexi_CM05836_01A	4205000	0.0120305	0.152516	0.118332	0.186849
Dexi_CM05836_01A	4215000	0.00678196	0.164701	0.116942	0.195973
Dexi_CM05836_01A	4225000	0.00561152	0.177739	0.147025	0.196504
Dexi_CM05836_01A	4235000	0.00593283	0.161168	0.145638	0.196504
Dexi_CM05836_01A	4245000	0.00256887	0.172677	0.116169	0.193204
Dexi_CM05836_01A	4255000	0.00375643	0.202045	0.111576	0.220296
Dexi_CM05836_01A	4265000	0.00488287	0.152846	0.128164	0.208237
Dexi_CM05836_01A	4275000	0.00741792	0.180202	0.0892752	0.203516
Dexi_CM05836_01A	4285000	0.00592258	0.165032	0.0948302	0.197132
Dexi_CM05836_01A	4295000	0.00475315	0.144999	0.143371	0.192195
Dexi_CM05836_01A	4305000	0.00512232	0.134097	0.134499	0.169208
Dexi_CM05836_01A	4315000	0.00577215	0.144471	0.136138	0.14149
Dexi_CM05836_01A	4325000	0.0024808	0.137442	0.155146	0.181245
Dexi_CM05836_01A	4335000	0.00332422	0.128471	0.157559	0.184216
Dexi_CM05836_01A	4345000	0.00607811	0.116157	0.124578	0.166944
Dexi_CM05836_01A	4355000	0.00440944	0.121824	0.0875157	0.171713
Dexi_CM05836_01A	4365000	0.00745872	0.124742	0.116385	0.225273
Dexi_CM05836_01A	4375000	0.00898099	0.142012	0.0659785	0.234061
Dexi_CM05836_01A	4385000	0.0157858	0.153454	0.0731305	0.220528
Dexi_CM05836_01A	4395000	0.0145766	0.140659	0.126337	0.183116
Dexi_CM05836_01A	4405000	0.00879987	0.134173	0.150365	0.219039
Dexi_CM05836_01A	4415000	0.00819495	0.135936	0.133564	0.197986
Dexi_CM05836_01A	4425000	0.00421124	0.131156	0.135839	0.203368
Dexi_CM05836_01A	4435000	0.00690789	0.133066	0.146296	0.207393
Dexi_CM05836_01A	4445000	0.00357307	0.144178	0.144407	0.201822
Dexi_CM05836_01A	4455000	0.00496029	0.148193	0.14862	0.177961
Dexi_CM05836_01A	4465000	0.00577365	0.152059	0.125233	0.179379
Dexi_CM05836_01A	4475000	0.00275885	0.159044	0.125975	0.178567
Dexi_CM05836_01A	4485000	0.00271867	0.150292	0.118174	0.180167
Dexi_CM05836_01A	4495000	0.00469762	0.140124	0.107659	0.184918
Dexi_CM05836_01A	4505000	0.00268862	0.147622	0.0902295	0.176291
Dexi_CM05836_01A	4515000	0.00183124	0.141651	0.101214	0.165949
Dexi_CM05836_01A	4525000	0.00228319	0.12711	0.119369	0.183544
Dexi_CM05836_01A	4535000	0.00231205	0.120903	0.1157	0.18352
Dexi_CM05836_01A	4545000	0.00289043	0.132183	0.109585	0.177105
Dexi_CM05836_01A	4555000	0.00484969	0.148535	0.110025	0.181887
Dexi_CM05836_01A	4565000	0.00526809	0.143839	0.112143	0.176405
Dexi_CM05836_01A	4575000	0.00491266	0.148435	0.131679	0.178519
Dexi_CM05836_01A	4585000	0.00855143	0.160431	0.123403	0.1817
Dexi_CM05836_01A	4595000	0.00830919	0.159718	0.119943	0.1687
Dexi_CM05836_01A	4605000	0.00757101	0.148771	0.136557	0.19211
Dexi_CM05836_01A	4615000	0.00654317	0.153521	0.131608	0.187998
Dexi_CM05836_01A	4625000	0.00602272	0.155855	0.146259	0.188002
Dexi_CM05836_01A	4635000	0.00134911	0.146302	0.15132	0.190233
Dexi_CM05836_01A	4645000	0.0012497	0.144826	0.14172	0.182426
Dexi_CM05836_01A	4655000	0.00211556	0.150361	0.124096	0.173723
Dexi_CM05836_01A	4665000	0.00215217	0.156234	0.13961	0.194262
Dexi_CM05836_01A	4675000	0.00580255	0.141776	0.13226	0.195261
Dexi_CM05836_01A	4685000	0.00538069	0.128608	0.119418	0.190446
Dexi_CM05836_01A	4695000	0.00595546	0.118641	0.123389	0.176289
Dexi_CM05836_01A	4705000	0.00456719	0.123556	0.125624	0.178929
Dexi_CM05836_01A	4715000	0.00510669	0.11289	0.1201	0.168358
Dexi_CM05836_01A	4725000	0.00432056	0.120383	0.131301	0.167961
Dexi_CM05836_01A	4735000	0.0034924	0.118269	0.147685	0.16335
Dexi_CM05836_01A	4745000	0.00369364	0.129846	0.108933	0.157958
Dexi_CM05836_01A	4755000	0.00472542	0.134155	0.126935	0.15608
Dexi_CM05836_01A	4765000	0.00613738	0.141275	0.135932	0.154131
Dexi_CM05836_01A	4775000	0.00537658	0.152159	0.136775	0.145462
Dexi_CM05836_01A	4785000	0.00597323	0.166944	0.125508	0.147011
Dexi_CM05836_01A	4795000	0.00618183	0.203983	0.144019	0.148962
Dexi_CM05836_01A	4805000	0.0073898	0.206142	0.147304	0.157408
Dexi_CM05836_01A	4815000	0.00525506	0.219776	0.133916	0.173888
Dexi_CM05836_01A	4825000	0.00552617	0.187634	0.124772	0.195905
Dexi_CM05836_01A	4835000	0.00473008	0.171914	0.129226	0.169424
Dexi_CM05836_01A	4845000	0.00655388	0.136232	0.142443	0.175368
Dexi_CM05836_01A	4855000	0.00917907	0.13704	0.141694	0.159834
Dexi_CM05836_01A	4865000	0.00932633	0.131587	0.130045	0.135303
Dexi_CM05836_01A	4875000	0.0131142	0.140583	0.126918	0.143974
Dexi_CM05836_01A	4885000	0.0131755	0.139789	0.130554	0.159969
Dexi_CM05836_01A	4895000	0.0104248	0.161133	0.129662	0.154645
Dexi_CM05836_01A	4905000	0.0118726	0.167484	0.113423	0.149803
Dexi_CM05836_01A	4915000	0.0159375	0.182126	0.104811	0.179455
Dexi_CM05836_01A	4925000	0.00906751	0.179959	0.109004	0.189074
Dexi_CM05836_01A	4935000	0.0177779	0.167853	0.124244	0.162808
Dexi_CM05836_01A	4945000	0.0229818	0.172148	0.121445	0.176036
Dexi_CM05836_01A	4955000	0.0188945	0.157235	0.12832	0.178745
Dexi_CM05836_01A	4965000	0.0189074	0.145598	0.131919	0.182126
Dexi_CM05836_01A	4975000	0.0175581	0.125386	0.127701	0.163088
Dexi_CM05836_01A	4985000	0.0103147	0.134815	0.147288	0.179025
Dexi_CM05836_01A	4995000	0.00922337	0.126975	0.164634	0.177891
Dexi_CM05836_01A	5005000	0.0158315	0.131153	0.17145	0.185109
Dexi_CM05836_01A	5015000	0.0134794	0.140057	0.11854	0.181847
Dexi_CM05836_01A	5025000	0.0135438	0.152989	0.161541	0.173421
Dexi_CM05836_01A	5035000	0.0188549	0.154263	0.135824	0.168093
Dexi_CM05836_01A	5045000	0.0167266	0.151646	0.115223	0.140836
Dexi_CM05836_01A	5055000	0.015289	0.167517	0.116859	0.121384
Dexi_CM05836_01A	5065000	0.0123475	0.146473	0.125983	0.138689
Dexi_CM05836_01A	5075000	0.0129373	0.155952	0.0737178	0.0894585
Dexi_CM05836_01A	5085000	0.0122326	0.161099	0.119983	0.148147
Dexi_CM05836_01A	5095000	0.0123263	0.151754	0.119722	0.13596
Dexi_CM05836_01A	5105000	0.0147423	0.148931	0.118419	0.133892
Dexi_CM05836_01A	5115000	0.0151564	0.139151	0.113821	0.169682
Dexi_CM05836_01A	5125000	0.0158728	0.119675	0.131207	0.164814
Dexi_CM05836_01A	5135000	0.0151162	0.116359	0.112731	0.166243
Dexi_CM05836_01A	5145000	0.0156735	0.128558	0.0896277	0.161858
Dexi_CM05836_01A	5155000	0.010234	0.125994	0.0974625	0.163265
Dexi_CM05836_01A	5165000	0.00810953	0.118607	0.123413	0.167116
Dexi_CM05836_01A	5175000	0.00762635	0.129398	0.119614	0.160078
Dexi_CM05836_01A	5185000	0.0106004	0.129571	0.123739	0.190967
Dexi_CM05836_01A	5195000	0.00985912	0.125459	0.154791	0.218809
Dexi_CM05836_01A	5205000	0.0135131	0.10907	0.155255	0.19175
Dexi_CM05836_01A	5215000	0.00868989	0.114592	0.150787	0.215189
Dexi_CM05836_01A	5225000	0.00935241	0.110056	0.14948	0.214761
Dexi_CM05836_01A	5235000	0.00846385	0.130646	0.154316	0.214049
Dexi_CM05836_01A	5245000	0.0106267	0.163426	0.117404	0.18181
Dexi_CM05836_01A	5255000	0.0126196	0.175277	0.137828	0.219527
Dexi_CM05836_01A	5265000	0.0114153	0.165526	0.10437	0.182813
Dexi_CM05836_01A	5275000	0.00878353	0.174775	0.117736	0.183738
Dexi_CM05836_01A	5285000	0.0127296	0.168732	0.139309	0.180258
Dexi_CM05836_01A	5295000	0.0167791	0.15578	0.140575	0.188791
Dexi_CM05836_01A	5305000	0.0196407	0.149807	0.110897	0.168977
Dexi_CM05836_01A	5315000	0.0204604	0.14019	0.116778	0.160676
Dexi_CM05836_01A	5325000	0.0157222	0.144313	0.101079	0.17872
Dexi_CM05836_01A	5335000	0.0139818	0.156423	0.106736	0.174252
Dexi_CM05836_01A	5345000	0.0137902	0.153485	0.105149	0.174454
Dexi_CM05836_01A	5355000	0.00718298	0.136167	0.131231	0.178383
Dexi_CM05836_01A	5365000	0.0069282	0.150424	0.110081	0.184774
Dexi_CM05836_01A	5375000	0.00590019	0.132855	0.0975652	0.178088
Dexi_CM05836_01A	5385000	0.00742073	0.128517	0.0853781	0.17941
Dexi_CM05836_01A	5395000	0.00751034	0.134892	0.114042	0.132565
Dexi_CM05836_01A	5405000	0.0164278	0.15783	0.109222	0.183786
Dexi_CM05836_01A	5415000	0.0267251	0.164769	0.152775	0.195
Dexi_CM05836_01A	5425000	0.0285053	0.174018	0.133776	0.189659
Dexi_CM05836_01A	5435000	0.0278755	0.180526	0.140723	0.202617
Dexi_CM05836_01A	5445000	0.0284092	0.194859	0.109362	0.136299
Dexi_CM05836_01A	5455000	0.0244417	0.166428	0.103624	0.148335
Dexi_CM05836_01A	5465000	0.0148262	0.175046	0.10674	0.186101
Dexi_CM05836_01A	5475000	0.00928637	0.165694	0.161649	0.201999
Dexi_CM05836_01A	5485000	0.00911968	0.165879	0.19224	0.198719
Dexi_CM05836_01A	5495000	0.0190901	0.14684	0.199987	0.22789
Dexi_CM05836_01A	5505000	0.0243407	0.164541	0.253303	0.279479
Dexi_CM05836_01A	5515000	0.0311727	0.200418	0.255391	0.269732
Dexi_CM05836_01A	5525000	0.0488794	0.241466	0.0315525	0.027417
Dexi_CM05836_01A	5535000	0.0384565	0.168338	0.0786803	0.122298
Dexi_CM05836_01A	5545000	0.0389931	0.168338	0.0797914	0.125516
Dexi_CM05836_01A	5555000	0.0250343	0.158077	0.0892929	0.119241
Dexi_CM05836_01A	5565000	0.0244057	0.158796	0.0892929	0.119241
Dexi_CM05836_01A	5575000	0.0159725	0.149776	0.104565	0.13556
Dexi_CM05836_01A	5585000	0.0488749	0.170066	0.163289	0.078279
Dexi_CM05836_01A	5595000	0.0313017	0.144989	0.169567	0.135504
Dexi_CM05836_01A	5605000	0.0114623	0.152325	0.130721	0.16828
Dexi_CM05836_01A	5615000	0.021414	0.155206	0.124342	0.164622
Dexi_CM05836_01A	5625000	0.0158219	0.148066	0.12484	0.164495
Dexi_CM05836_01A	5635000	0.00782362	0.149157	0.12512	0.164392
Dexi_CM05836_01A	5645000	0.00786905	0.152624	0.10897	0.17792
Dexi_CM05836_01A	5655000	0.00926341	0.16305	0.141537	0.155427
Dexi_CM05836_01A	5665000	0.00837885	0.144093	0.14465	0.149383
Dexi_CM05836_01A	5675000	0.00888096	0.160535	0.133167	0.13123
Dexi_CM05836_01A	5685000	0.0138891	0.173043	0.131089	0.134912
Dexi_CM05836_01A	5695000	0.0100092	0.172735	0.146891	0.137103
Dexi_CM05836_01A	5705000	0.01676	0.163549	0.132017	0.116735
Dexi_CM05836_01A	5715000	0.0162783	0.178099	0.10367	0.120942
Dexi_CM05836_01A	5725000	0.0174873	0.158399	0.110216	0.139285
Dexi_CM05836_01A	5735000	0.0136199	0.14426	0.0897941	0.138945
Dexi_CM05836_01A	5745000	0.0157919	0.152976	0.066997	0.079511
Dexi_CM05836_01A	5755000	0.0109432	0.15078	0.0714718	0.0958409
Dexi_CM05836_01A	5765000	0.00921872	0.151544	0.0823082	0.154611
Dexi_CM05836_01A	5775000	0.00890298	0.166666	0.0638346	0.149848
Dexi_CM05836_01A	5785000	0.00963577	0.191087	0.0627012	0.106407
Dexi_CM05836_01A	5795000	0.00773771	0.18437	0.072668	0.117108
Dexi_CM05836_01A	5805000	0.00761928	0.179476	0.101344	0.155593
Dexi_CM05836_01A	5815000	0.00875696	0.178245	0.0600195	0.134489
Dexi_CM05836_01A	5825000	0.00990025	0.17154	0.0710966	0.165927
Dexi_CM05836_01A	5835000	0.012097	0.140126	0.135075	0.182487
Dexi_CM05836_01A	5845000	0.0202494	0.134766	0.138034	0.172351
Dexi_CM05836_01A	5855000	0.0185887	0.131279	0.127589	0.227154
Dexi_CM05836_01A	5865000	0.020416	0.141645	0.143067	0.185203
Dexi_CM05836_01A	5875000	0.0189363	0.113405	0.151789	0.220394
Dexi_CM05836_01A	5885000	0.0179038	0.108245	0.138706	0.203077
Dexi_CM05836_01A	5895000	0.0136769	0.117432	0.14979	0.19156
Dexi_CM05836_01A	5905000	0.00819194	0.139137	0.131633	0.203488
Dexi_CM05836_01A	5915000	0.0103008	0.118991	0.12805	0.180089
Dexi_CM05836_01A	5925000	0.00531481	0.135262	0.0894396	0.133584
Dexi_CM05836_01A	5935000	0.00640828	0.155767	0.0831105	0.174575
Dexi_CM05836_01A	5945000	0.00428709	0.133127	0.125101	0.171192
Dexi_CM05836_01A	5955000	0.00353307	0.13561	0.11708	0.180558
Dexi_CM05836_01A	5965000	0.00303184	0.145542	0.120031	0.171445
Dexi_CM05836_01A	5975000	0.00294877	0.128886	0.128934	0.192111
Dexi_CM05836_01A	5985000	0.00277428	0.13531	0.134533	0.225238
Dexi_CM05836_01A	5995000	0.00421551	0.16114	0.128151	0.201836
Dexi_CM05836_01A	6005000	0.00309669	0.155603	0.132124	0.194458
Dexi_CM05836_01A	6015000	0.00247472	0.147333	0.12305	0.193712
Dexi_CM05836_01A	6025000	0.00323059	0.155863	0.124807	0.174381
Dexi_CM05836_01A	6035000	0.00509313	0.148364	0.136949	0.1779
Dexi_CM05836_01A	6045000	0.00350678	0.131356	0.161315	0.183348
Dexi_CM05836_01A	6055000	0.0249297	0.145688	0.214396	0.253504
Dexi_CM05836_01A	6065000	0.0192555	0.0238095	NA	NA
Dexi_CM05836_01A	6075000	0.0192555	0.0238095	NA	NA
Dexi_CM05836_01A	6085000	0.0016835	NA	NA	NA
Dexi_CM05836_01A	6105000	0.00476654	0.167442	0.15951	0.124236
Dexi_CM05836_01A	6115000	0.00926297	0.120329	0.14634	0.126755
Dexi_CM05836_01A	6125000	0.0075931	0.127453	0.14621	0.157924
Dexi_CM05836_01A	6135000	0.00841028	0.11917	0.128289	0.155635
Dexi_CM05836_01A	6145000	0.00847902	0.128472	0.132063	0.156752
Dexi_CM05836_01A	6155000	0.009144	0.12732	0.12421	0.16409
Dexi_CM05836_01A	6165000	0.007598	0.1305	0.124536	0.181363
Dexi_CM05836_01A	6175000	0.00711341	0.130523	0.135878	0.188754
Dexi_CM05836_01A	6185000	0.00688034	0.144511	0.142375	0.184955
Dexi_CM05836_01A	6195000	0.00552897	0.144989	0.132729	0.190572
Dexi_CM05836_01A	6205000	0.0066576	0.149009	0.116599	0.19066
Dexi_CM05836_01A	6215000	0.00710632	0.163296	0.120565	0.173728
Dexi_CM05836_01A	6225000	0.0051104	0.145022	0.126252	0.168867
Dexi_CM05836_01A	6235000	0.0040908	0.142105	0.120049	0.174034
Dexi_CM05836_01A	6245000	0.00525939	0.144613	0.125653	0.164786
Dexi_CM05836_01A	6255000	0.00351725	0.1254	0.128433	0.16558
Dexi_CM05836_01A	6265000	0.00589773	0.135973	0.12017	0.17028
Dexi_CM05836_01A	6275000	0.0065903	0.149866	0.127539	0.165596
Dexi_CM05836_01A	6285000	0.00687177	0.154877	0.138658	0.188613
Dexi_CM05836_01A	6295000	0.00672183	0.129456	0.141753	0.165077
Dexi_CM05836_01A	6305000	0.00549583	0.130505	0.115379	0.164803
Dexi_CM05836_01A	6315000	0.00615521	0.133696	0.118326	0.163901
Dexi_CM05836_01A	6325000	0.0116308	0.139819	0.0943902	0.170872
Dexi_CM05836_01A	6335000	0.0122265	0.144579	0.120108	0.13935
Dexi_CM05836_01A	6345000	0.0136405	0.153091	0.101008	0.147664
Dexi_CM05836_01A	6355000	0.0143499	0.165309	0.123108	0.161634
Dexi_CM05836_01A	6365000	0.0162269	0.162446	0.0792354	0.16882
Dexi_CM05836_01A	6375000	0.014794	0.140182	0.121435	0.182808
Dexi_CM05836_01A	6385000	0.00430988	0.14069	0.108146	0.167271
Dexi_CM05836_01A	6395000	0.00524601	0.136932	0.110434	0.146251
Dexi_CM05836_01A	6405000	0.00516376	0.152846	0.0982746	0.162217
Dexi_CM05836_01A	6415000	0.00825316	0.145297	0.123556	0.1585
Dexi_CM05836_01A	6425000	0.0189753	0.142769	0.113775	0.161583
Dexi_CM05836_01A	6435000	0.0205052	0.156816	0.128857	0.152449
Dexi_CM05836_01A	6445000	0.0308961	0.173134	0.129955	0.17247
Dexi_CM05836_01A	6455000	0.0290508	0.154686	0.152051	0.153578
Dexi_CM05836_01A	6465000	0.0269379	0.181584	0.0931161	0.156661
Dexi_CM05836_01A	6475000	0.0199178	0.140559	0.120373	0.174418
Dexi_CM05836_01A	6485000	0.0148575	0.132225	0.144704	0.167521
Dexi_CM05836_01A	6495000	0.0116817	0.130811	0.131782	0.153866
Dexi_CM05836_01A	6505000	0.00730612	0.11518	0.15174	0.159404
Dexi_CM05836_01A	6515000	0.00493648	0.115737	0.124111	0.16361
Dexi_CM05836_01A	6525000	0.00656347	0.122688	0.130233	0.160414
Dexi_CM05836_01A	6535000	0.00546365	0.108139	0.143639	0.17497
Dexi_CM05836_01A	6545000	0.0118642	0.103517	0.154138	0.179659
Dexi_CM05836_01A	6555000	0.013087	0.110445	0.148356	0.1817
Dexi_CM05836_01A	6565000	0.0133188	0.119636	0.129291	0.172633
Dexi_CM05836_01A	6575000	0.0175221	0.11289	0.151295	0.167391
Dexi_CM05836_01A	6585000	0.0182096	0.104361	0.132264	0.184131
Dexi_CM05836_01A	6595000	0.0210022	0.100856	0.119977	0.17589
Dexi_CM05836_01A	6605000	0.0179046	0.114113	0.141452	0.177869
Dexi_CM05836_01A	6615000	0.0237745	0.115104	0.145393	0.159454
Dexi_CM05836_01A	6625000	0.0148906	0.130839	0.136255	0.162448
Dexi_CM05836_01A	6635000	0.0155548	0.118426	0.129646	0.16121
Dexi_CM05836_01A	6645000	0.00674809	0.117356	0.124245	0.160112
Dexi_CM05836_01A	6655000	0.00672192	0.11879	0.117062	0.178071
Dexi_CM05836_01A	6665000	0.00671691	0.120282	0.120336	0.175539
Dexi_CM05836_01A	6675000	0.00556414	0.1155	0.117482	0.175263
Dexi_CM05836_01A	6685000	0.00756569	0.117309	0.119841	0.192469
Dexi_CM05836_01A	6695000	0.00952956	0.120785	0.132906	0.203153
Dexi_CM05836_01A	6705000	0.0143656	0.120398	0.118414	0.204119
Dexi_CM05836_01A	6715000	0.0192681	0.11866	0.128433	0.205862
Dexi_CM05836_01A	6725000	0.0250781	0.10975	0.124005	0.168114
Dexi_CM05836_01A	6735000	0.0257903	0.120539	0.117577	0.189728
Dexi_CM05836_01A	6745000	0.0390771	0.189441	0.0929918	0.163762
Dexi_CM05836_01A	6755000	0.037699	0.0962542	0.0929918	0.163762
Dexi_CM05836_01A	6765000	0.0370018	0.0902753	0.075723	0.102295
Dexi_CM05836_01A	6775000	0.0446633	0.106154	0.0281009	0.0969959
Dexi_CM05836_01A	6785000	0.0455819	0.135085	0.104108	0.136922
Dexi_CM05836_01A	6795000	0.0422708	0.135085	0.154013	0.131689
Dexi_CM05836_01A	6805000	0.0450909	0.123055	0.154013	0.131689
Dexi_CM05836_01A	6815000	0.0336204	0.16818	0.206321	0.218598
Dexi_CM05836_01A	6825000	0.0321104	0.178777	0.206321	0.237982
Dexi_CM05836_01A	6835000	0.0264612	0.174123	0.121254	0.210067
Dexi_CM05836_01A	6845000	0.0189977	0.185932	0.120627	0.212828
Dexi_CM05836_01A	6855000	0.0155419	0.186503	0.142971	0.217456
Dexi_CM05836_01A	6865000	0.0149541	0.178229	0.126053	0.179417
Dexi_CM05836_01A	6875000	0.015602	0.181279	0.123221	0.172645
Dexi_CM05836_01A	6885000	0.0104405	0.160251	0.114129	0.147677
Dexi_CM05836_01A	6895000	0.0111948	0.160843	0.0875075	0.169636
Dexi_CM05836_01A	6905000	0.0126055	0.171439	0.0715656	0.176123
Dexi_CM05836_01A	6915000	0.0160542	0.179186	0.108302	0.17182
Dexi_CM05836_01A	6925000	0.0156593	0.166831	0.107073	0.189772
Dexi_CM05836_01A	6935000	0.0168189	0.180897	0.129981	0.207117
Dexi_CM05836_01A	6945000	0.0170673	0.162976	0.0928593	0.19216
Dexi_CM05836_01A	6955000	0.0196113	0.141606	0.0992076	0.195246
Dexi_CM05836_01A	6965000	0.00793778	0.140708	0.0871244	0.191118
Dexi_CM05836_01A	6975000	0.0149704	0.136283	0.0980269	0.128492
Dexi_CM05836_01A	6985000	0.00766675	0.161968	0.0798096	0.185004
Dexi_CM05836_01A	6995000	0.00525131	0.154748	0.104541	0.119672
Dexi_CM05836_01A	7005000	0.00402654	0.153047	0.123238	0.204095
Dexi_CM05836_01A	7015000	0.00794413	0.166987	0.145023	0.121422
Dexi_CM05836_01A	7025000	0.0133549	0.191154	0.104424	0.21841
Dexi_CM05836_01A	7035000	0.0145697	0.20042	0.0844575	0.178038
Dexi_CM05836_01A	7045000	0.0133706	0.216567	0.0948176	0.165892
Dexi_CM05836_01A	7055000	0.0170463	0.205007	0.110354	0.218666
Dexi_CM05836_01A	7065000	0.0147817	0.18094	0.118498	0.190837
Dexi_CM05836_01A	7075000	0.00906704	0.155402	0.112192	0.171629
Dexi_CM05836_01A	7085000	0.00623394	0.159738	0.133085	0.195447
Dexi_CM05836_01A	7095000	0.00982457	0.161861	0.141246	0.196534
Dexi_CM05836_01A	7105000	0.00849207	0.182815	0.123206	0.149908
Dexi_CM05836_01A	7115000	0.00779001	0.209695	0.148181	0.124431
Dexi_CM05836_01A	7125000	0.00629915	0.219421	0.130221	0.158053
Dexi_CM05836_01A	7135000	0.00659861	0.21715	0.130343	0.10464
Dexi_CM05836_01A	7145000	0.00437391	0.21302	0.0706182	0.138431
Dexi_CM05836_01A	7155000	0.00645425	0.203507	0.139501	0.197822
Dexi_CM05836_01A	7165000	0.00589569	0.183106	0.162562	0.169737
Dexi_CM05836_01A	7175000	0.00551841	0.178002	0.150811	0.167094
Dexi_CM05836_01A	7185000	0.00430877	0.188692	0.17454	0.176909
Dexi_CM05836_01A	7195000	0.00503032	0.172024	0.170945	0.153971
Dexi_CM05836_01A	7205000	0.00854062	0.193058	0.166253	0.111314
Dexi_CM05836_01A	7215000	0.0211024	0.191739	0.167391	0.162464
Dexi_CM05836_01A	7225000	0.0257839	0.20148	0.175757	0.172456
Dexi_CM05836_01A	7235000	0.0272591	0.193641	0.134379	0.134973
Dexi_CM05836_01A	7245000	0.0237554	0.19088	0.138332	0.134973
Dexi_CM05836_01A	7255000	0.024655	0.178097	0.128213	0.131444
Dexi_CM05836_01A	7265000	0.0158284	0.174788	0.0924672	0.157115
Dexi_CM05836_01A	7275000	0.013203	0.152484	0.11263	0.137582
Dexi_CM05836_01A	7285000	0.0172681	0.15	0.0949883	0.136779
Dexi_CM05836_01A	7295000	0.0172927	0.147439	0.0936051	0.154865
Dexi_CM05836_01A	7305000	0.0200847	0.146111	0.090772	0.142649
Dexi_CM05836_01A	7315000	0.0214582	0.159099	0.112592	0.148542
Dexi_CM05836_01A	7325000	0.0163375	0.186265	0.0723103	0.167082
Dexi_CM05836_01A	7335000	0.0116959	0.203673	0.0728945	0.151
Dexi_CM05836_01A	7345000	0.00968663	0.213782	0.05366	0.223613
Dexi_CM05836_01A	7355000	0.010742	0.21883	0.100276	0.197072
Dexi_CM05836_01A	7365000	0.0152431	0.221469	0.0718137	0.208643
Dexi_CM05836_01A	7375000	0.0141222	0.212573	0.208515	0.268116
Dexi_CM05836_01A	7385000	0.0124131	0.191499	0.181492	0.205263
Dexi_CM05836_01A	7395000	0.0122427	0.180504	0.0859988	0.145973
Dexi_CM05836_01A	7405000	0.00880348	0.17595	0.116107	0.194269
Dexi_CM05836_01A	7415000	0.00333826	0.180828	0.108154	0.124632
Dexi_CM05836_01A	7425000	0.0034412	0.163473	0.136533	0.180654
Dexi_CM05836_01A	7435000	0.00515905	0.174312	0.128354	0.150094
Dexi_CM05836_01A	7445000	0.00764343	0.192654	0.130687	0.1624
Dexi_CM05836_01A	7455000	0.00691607	0.198407	0.135375	0.133538
Dexi_CM05836_01A	7465000	0.0124818	0.185902	0.14808	0.154999
Dexi_CM05836_01A	7475000	0.0124404	0.178414	0.137742	0.147981
Dexi_CM05836_01A	7485000	0.0140457	0.167042	0.132076	0.176458
Dexi_CM05836_01A	7495000	0.0301325	0.165683	0.11585	0.148963
Dexi_CM05836_01A	7505000	0.0379084	0.162902	0.112767	0.187475
Dexi_CM05836_01A	7515000	0.0408319	0.16637	0.147534	0.183671
Dexi_CM05836_01A	7525000	0.0577292	0.14811	0.104358	0.185178
Dexi_CM05836_01A	7535000	0.0450345	0.14811	0.18084	0.244295
Dexi_CM05836_01A	7545000	0.0250355	0.17767	0.162716	0.224735
Dexi_CM05836_01A	7555000	0.0171258	0.146364	0.163888	0.223707
Dexi_CM05836_01A	7565000	0.00950451	0.144135	0.145854	0.195702
Dexi_CM05836_01A	7575000	0.00727209	0.148952	0.123557	0.196842
Dexi_CM05836_01A	7585000	0.00504826	0.148147	0.126154	0.172741
Dexi_CM05836_01A	7595000	0.00595609	0.14206	0.116311	0.167692
Dexi_CM05836_01A	7605000	0.00612472	0.143211	0.108875	0.149139
Dexi_CM05836_01A	7615000	0.00739602	0.160077	0.106948	0.149474
Dexi_CM05836_01A	7625000	0.007306	0.152211	0.112992	0.142988
Dexi_CM05836_01A	7635000	0.00793479	0.1517	0.127257	0.130169
Dexi_CM05836_01A	7645000	0.00414487	0.144422	0.147153	0.184125
Dexi_CM05836_01A	7655000	0.00393943	0.139891	0.156574	0.205318
Dexi_CM05836_01A	7665000	0.00337092	0.159109	0.171053	0.214033
Dexi_CM05836_01A	7675000	0.00187389	0.173547	0.158374	0.181526
Dexi_CM05836_01A	7685000	0.00232052	0.19166	0.151566	0.178856
Dexi_CM05836_01A	7695000	0.00205673	0.198228	0.140812	0.195356
Dexi_CM05836_01A	7705000	0.00269188	0.204612	0.155416	0.254789
Dexi_CM05836_01A	7715000	0.00433044	0.200364	0.15257	0.267684
Dexi_CM05836_01A	7725000	0.00629366	0.201197	0.162692	0.23901
Dexi_CM05836_01A	7735000	0.00569436	0.154608	0.163571	0.198371
Dexi_CM05836_01A	7745000	0.00565065	0.132792	0.162212	0.169584
Dexi_CM05836_01A	7755000	0.00929923	0.131523	0.144932	0.155484
Dexi_CM05836_01A	7765000	0.00680625	0.134934	0.140331	0.155484
Dexi_CM05836_01A	7775000	0.00655571	0.144408	0.132829	0.159913
Dexi_CM05836_01A	7785000	0.00712137	0.143307	0.120104	0.160216
Dexi_CM05836_01A	7795000	0.0147479	0.153499	0.103223	0.195679
Dexi_CM05836_01A	7805000	0.0273697	0.163124	0.103043	0.187227
Dexi_CM05836_01A	7815000	0.0344558	0.160167	0.100161	0.166965
Dexi_CM05836_01A	7825000	0.0481529	0.171475	0.0944722	0.162985
Dexi_CM05836_01A	7835000	0.0456435	0.177901	0.102053	0.172816
Dexi_CM05836_01A	7845000	0.0421183	0.141637	0.135504	0.194162
Dexi_CM05836_01A	7855000	0.0231716	0.142789	0.133378	0.165748
Dexi_CM05836_01A	7865000	0.0151911	0.145997	0.138157	0.180997
Dexi_CM05836_01A	7875000	0.003181	0.129394	0.13246	0.181357
Dexi_CM05836_01A	7885000	0.00298121	0.164786	0.129888	0.179895
Dexi_CM05836_01A	7895000	0.00379424	0.200862	0.0996851	0.203204
Dexi_CM05836_01A	7905000	0.00556167	0.200855	0.127543	0.179607
Dexi_CM05836_01A	7915000	0.0035481	0.208663	0.116761	0.205733
Dexi_CM05836_01A	7925000	0.00561963	0.210695	0.101416	0.219814
Dexi_CM05836_01A	7935000	0.00622139	0.188172	0.0999971	0.209456
Dexi_CM05836_01A	7945000	0.0124637	0.180867	0.10336	0.163873
Dexi_CM05836_01A	7955000	0.0171789	0.178155	0.107738	0.166114
Dexi_CM05836_01A	7965000	0.0216439	0.155313	0.134054	0.193004
Dexi_CM05836_01A	7975000	0.0245389	0.142544	0.128116	0.189478
Dexi_CM05836_01A	7985000	0.0264909	0.141009	0.157272	0.225866
Dexi_CM05836_01A	7995000	0.0285986	0.147905	0.139289	0.246826
Dexi_CM05836_01A	8005000	0.0287344	0.140692	0.124704	0.216492
Dexi_CM05836_01A	8015000	0.0228479	0.149317	0.117379	0.171592
Dexi_CM05836_01A	8025000	0.0221084	0.147229	0.121884	0.209306
Dexi_CM05836_01A	8035000	0.0192097	0.14279	0.140326	0.192452
Dexi_CM05836_01A	8045000	0.0166147	0.139978	0.144272	0.180874
Dexi_CM05836_01A	8055000	0.0186913	0.159108	0.103704	0.192928
Dexi_CM05836_01A	8065000	0.0192873	0.17279	0.140493	0.214031
Dexi_CM05836_01A	8075000	0.013669	0.171093	0.121658	0.168947
Dexi_CM05836_01A	8085000	0.0132919	0.164266	0.104458	0.162665
Dexi_CM05836_01A	8095000	0.019508	0.160399	0.102656	0.152087
Dexi_CM05836_01A	8105000	0.0126593	0.151195	0.105723	0.178933
Dexi_CM05836_01A	8115000	0.0100172	0.15366	0.113911	0.133561
Dexi_CM05836_01A	8125000	0.0134117	0.150438	0.117012	0.144105
Dexi_CM05836_01A	8135000	0.0224012	0.155329	0.114326	0.167122
Dexi_CM05836_01A	8145000	0.0264319	0.165144	0.0953764	0.169912
Dexi_CM05836_01A	8155000	0.0276442	0.161562	0.106858	0.146892
Dexi_CM05836_01A	8165000	0.0292972	0.149445	0.104184	0.114606
Dexi_CM05836_01A	8175000	0.0220371	0.113183	0.11709	0.147611
Dexi_CM05836_01A	8185000	0.015625	0.0992308	0.135388	0.187513
Dexi_CM05836_01A	8195000	0.0112886	0.108233	0.134204	0.185377
Dexi_CM05836_01A	8205000	0.0081516	0.1087	0.125291	0.198121
Dexi_CM05836_01A	8215000	0.00684058	0.141095	0.114825	0.209919
Dexi_CM05836_01A	8225000	0.00881735	0.160895	0.0998167	0.201696
Dexi_CM05836_01A	8235000	0.00820392	0.196266	0.0779622	0.153717
Dexi_CM05836_01A	8245000	0.00708644	0.201772	0.0566077	0.145235
Dexi_CM05836_01A	8255000	0.00567705	0.181041	0.0757258	0.131096
Dexi_CM05836_01A	8265000	0.00865253	0.183556	0.0605878	0.120365
Dexi_CM05836_01A	8275000	0.00913288	0.181181	0.0704316	0.119612
Dexi_CM05836_01A	8285000	0.0103606	0.164542	0.0602575	0.114307
Dexi_CM05836_01A	8295000	0.0151854	0.168776	0.0493763	0.10461
Dexi_CM05836_01A	8305000	0.0187528	0.208962	0.0719859	0.0849673
Dexi_CM05836_01A	8315000	0.020672	0.196254	0.104575	0.179085
Dexi_CM05836_01A	8325000	0.017533	0.156619	0.101354	0.298475
Dexi_CM05836_01A	8335000	0.0238942	0.127122	0	0.470588
Dexi_CM05836_01A	8385000	0	NA	NA	NA
Dexi_CM05836_01A	8395000	0	NA	NA	NA
Dexi_CM05836_01A	8405000	0	NA	NA	NA
Dexi_CM05836_01A	8415000	0	NA	NA	NA
Dexi_CM05836_01A	8425000	0.000543257	0.0525426	0.0582002	0.071904
Dexi_CM05836_01A	8435000	0.0272996	0.0644558	0.0697703	0.129611
Dexi_CM05836_01A	8445000	0.0165601	0.0942481	0.0814012	0.134095
Dexi_CM05836_01A	8455000	0.0148244	0.107739	0.0776888	0.137292
Dexi_CM05836_01A	8465000	0.0110814	0.125879	0.0851959	0.148106
Dexi_CM05836_01A	8475000	0.00882097	0.133294	0.144688	0.159368
Dexi_CM05836_01A	8485000	0.0046738	0.169786	0.157437	0.175859
Dexi_CM05836_01A	8495000	0.00513987	0.173247	0.156192	0.187913
Dexi_CM05836_01A	8505000	0.00812417	0.178686	0.166881	0.18627
Dexi_CM05836_01A	8515000	0.00488469	0.203348	0.11148	0.183515
Dexi_CM05836_01A	8525000	0.0075695	0.195112	0.11779	0.161011
Dexi_CM05836_01A	8535000	0.00681038	0.204658	0.112667	0.215051
Dexi_CM05836_01A	8545000	0.0100619	0.203955	0.12508	0.217466
Dexi_CM05836_01A	8555000	0.00485044	0.207389	0.116834	0.21439
Dexi_CM05836_01A	8565000	0.00595231	0.192791	0.136337	0.235643
Dexi_CM05836_01A	8575000	0.00745072	0.221661	0.0867276	0.189642
Dexi_CM05836_01A	8585000	0.004519	0.215653	0.108077	0.184829
Dexi_CM05836_01A	8595000	0.00342528	0.213663	0.0672286	0.129702
Dexi_CM05836_01A	8605000	0.00390341	0.203412	0.112029	0.15394
Dexi_CM05836_01A	8615000	0.00352929	0.195259	0.117161	0.220134
Dexi_CM05836_01A	8625000	0.00336443	0.18825	0.139671	0.17807
Dexi_CM05836_01A	8635000	0.00516422	0.168818	0.139983	0.182849
Dexi_CM05836_01A	8645000	0.00731202	0.158762	0.162217	0.25683
Dexi_CM05836_01A	8655000	0.00640762	0.149373	0.173374	0.206542
Dexi_CM05836_01A	8665000	0.00832748	0.147431	0.161109	0.221176
Dexi_CM05836_01A	8675000	0.0113799	0.179218	0.142368	0.212981
Dexi_CM05836_01A	8685000	0.0107178	0.188648	0.147703	0.117239
Dexi_CM05836_01A	8695000	0.00902782	0.161456	0.127816	0.120409
Dexi_CM05836_01A	8705000	0.00837197	0.177035	0.0966018	0.133082
Dexi_CM05836_01A	8715000	0.00817589	0.177369	0.0512002	0.140941
Dexi_CM05836_01A	8725000	0.00343309	0.186067	0.0746535	0.120783
Dexi_CM05836_01A	8735000	0.00308114	0.17516	0.101913	0.120783
Dexi_CM05836_01A	8745000	0.00422249	0.171477	0.0886186	0.124824
Dexi_CM05836_01A	8755000	0.00223829	0.183888	0.102877	0.131035
Dexi_CM05836_01A	8765000	0.00330441	0.196368	0.135631	0.117604
Dexi_CM05836_01A	8775000	0.0038211	0.198276	0.103834	0.0821593
Dexi_CM05836_01A	8785000	0.0100386	0.185091	0.0685632	0.186065
Dexi_CM05836_01A	8795000	0.0117341	0.183121	0.12216	0.219421
Dexi_CM05836_01A	8805000	0.0125206	0.15513	0.151791	0.241304
Dexi_CM05836_01A	8815000	0.0170152	0.141699	0.149328	0.210541
Dexi_CM05836_01A	8825000	0.0137615	0.140022	0.151739	0.209678
Dexi_CM05836_01A	8835000	0.0146501	0.134696	0.144851	0.216662
Dexi_CM05836_01A	8845000	0.00859908	0.131538	0.114922	0.198815
Dexi_CM05836_01A	8855000	0.00789737	0.148176	0.0992217	0.168475
Dexi_CM05836_01A	8865000	0.00598463	0.145461	0.0982932	0.146298
Dexi_CM05836_01A	8875000	0.00686653	0.144443	0.13232	0.177153
Dexi_CM05836_01A	8885000	0.00869015	0.143812	0.11126	0.183272
Dexi_CM05836_01A	8895000	0.0121165	0.14537	0.146337	0.191821
Dexi_CM05836_01A	8905000	0.0144662	0.151415	0.145135	0.191511
Dexi_CM05836_01A	8915000	0.0169926	0.147095	0.152767	0.18928
Dexi_CM05836_01A	8925000	0.016583	0.146564	0.119767	0.189944
Dexi_CM05836_01A	8935000	0.0190514	0.176857	0.12846	0.179543
Dexi_CM05836_01A	8945000	0.0162747	0.154769	0.123305	0.175804
Dexi_CM05836_01A	8955000	0.01905	0.158172	0.138997	0.162587
Dexi_CM05836_01A	8965000	0.0160808	0.164339	0.141664	0.171666
Dexi_CM05836_01A	8975000	0.0173578	0.165407	0.123102	0.157573
Dexi_CM05836_01A	8985000	0.0135444	0.153632	0.136561	0.158418
Dexi_CM05836_01A	8995000	0.0132887	0.162913	0.122547	0.128367
Dexi_CM05836_01A	9005000	0.0105433	0.168968	0.129031	0.174355
Dexi_CM05836_01A	9015000	0.00909786	0.167931	0.126924	0.16981
Dexi_CM05836_01A	9025000	0.0121135	0.168571	0.137877	0.15794
Dexi_CM05836_01A	9035000	0.0200032	0.166099	0.11955	0.186383
Dexi_CM05836_01A	9045000	0.037412	0.169639	0.148682	0.180838
Dexi_CM05836_01A	9055000	0.0394689	0.162678	0.135738	0.177868
Dexi_CM05836_01A	9065000	0.0415632	0.159963	0.134375	0.169268
Dexi_CM05836_01A	9075000	0.0460213	0.146924	0.132946	0.173072
Dexi_CM05836_01A	9085000	0.0324822	0.161643	0.132076	0.161359
Dexi_CM05836_01A	9095000	0.0244909	0.181916	0.118564	0.162033
Dexi_CM05836_01A	9105000	0.02118	0.184152	0.0823511	0.143662
Dexi_CM05836_01A	9115000	0.0251097	0.215231	0.0917112	0.131901
Dexi_CM05836_01A	9125000	0.0308799	0.22879	0.0353401	0.111609
Dexi_CM05836_01A	9135000	0.0365021	0.212728	0.0600705	0.0947681
Dexi_CM05836_01A	9145000	0.0357067	0.197694	0.0414609	0.0629873
Dexi_CM05836_01A	9155000	0.0344398	0.199917	0.109368	0.108889
Dexi_CM05836_01A	9165000	0.0251468	0.16756	0.102036	0.13771
Dexi_CM05836_01A	9175000	0.015667	0.1768	0.110573	0.164563
Dexi_CM05836_01A	9185000	0.0108636	0.178523	0.0911427	0.145849
Dexi_CM05836_01A	9195000	0.00858592	0.165573	0.109008	0.154481
Dexi_CM05836_01A	9205000	0.0102849	0.177829	0.121191	0.21161
Dexi_CM05836_01A	9215000	0.0112572	0.176234	0.127765	0.151437
Dexi_CM05836_01A	9225000	0.0098215	0.144902	0.133311	0.16408
Dexi_CM05836_01A	9235000	0.0158863	0.159914	0.130032	0.197463
Dexi_CM05836_01A	9245000	0.00704139	0.149371	0.137839	0.181125
Dexi_CM05836_01A	9255000	0.00257149	0.131288	0.124773	0.199266
Dexi_CM05836_01A	9265000	0.0030833	0.125081	0.127545	0.211894
Dexi_CM05836_01A	9275000	0.00395381	0.12969	0.129472	0.168457
Dexi_CM05836_01A	9285000	0.00398557	0.116474	0.125653	0.176225
Dexi_CM05836_01A	9295000	0.0048609	0.133238	0.121576	0.178869
Dexi_CM05836_01A	9305000	0.0106659	0.150372	0.136537	0.200227
Dexi_CM05836_01A	9315000	0.0139493	0.171505	0.134594	0.192683
Dexi_CM05836_01A	9325000	0.0174328	0.17064	0.131712	0.182528
Dexi_CM05836_01A	9335000	0.0210065	0.159693	0.150389	0.166345
Dexi_CM05836_01A	9345000	0.0206939	0.170706	0.153478	0.187915
Dexi_CM05836_01A	9355000	0.0226833	0.169059	0.185139	0.107197
Dexi_CM05836_01A	9365000	0.0208494	0.173415	0.194501	0.0846956
Dexi_CM05836_01A	9375000	0.0152457	0.183953	0.107935	0.0967538
Dexi_CM05836_01A	9385000	0.017377	0.18332	0.123929	0.0921068
Dexi_CM05836_01A	9395000	0.0199452	0.186441	0.139682	0.162554
Dexi_CM05836_01A	9405000	0.0185392	0.174771	0.164825	0.0914499
Dexi_CM05836_01A	9415000	0.0202858	0.188672	0.13365	0.131666
Dexi_CM05836_01A	9425000	0.0188205	0.196078	0.141512	0.114312
Dexi_CM05836_01A	9435000	0.0219236	0.198393	0.0832756	0.108248
Dexi_CM05836_01A	9445000	0.0327696	0.195848	0.0493686	0.0986627
Dexi_CM05836_01A	9455000	0.0433306	0.200667	0.0517966	0.0597834
Dexi_CM05836_01A	9465000	0.0430812	0.180456	0.0670523	0.0519171
Dexi_CM05836_01A	9475000	0.0430602	0.184416	0.0911756	0.0586889
Dexi_CM05836_01A	9485000	0.0364211	0.204202	0.08865	0.0359477
Dexi_CM05836_01A	9495000	0.027421	0.209996	0.08865	0.0279593
Dexi_CM05836_01A	9505000	0.0209885	0.210927	0.0939219	0.0951719
Dexi_CM05836_01A	9515000	0.0261902	0.219551	0.0549469	0.131742
Dexi_CM05836_01A	9525000	0.0300757	0.225827	0.0682541	0.131742
Dexi_CM05836_01A	9535000	0.0385129	0.213828	0.062442	0.130226
Dexi_CM05836_01A	9545000	0.0381058	0.17878	0.0765598	0.143956
Dexi_CM05836_01A	9555000	0.0292596	0.168783	0.101725	0.202944
Dexi_CM05836_01A	9565000	0.0333006	0.163572	0.107185	0.202944
Dexi_CM05836_01A	9575000	0.0294002	0.164126	0.133253	0.192189
Dexi_CM05836_01A	9585000	0.0234116	0.151325	0.126302	0.223567
Dexi_CM05836_01A	9595000	0.0224933	0.184088	0.0812479	0.20915
Dexi_CM05836_01A	9605000	0.0229543	0.168111	0.0824726	0.217865
Dexi_CM05836_01A	9615000	0.016573	0.172697	0.0586256	0.20719
Dexi_CM05836_01A	9625000	0.0173615	0.168358	0.0704728	0.185442
Dexi_CM05836_01A	9635000	0.0147299	0.147302	0.0934322	0.153221
Dexi_CM05836_01A	9645000	0.0125893	0.126191	0.114795	0.211068
Dexi_CM05836_01A	9655000	0.010446	0.166112	0.112304	0.150895
Dexi_CM05836_01A	9665000	0.0110871	0.176688	0.113604	0.168614
Dexi_CM05836_01A	9675000	0.011412	0.150975	0.123435	0.175769
Dexi_CM05836_01A	9685000	0.013306	0.179468	0.1364	0.153535
Dexi_CM05836_01A	9695000	0.0142212	0.237269	0.132328	0.0983869
Dexi_CM05836_01A	9705000	0.0157639	0.236927	0.191153	0.201389
Dexi_CM05836_01A	9715000	0.0172665	0.188496	0.151175	0.194455
Dexi_CM05836_01A	9725000	0.0187109	0.238738	0.109234	0.130719
Dexi_CM05836_01A	9735000	0.0190815	0.21655	0.100367	0.104575
Dexi_CM05836_01A	9745000	0.0139647	0.228387	0.177057	0.0812608
Dexi_CM05836_01A	9755000	0.0144802	0.204084	0.161559	0.132132
Dexi_CM05836_01A	9765000	0.00840219	0.17093	0.184906	0.156081
Dexi_CM05836_01A	9775000	0.0202046	0.177284	0.190975	0.145176
Dexi_CM05836_01A	9785000	0.015612	0.166509	0.111916	0.156518
Dexi_CM05836_01A	9795000	0.0188541	0.144128	0.108616	0.185774
Dexi_CM05836_01A	9805000	0.0252886	0.163877	0.173781	0.103676
Dexi_CM05836_01A	9815000	0.0269256	0.165489	0.142377	0.18945
Dexi_CM05836_01A	9825000	0.0242704	0.171982	0.139147	0.1782
Dexi_CM05836_01A	9835000	0.0228188	0.143872	0.132941	0.183458
Dexi_CM05836_01A	9845000	0.0267229	0.142863	0.142389	0.193209
Dexi_CM05836_01A	9855000	0.0246838	0.13292	0.134475	0.196429
Dexi_CM05836_01A	9865000	0.0279785	0.164144	0.141412	0.162834
Dexi_CM05836_01A	9875000	0.0263525	0.152627	0.140293	0.208745
Dexi_CM05836_01A	9885000	0.0426107	0.172519	0.0951227	0.16387
Dexi_CM05836_01A	9895000	0.0489537	0.280674	0.10426	0.125522
Dexi_CM05836_01A	9905000	0.0429327	0.200349	0.103922	0.15733
Dexi_CM05836_01A	9915000	0.0393259	0.135777	0.0730411	0.154942
Dexi_CM05836_01A	9925000	0.0310206	0.147358	0.07069	0.127449
Dexi_CM05836_01A	9935000	0.0150202	0.126102	0.080327	0.172293
Dexi_CM05836_01A	9945000	0.00721428	0.119129	0.103193	0.164235
Dexi_CM05836_01A	9955000	0.00787274	0.11073	0.10381	0.162609
Dexi_CM05836_01A	9965000	0.00752968	0.113473	0.0871862	0.148978
Dexi_CM05836_01A	9975000	0.00892873	0.101377	0.0994486	0.205982
Dexi_CM05836_01A	9985000	0.00939796	0.104497	0.154139	0.178871
Dexi_CM05836_01A	9995000	0.0129043	0.111029	0.107836	0.158651
Dexi_CM05836_01A	10005000	0.0101665	0.107861	0.112695	0.184924
Dexi_CM05836_01A	10015000	0.00644355	0.119771	0.126108	0.210705
Dexi_CM05836_01A	10025000	0.00786658	0.125279	0.11265	0.215965
Dexi_CM05836_01A	10035000	0.00736298	0.154061	0.132695	0.221124
Dexi_CM05836_01A	10045000	0.00392797	0.158572	0.120583	0.202052
Dexi_CM05836_01A	10055000	0.00534708	0.194603	0.105496	0.131489
Dexi_CM05836_01A	10065000	0.0052735	0.207552	0.0904705	0.129495
Dexi_CM05836_01A	10075000	0.00601067	0.210126	0.0920081	0.12422
Dexi_CM05836_01A	10085000	0.00577656	0.209656	0.0869117	0.0886546
Dexi_CM05836_01A	10095000	0.00700275	0.23937	0.0902757	0.119349
Dexi_CM05836_01A	10105000	0.00723305	0.223403	0.10679	0.0974024
Dexi_CM05836_01A	10115000	0.0109413	0.206652	0.0764391	0.112814
Dexi_CM05836_01A	10125000	0.0106678	0.210934	0.0622476	0.10819
Dexi_CM05836_01A	10135000	0.0180213	0.173864	0.126178	0.0946379
Dexi_CM05836_01A	10145000	0.0238811	0.187175	0.124575	0.140428
Dexi_CM05836_01A	10155000	0.0279399	0.187383	0.0679974	0.0883704
Dexi_CM05836_01A	10165000	0.0285601	0.184997	0.0806996	0.0818625
Dexi_CM05836_01A	10175000	0.0244091	0.202245	0.0974472	0.0855732
Dexi_CM05836_01A	10185000	0.0180217	0.193802	0.117369	0.144047
Dexi_CM05836_01A	10195000	0.0125076	0.193286	0.123048	0.121652
Dexi_CM05836_01A	10205000	0.00542802	0.19962	0.137822	0.165914
Dexi_CM05836_01A	10215000	0.00680596	0.206585	0.161246	0.145483
Dexi_CM05836_01A	10225000	0.00550609	0.183494	0.184212	0.203364
Dexi_CM05836_01A	10235000	0.00726378	0.189374	0.150702	0.183782
Dexi_CM05836_01A	10245000	0.00868777	0.192932	0.185386	0.195644
Dexi_CM05836_01A	10255000	0.0100044	0.190563	0.106515	0.192757
Dexi_CM05836_01A	10265000	0.0101546	0.189161	0.101555	0.18158
Dexi_CM05836_01A	10275000	0.0111395	0.200307	0.0846207	0.161213
Dexi_CM05836_01A	10285000	0.0101249	0.188611	0.1325	0.143063
Dexi_CM05836_01A	10295000	0.00805775	0.191973	0.118176	0.169078
Dexi_CM05836_01A	10305000	0.00586953	0.197221	0.122268	0.150593
Dexi_CM05836_01A	10315000	0.00805416	0.174237	0.120511	0.154717
Dexi_CM05836_01A	10325000	0.00712233	0.182559	0.111252	0.226253
Dexi_CM05836_01A	10335000	0.00882686	0.190609	0.107845	0.156483
Dexi_CM05836_01A	10345000	0.00933676	0.159949	0.0980421	0.15526
Dexi_CM05836_01A	10355000	0.0112426	0.188022	0.0683534	0.152211
Dexi_CM05836_01A	10365000	0.0103306	0.192408	0.0962999	0.164301
Dexi_CM05836_01A	10375000	0.0110928	0.141667	0.117442	0.194184
Dexi_CM05836_01A	10385000	0.00695265	0.152941	0.103844	0.1889
Dexi_CM05836_01A	10395000	0.00712315	0.150535	0.104776	0.196522
Dexi_CM05836_01A	10405000	0.00774136	0.133735	0.130438	0.154737
Dexi_CM05836_01A	10415000	0.00567155	0.137438	0.126626	0.148852
Dexi_CM05836_01A	10425000	0.00591464	0.143436	0.142906	0.150188
Dexi_CM05836_01A	10435000	0.00627702	0.147189	0.126251	0.18598
Dexi_CM05836_01A	10445000	0.00780189	0.137177	0.15141	0.188763
Dexi_CM05836_01A	10455000	0.00672704	0.226204	0.0724371	0.175025
Dexi_CM05836_01A	10465000	0.00751285	0.226486	0.0638682	0.167059
Dexi_CM05836_01A	10475000	0.00836793	0.232378	0.0624225	0.155102
Dexi_CM05836_01A	10485000	0.0119649	0.230751	0.0426115	0.162606
Dexi_CM05836_01A	10495000	0.0159286	0.216489	0.0708143	0.185141
Dexi_CM05836_01A	10505000	0.0159557	0.174448	0.10493	0.0974043
Dexi_CM05836_01A	10515000	0.0145875	0.14985	0.120598	0.151873
Dexi_CM05836_01A	10525000	0.0132758	0.15809	0.120418	0.184798
Dexi_CM05836_01A	10535000	0.00939228	0.146125	0.130644	0.200987
Dexi_CM05836_01A	10545000	0.00713529	0.143659	0.126103	0.15891
Dexi_CM05836_01A	10555000	0.00765332	0.154028	0.153161	0.204623
Dexi_CM05836_01A	10565000	0.00761089	0.183081	0.125806	0.197026
Dexi_CM05836_01A	10575000	0.00818746	0.184547	0.104202	0.154284
Dexi_CM05836_01A	10585000	0.00989588	0.201807	0.0860865	0.111277
Dexi_CM05836_01A	10595000	0.00804571	0.180219	0.0847774	0.134676
Dexi_CM05836_01A	10605000	0.00691036	0.17035	0.0950918	0.138876
Dexi_CM05836_01A	10615000	0.00780879	0.180504	0.131586	0.175459
Dexi_CM05836_01A	10625000	0.00768939	0.188096	0.121286	0.131604
Dexi_CM05836_01A	10635000	0.00787085	0.191775	0.118212	0.188661
Dexi_CM05836_01A	10645000	0.00800608	0.195557	0.0849793	0.174175
Dexi_CM05836_01A	10655000	0.00895386	0.228946	0.0358542	0.0753532
Dexi_CM05836_01A	10665000	0.0104255	0.240537	0.0358542	0.0753532
Dexi_CM05836_01A	10675000	0.0101901	0.236539	0.0635421	0.0725701
Dexi_CM05836_01A	10685000	0.00817801	0.244124	0.0303897	0.0597723
Dexi_CM05836_01A	10695000	0.00669519	0.222486	0.0959343	0.132422
Dexi_CM05836_01A	10705000	0.00887127	0.223942	0.0959343	0.131937
Dexi_CM05836_01A	10715000	0.00711546	0.222149	0.117413	0.131937
Dexi_CM05836_01A	10725000	0.00678851	0.187851	0.0886228	0.154759
Dexi_CM05836_01A	10735000	0.00698596	0.162322	0.112754	0.162998
Dexi_CM05836_01A	10745000	0.00841519	0.169852	0.0898799	0.168901
Dexi_CM05836_01A	10755000	0.00711105	0.127666	0.0970696	0.169647
Dexi_CM05836_01A	10765000	0.00606259	0.127148	0.115294	0.181949
Dexi_CM05836_01A	10775000	0.00643561	0.158365	0.11894	0.172323
Dexi_CM05836_01A	10785000	0.00660043	0.141547	0.124748	0.180546
Dexi_CM05836_01A	10795000	0.00618351	0.169978	0.132225	0.177933
Dexi_CM05836_01A	10805000	0.00826519	0.185965	0.13936	0.190742
Dexi_CM05836_01A	10815000	0.00933653	0.188912	0.088513	0.125052
Dexi_CM05836_01A	10825000	0.0107219	0.182051	0.0968597	0.149307
Dexi_CM05836_01A	10835000	0.0115337	0.19761	0.0999367	0.137227
Dexi_CM05836_01A	10845000	0.0136131	0.189728	0.0685253	0.116544
Dexi_CM05836_01A	10855000	0.0116051	0.178811	0.0886023	0.132582
Dexi_CM05836_01A	10865000	0.0101911	0.177014	0.142137	0.163727
Dexi_CM05836_01A	10875000	0.0128744	0.190823	0.138705	0.149574
Dexi_CM05836_01A	10885000	0.0105443	0.187197	0.125959	0.149387
Dexi_CM05836_01A	10895000	0.0127882	0.17656	0.147587	0.159866
Dexi_CM05836_01A	10905000	0.0114221	0.191399	0.11825	0.158364
Dexi_CM05836_01A	10915000	0.00992639	0.170453	0.123774	0.173545
Dexi_CM05836_01A	10925000	0.00706219	0.163097	0.120252	0.174488
Dexi_CM05836_01A	10935000	0.00898859	0.172374	0.126681	0.200415
Dexi_CM05836_01A	10945000	0.00829954	0.172298	0.10941	0.181406
Dexi_CM05836_01A	10955000	0.0108367	0.138236	0.15954	0.185968
Dexi_CM05836_01A	10965000	0.0125443	0.138258	0.133278	0.214907
Dexi_CM05836_01A	10975000	0.0120676	0.157285	0.154719	0.210758
Dexi_CM05836_01A	10985000	0.0141292	0.164972	0.139344	0.186676
Dexi_CM05836_01A	10995000	0.0119748	0.162607	0.13318	0.184026
Dexi_CM05836_01A	11005000	0.0123035	0.161496	0.105053	0.108293
Dexi_CM05836_01A	11015000	0.0139382	0.140396	0.126589	0.140091
Dexi_CM05836_01A	11025000	0.0149854	0.130429	0.131366	0.119452
Dexi_CM05836_01A	11035000	0.0120658	0.102939	0.0849021	0.137095
Dexi_CM05836_01A	11045000	0.01519	0.0884068	0.0785825	0.144346
Dexi_CM05836_01A	11055000	0.0186493	0.0717616	0.0479682	0.152077
Dexi_CM05836_01A	11065000	0.0297126	0	0.0075188	0.0991342
Dexi_CM05836_01A	11075000	0.0308783	0.0524078	0.087665	0.103663
Dexi_CM05836_01A	11085000	0.0251528	0.111243	0.106926	0.190819
Dexi_CM05836_01A	11095000	0.0232027	0.167497	0.127736	0.194029
Dexi_CM05836_01A	11105000	0.0239153	0.165985	0.126588	0.162343
Dexi_CM05836_01A	11115000	0.0207247	0.177775	0.126588	0.162343
Dexi_CM05836_01A	11125000	0.0194535	0.181183	0.121912	0.197748
Dexi_CM05836_01A	11135000	0.0184725	0.181296	0.139894	0.181049
Dexi_CM05836_01A	11145000	0.0160876	0.17097	0.157229	0.205622
Dexi_CM05836_01A	11155000	0.0145246	0.174174	0.164969	0.146213
Dexi_CM05836_01A	11165000	0.0153668	0.148759	0.159748	0.175775
Dexi_CM05836_01A	11175000	0.0184877	0.155709	0.141081	0.211615
Dexi_CM05836_01A	11185000	0.0279252	0.152807	0.1038	0.213377
Dexi_CM05836_01A	11195000	0.0328512	0.168334	0.0649822	0.226838
Dexi_CM05836_01A	11205000	0.0383815	0.185513	0.0603406	0.226838
Dexi_CM05836_01A	11215000	0.038117	0.229362	0.0287565	0
Dexi_CM05836_01A	11225000	0.042861	0.190363	0	0.0555556
Dexi_CM05836_01A	11235000	0.0467757	0.208563	0	0.0555556
Dexi_CM05836_01A	11245000	0.0498395	0.14465	0	NA
Dexi_CM05836_01A	11255000	0.0449106	0.0555556	0	0.261438
Dexi_CM05836_01A	11265000	0.0463758	0.244782	0	0.174292
Dexi_CM05836_01A	11275000	0.046334	0.244782	0	0.174292
Dexi_CM05836_01A	11285000	0.0366077	0.24532	0	0.174292
Dexi_CM05836_01A	11295000	0.041006	0.250349	0	0.174292
Dexi_CM05836_01A	11305000	0.0338134	0.24807	NA	0
Dexi_CM05836_01A	11315000	0.0392487	0.202899	NA	NA
Dexi_CM05836_01A	11325000	0.0416482	0.230845	0	0.0894737
Dexi_CM05836_01A	11335000	0.0380983	0.200407	0.119338	0.22364
Dexi_CM05836_01A	11345000	0.0327164	0.188522	0.114716	0.190468
Dexi_CM05836_01A	11355000	0.0285478	0.173091	0.114716	0.190468
Dexi_CM05836_01A	11365000	0.0265476	0.193612	0.114716	0.178762
Dexi_CM05836_01A	11375000	0.0248866	0.176161	0.142248	0.205188
Dexi_CM05836_01A	11385000	0.0354446	0.184447	0.102676	0.21237
Dexi_CM05836_01A	11395000	0.040855	0.198501	NA	0.05
Dexi_CM05836_01A	11405000	0.032322	0.179053	0	0.05
Dexi_CM05836_01A	11415000	0.0345873	0.226366	0.0700855	0.0631579
Dexi_CM05836_01A	11425000	0.0319786	0.197882	0.0461457	0.0817987
Dexi_CM05836_01A	11435000	0.0306787	0.199071	0.0461457	0.0817987
Dexi_CM05836_01A	11445000	0.0288044	0.199269	0.0461457	0.0817987
Dexi_CM05836_01A	11455000	0.0285678	0.189126	0.0700742	0.0817987
Dexi_CM05836_01A	11465000	0.0306155	0.194268	0.0477514	0.0907237
Dexi_CM05836_01A	11475000	0.0300375	0.195327	0.113988	0.0917555
Dexi_CM05836_01A	11485000	0.0282627	0.16844	0.0834762	0.0917555
Dexi_CM05836_01A	11495000	0.0255531	0.189181	0.0803422	0.0915792
Dexi_CM05836_01A	11505000	0.0232839	0.208715	0.0757071	0.0890566
Dexi_CM05836_01A	11515000	0.0233647	0.214755	0.039783	0.105007
Dexi_CM05836_01A	11525000	0.0197981	0.203428	0.040105	0.120916
Dexi_CM05836_01A	11535000	0.0163063	0.19687	0.0481641	0.114074
Dexi_CM05836_01A	11545000	0.0190964	0.167343	0.0877599	0.189291
Dexi_CM05836_01A	11555000	0.0193831	0.174486	0.0844436	0.12071
Dexi_CM05836_01A	11565000	0.0235441	0.162143	0.0848456	0.127897
Dexi_CM05836_01A	11575000	0.0204651	0.172519	0.0893172	0.13265
Dexi_CM05836_01A	11585000	0.0274269	0.194828	0.0984736	0.141072
Dexi_CM05836_01A	11595000	0.0276082	0.208894	0.071019	0.149329
Dexi_CM05836_01A	11605000	0.0375348	0.199416	0.099662	0.183113
Dexi_CM05836_01A	11615000	0.0313844	0.21025	0.108522	0.178131
Dexi_CM05836_01A	11625000	0.0362643	0.214142	0.0680322	0.139081
Dexi_CM05836_01A	11635000	0.0364989	0.175333	0.0747941	0.125173
Dexi_CM05836_01A	11645000	0.0270935	0.188694	0.0998633	0.0890621
Dexi_CM05836_01A	11655000	0.0283863	0.173804	0.0952163	0.0541842
Dexi_CM05836_01A	11665000	0.0279246	0.156307	0.0852747	0.110056
Dexi_CM05836_01A	11675000	0.026228	0.153884	0.104392	0.144253
Dexi_CM05836_01A	11685000	0.0285223	0.157577	0.111833	0.155147
Dexi_CM05836_01A	11695000	0.035364	0.144797	0.115567	0.16629
Dexi_CM05836_01A	11705000	0.0577184	0.13824	0.0992924	0.178688
Dexi_CM05836_01A	11715000	0.0492265	0.147169	0.097632	0.168042
Dexi_CM05836_01A	11725000	0.0778589	0.142189	0.0945913	0.178784
Dexi_CM05836_01A	11735000	0.0708193	0.182383	0.0709047	0.158405
Dexi_CM05836_01A	11745000	0.149239	0.15171	0.0556205	0.139637
Dexi_CM05836_01A	11815000	0.198676	NA	NA	NA
Dexi_CM05836_01A	11825000	0.198676	NA	NA	NA
Dexi_CM05836_01A	11835000	0.198676	NA	NA	NA
Dexi_CM05836_01A	11845000	0.198676	NA	NA	NA
Dexi_CM05836_01A	11855000	0.198676	NA	NA	NA
Dexi_CM05836_01A	11865000	0.039384	0.150687	0.047619	0.189573
Dexi_CM05836_01A	11875000	0.049246	0.146233	0.025974	0.14218
Dexi_CM05836_01A	11885000	0.0498798	0.130954	0.0427935	0.108841
Dexi_CM05836_01A	11895000	0.0442909	0.145806	0.0427935	0.108841
Dexi_CM05836_01A	11905000	0.043368	0.135713	0.0376572	0.100597
Dexi_CM05836_01A	11915000	0.0314004	0.129781	0.0673263	0.0792847
Dexi_CM05836_01A	11925000	0.0293869	0.130333	0.0966901	0.0996425
Dexi_CM05836_01A	11935000	0.0364961	0.140393	0.0722998	0.105663
Dexi_CM05836_01A	11945000	0.0478846	0.130279	0.0708822	0.105663
Dexi_CM05836_01A	11955000	0.0394456	0.141786	0.0987726	0.128542
Dexi_CM05836_01A	11965000	0.0381476	0.164777	0.0732944	0.233007
Dexi_CM05836_01A	11975000	0.0402162	0.169522	0.0394308	0
Dexi_CM05836_01A	11985000	0.0395676	0.180882	0.100058	0.194741
Dexi_CM05836_01A	11995000	0.0460058	0.165305	0.0641423	0.0985173
Dexi_CM05836_01A	12005000	0.0406726	0.16856	0.060853	0.0985173
Dexi_CM05836_01A	12015000	0.0316799	0.185351	0.0449475	0.0985173
Dexi_CM05836_01A	12025000	0.0268477	0.211536	0.0427429	0.0985173
Dexi_CM05836_01A	12035000	0.019254	0.21057	0.0416197	0.0382342
Dexi_CM05836_01A	12045000	0.0147568	0.213065	0.0478344	0.0270677
Dexi_CM05836_01A	12055000	0.0140687	0.209118	0.0669516	0.0790193
Dexi_CM05836_01A	12065000	0.0163734	0.20581	0.0511983	0.0925009
Dexi_CM05836_01A	12075000	0.0176144	0.218353	0.0598028	0.0816184
Dexi_CM05836_01A	12085000	0.0190617	0.199446	0.0551769	0.0420271
Dexi_CM05836_01A	12095000	0.0173359	0.183273	0.0552983	0.0581914
Dexi_CM05836_01A	12105000	0.0137788	0.169363	0.140525	0.138209
Dexi_CM05836_01A	12115000	0.0156128	0.146072	0.213132	0.169453
Dexi_CM05836_01A	12125000	0.0192256	0.147544	0.195427	0.179142
Dexi_CM05836_01A	12135000	0.0188351	0.146545	0.219494	0.164328
Dexi_CM05836_01A	12145000	0.0232862	0.150378	0.160852	0.144495
Dexi_CM05836_01A	12155000	0.0269757	0.146725	0.118526	0.133606
Dexi_CM05836_01A	12165000	0.0258432	0.174953	0.0966388	0.116588
Dexi_CM05836_01A	12175000	0.027312	0.172229	0.0655515	0.108604
Dexi_CM05836_01A	12185000	0.0235456	0.163095	0.0394059	0.115303
Dexi_CM05836_01A	12195000	0.0267267	0.182043	0.0276334	0.0773813
Dexi_CM05836_01A	12205000	0.0301162	0.193231	0.0325098	0.0460006
Dexi_CM05836_01A	12215000	0.0322686	0.187658	0.00588235	0.107368
Dexi_CM05836_01A	12225000	0.0334783	0.190966	0.00653595	0.107368
Dexi_CM05836_01A	12235000	0.0415203	0.158816	NA	NA
Dexi_CM05836_01A	12245000	0.0411389	0.132372	0.11781	0.210234
Dexi_CM05836_01A	12255000	0.0419531	0.15259	0.1089	0.157675
Dexi_CM05836_01A	12265000	0.0404038	0.160939	0.0844931	0.136386
Dexi_CM05836_01A	12275000	0.0387082	0.151797	0.104886	0.140481
Dexi_CM05836_01A	12285000	0.0290824	0.146523	0.121246	0.159202
Dexi_CM05836_01A	12295000	0.0314414	0.168806	0.122535	0.144622
Dexi_CM05836_01A	12305000	0.0322561	0.149837	0.11951	0.159488
Dexi_CM05836_01A	12315000	0.0344346	0.173018	0.16221	0.16927
Dexi_CM05836_01A	12325000	0.0382756	0.173335	0.162478	0.168736
Dexi_CM05836_01A	12335000	0.03737	0.179844	0.162955	0.262483
Dexi_CM05836_01A	12345000	0.037947	0.189161	0.150989	0.273159
Dexi_CM05836_01A	12355000	0.0333947	0.175807	0.162269	0.251806
Dexi_CM05836_01A	12365000	0.0330258	0.177238	0.130209	0.251806
Dexi_CM05836_01A	12375000	0.0287236	0.17532	0.117654	0.198337
Dexi_CM05836_01A	12385000	0.0274428	0.160984	0.104535	0.153681
Dexi_CM05836_01A	12395000	0.0261284	0.15115	0.104036	0.177642
Dexi_CM05836_01A	12405000	0.0246874	0.146893	0.103497	0.179824
Dexi_CM05836_01A	12415000	0.0247238	0.151359	0.108887	0.181335
Dexi_CM05836_01A	12425000	0.024201	0.157513	0.0989163	0.141205
Dexi_CM05836_01A	12435000	0.0278177	0.169883	0.0897542	0.170939
Dexi_CM05836_01A	12445000	0.022294	0.165688	0.0744125	0.100963
Dexi_CM05836_01A	12455000	0.0274965	0.172392	0.0727993	0.159804
Dexi_CM05836_01A	12465000	0.0210519	0.197817	0.11927	0.151426
Dexi_CM05836_01A	12475000	0.0263809	0.207419	0.0713077	0.107784
Dexi_CM05836_01A	12485000	0.0239181	0.222621	0.078501	0.131379
Dexi_CM05836_01A	12495000	0.0231304	0.216219	0.0706809	0.153071
Dexi_CM05836_01A	12505000	0.0264406	0.21573	0.071837	0.131986
Dexi_CM05836_01A	12515000	0.0276624	0.214607	0.0678854	0.160347
Dexi_CM05836_01A	12525000	0.026457	0.206784	0.0808791	0.160779
Dexi_CM05836_01A	12535000	0.0369982	0.215346	0.0641069	0.165529
Dexi_CM05836_01A	12545000	0.0424468	0.256746	0.0320353	0.0703704
Dexi_CM05836_01A	12555000	0.0462947	0.180032	0.0320353	0.05
Dexi_CM05836_01A	12565000	0.0480587	0.176336	0.0320353	0.05
Dexi_CM05836_01A	12575000	0.0484529	0.17118	0.0385846	0.05
Dexi_CM05836_01A	12585000	0.0481345	0.0534188	0	NA
Dexi_CM05836_01A	12595000	0.0506443	0.0797898	0	NA
Dexi_CM05836_01A	12605000	0.0419769	0.247827	0.0951101	0.221404
Dexi_CM05836_01A	12615000	0.0369315	0.235373	0.0733683	0.21193
Dexi_CM05836_01A	12625000	0.0297707	0.244865	0.0733683	0.21193
Dexi_CM05836_01A	12635000	0.0237681	0.238922	0.0733683	0.206631
Dexi_CM05836_01A	12645000	0.0228926	0.244861	0.0827169	0.206631
Dexi_CM05836_01A	12655000	0.0287052	0.249374	0.0111474	0.15917
Dexi_CM05836_01A	12665000	0.0327502	0.249964	0.048158	0.122846
Dexi_CM05836_01A	12675000	0.0322456	0.232267	0.0507469	0.102342
Dexi_CM05836_01A	12685000	0.0301921	0.227551	0.0507469	0.0962221
Dexi_CM05836_01A	12695000	0.0300349	0.208575	0.0507469	0.0962221
Dexi_CM05836_01A	12705000	0.0271698	0.207034	0.0667192	0.1041
Dexi_CM05836_01A	12715000	0.0206175	0.205278	0.0536036	0.0733424
Dexi_CM05836_01A	12725000	0.0248845	0.270841	0	0.037037
Dexi_CM05836_01A	12775000	0.0277838	0.129568	0.265548	0.135948
Dexi_CM05836_01A	12785000	0.0296878	0.1252	0.265548	0.135948
Dexi_CM05836_01A	12795000	0.0312429	0.129033	0.265548	0.135948
Dexi_CM05836_01A	12805000	0.0285823	0.134868	0.265548	0.135948
Dexi_CM05836_01A	12815000	0.0279136	0.134868	0.265548	0.135948
Dexi_CM05836_01A	12825000	0.0408652	0.133668	NA	NA
Dexi_CM05836_01A	12835000	0.0382317	0.157849	NA	NA
Dexi_CM05836_01A	12845000	0.0384019	0.202018	NA	NA
Dexi_CM05836_01A	12855000	0.0449889	0.214923	NA	NA
Dexi_CM05836_01A	12865000	0.0454824	0.234822	NA	NA
Dexi_CM05836_01A	12875000	0.0392958	0.221332	0.141147	0.0277778
Dexi_CM05836_01A	12885000	0.041457	0.214516	0.141147	0.0277778
Dexi_CM05836_01A	12895000	0.0494839	0.213741	0.119281	0.0277778
Dexi_CM05836_01A	12905000	0.0417098	0.213741	0.119281	0.0277778
Dexi_CM05836_01A	12915000	0.043831	0.192949	0.119281	0.0277778
Dexi_CM05836_01A	12925000	0.0470137	0.261886	0	0.183007
Dexi_CM05836_01A	12935000	0.0436967	0.168847	0	0.183007
Dexi_CM05836_01A	12945000	0.0461326	0.15792	0	0.122004
Dexi_CM05836_01A	12955000	0.0419092	0.170068	0	0.122004
Dexi_CM05836_01A	12965000	0.0395721	0.203073	0	0.122004
Dexi_CM05836_01A	12975000	0.0395842	0.164681	0	0
Dexi_CM05836_01A	12985000	0.0428434	0.185573	0	0.0555556
Dexi_CM05836_01A	12995000	0.0416438	0.195899	0	0.111111
Dexi_CM05836_01A	13005000	0.0445195	0.198919	0	0.111111
Dexi_CM05836_01A	13015000	0.0426166	0.192288	0	0.111111
Dexi_CM05836_01A	13025000	0.0452518	0.194763	NA	0.111111
Dexi_CM05836_01A	13035000	0.045509	0.115651	NA	NA
Dexi_CM05836_01A	13045000	0.0450295	0.141304	NA	NA
Dexi_CM05836_01A	13055000	0.0462552	0.154589	NA	NA
Dexi_CM05836_01A	13065000	0.0456078	0.243776	0	0
Dexi_CM05836_01A	13075000	0.0381133	0.190336	0.0692864	0.0835127
Dexi_CM05836_01A	13085000	0.0356344	0.190336	0.0692864	0.0835127
Dexi_CM05836_01A	13095000	0.0401048	0.190336	0.0692864	0.0835127
Dexi_CM05836_01A	13105000	0.0409086	0.191132	0.0692864	0.0835127
Dexi_CM05836_01A	13115000	0.0338527	0.161069	0.0654065	0.0876883
Dexi_CM05836_01A	13125000	0.037073	0.237319	NA	NA
Dexi_CM05836_01A	13135000	0.0372308	0.237319	NA	NA
Dexi_CM05836_01A	13145000	0.0325807	0.237319	NA	NA
Dexi_CM05836_01A	13155000	0.0211914	NA	0	0.1
Dexi_CM05836_01A	13165000	0.0335831	0	0	0.1
Dexi_CM05836_01A	13175000	0.0236489	0	0	0.1
Dexi_CM05836_01A	13185000	0.034175	0	0	0.1
Dexi_CM05836_01A	13195000	0.0311774	0.0384615	0	0.1
Dexi_CM05836_01A	13205000	0.0353363	0.0384615	NA	NA
Dexi_CM05836_01A	13215000	0.0409257	0.0809179	NA	NA
Dexi_CM05836_01A	13225000	0.0426225	0.0809179	0	NA
Dexi_CM05836_01A	13235000	0.0476583	0.0809179	0	NA
Dexi_CM05836_01A	13245000	0.0532989	NA	0	NA
Dexi_CM05836_01A	13255000	0.0522234	NA	0	NA
Dexi_CM05836_01A	13265000	0.0468916	NA	0	NA
Dexi_CM05836_01A	13275000	0.0487966	0.0833333	NA	NA
Dexi_CM05836_01A	13285000	0.0424723	0.171174	NA	NA
Dexi_CM05836_01A	13295000	0.0396314	0.172128	0.124841	0.104575
Dexi_CM05836_01A	13305000	0.0444051	0.18099	0.124841	0.104575
Dexi_CM05836_01A	13315000	0.0393065	0.166748	0.116241	0.132804
Dexi_CM05836_01A	13325000	0.0411601	0.16186	0.117038	0.192562
Dexi_CM05836_01A	13335000	0.0412264	0.185411	0.109771	0.188859
Dexi_CM05836_01A	13345000	0.0380159	0.187758	0.107954	0.155001
Dexi_CM05836_01A	13355000	0.0319153	0.187683	0.107954	0.155001
Dexi_CM05836_01A	13365000	0.0332744	0.172684	0.111995	0.145656
Dexi_CM05836_01A	13375000	0.0245623	0.19996	0.0667675	0
Dexi_CM05836_01A	13385000	0.0234729	0.240902	0	0.189474
Dexi_CM05836_01A	13395000	0.0222365	NA	NA	NA
Dexi_CM05836_01A	13405000	0	NA	NA	NA
Dexi_CM05836_01A	13415000	0	NA	NA	NA
Dexi_CM05836_01A	13425000	0	NA	NA	NA
Dexi_CM05836_01A	13435000	0	NA	NA	NA
Dexi_CM05836_01A	13775000	0.151363	NA	NA	NA
Dexi_CM05836_01A	13785000	0.0450264	NA	NA	NA
Dexi_CM05836_01A	13795000	0.0426628	0.267171	NA	NA
Dexi_CM05836_01A	13805000	0.0449506	0.23208	0	0
Dexi_CM05836_01A	13815000	0.0450259	0.205105	0	0
Dexi_CM05836_01A	13825000	0.049857	0.205105	0	0
Dexi_CM05836_01A	13835000	0.0518807	0.205105	0	0
Dexi_CM05836_01A	13845000	0.0349535	0.233494	0	0
Dexi_CM05836_01A	13855000	0.0389258	0.218193	0	0
Dexi_CM05836_01A	13865000	0.0374874	0.229245	NA	0
Dexi_CM05836_01A	13875000	0.0398576	0.229245	NA	0
Dexi_CM05836_01A	13885000	0.0401398	0.229245	0	0
Dexi_CM05836_01A	13895000	0.0468561	0.230414	0	0
Dexi_CM05836_01A	13905000	0.0395853	0.231969	0.130631	0.161599
Dexi_CM05836_01A	13915000	0.0330908	0.204174	0.124987	0.191781
Dexi_CM05836_01A	13925000	0.0360825	0.202162	0.107558	0.198311
Dexi_CM05836_01A	13935000	0.0281544	0.199763	0.111284	0.180346
Dexi_CM05836_01A	13945000	0.0256256	0.207678	0.116911	0.180244
Dexi_CM05836_01A	13955000	0.027758	0.207543	0.0995525	0.154959
Dexi_CM05836_01A	13965000	0.0356888	0.205378	0.0704272	0.123984
Dexi_CM05836_01A	13975000	0.0293357	0.203842	0.0608775	0.140584
Dexi_CM05836_01A	13985000	0.0339855	0.202664	0	0.0915789
Dexi_CM05836_01A	13995000	0.0379446	0.222868	0	0.0915789
Dexi_CM05836_01A	14005000	0.0393815	0.214062	0	0.0654135
Dexi_CM05836_01A	14015000	0.0379902	0.227171	0.0557336	0.135069
Dexi_CM05836_01A	14025000	0.0438336	0.21791	0.0976252	0.0829205
Dexi_CM05836_01A	14035000	0.0415649	0.225399	0.0543184	0.0739688
Dexi_CM05836_01A	14045000	0.0381719	0.214208	0.073057	0.109199
Dexi_CM05836_01A	14055000	0.032618	0.19758	0.0960388	0.124837
Dexi_CM05836_01A	14065000	0.0338964	0.186451	0.0555316	0.136608
Dexi_CM05836_01A	14075000	0.0313896	0.179256	0.0654518	0.155918
Dexi_CM05836_01A	14085000	0.0284356	0.183959	0.0876492	0.204157
Dexi_CM05836_01A	14095000	0.0296807	0.177802	0.0734284	0.102352
Dexi_CM05836_01A	14105000	0.0312133	0.191511	0.0406414	0.116738
Dexi_CM05836_01A	14115000	0.0321644	0.182472	0.057152	0.121523
Dexi_CM05836_01A	14125000	0.0330463	0.182091	0.0267375	0.121523
Dexi_CM05836_01A	14135000	0.0357444	0.1918	0.0334219	0.137364
Dexi_CM05836_01A	14145000	0.0432293	0.210547	0.0411963	0.174674
Dexi_CM05836_01A	14155000	0.0441055	0.219444	0	0.0505051
Dexi_CM05836_01A	14165000	0.042937	0.215669	0	0.037037
Dexi_CM05836_01A	14175000	0.0459662	0.226124	0	0.037037
Dexi_CM05836_01A	14185000	0.0470366	0.210131	0	0.037037
Dexi_CM05836_01A	14195000	0.041016	0.214265	0	0
Dexi_CM05836_01A	14205000	0.0423248	0.200051	0.0892126	0.130952
Dexi_CM05836_01A	14215000	0.0406418	0.204132	0.0892126	0.104762
Dexi_CM05836_01A	14225000	0.0344709	0.217653	0.136119	0.104762
Dexi_CM05836_01A	14235000	0.0381092	0.194587	0.136119	0.104762
Dexi_CM05836_01A	14245000	0.0364012	0.192222	0.136119	0.104762
Dexi_CM05836_01A	14255000	0.0360092	0.197663	0.0276367	0
Dexi_CM05836_01A	14265000	0.0324836	0.220605	0.0276367	0.104575
Dexi_CM05836_01A	14275000	0.0367821	0.206391	0.0989983	0.172065
Dexi_CM05836_01A	14285000	0.0326174	0.202514	0.0958048	0.175701
Dexi_CM05836_01A	14295000	0.0284295	0.19064	0.11581	0.171237
Dexi_CM05836_01A	14305000	0.0295826	0.189497	0.0920527	0.172074
Dexi_CM05836_01A	14315000	0.0326686	0.185193	0.0920527	0.180125
Dexi_CM05836_01A	14325000	0.0347264	0.165151	0.137396	0.169898
Dexi_CM05836_01A	14335000	0.035435	0.166343	0.145479	0.176468
Dexi_CM05836_01A	14345000	0.0387391	0.218258	0	NA
Dexi_CM05836_01A	14355000	0.03981	0.222409	0	NA
Dexi_CM05836_01A	14365000	0.0418478	0.16627	0	NA
Dexi_CM05836_01A	14375000	0.0470869	0.158626	NA	NA
Dexi_CM05836_01A	14385000	0.0413462	0.165887	NA	NA
Dexi_CM05836_01A	14395000	0.0428064	0.241892	0	NA
Dexi_CM05836_01A	14405000	0.0383581	0.241892	0	NA
Dexi_CM05836_01A	14415000	0.0456446	0.233449	0	NA
Dexi_CM05836_01A	14425000	0.0398267	0.192904	0.0511877	0.130719
Dexi_CM05836_01A	14435000	0.0389825	0.205027	0.0677281	0.173241
Dexi_CM05836_01A	14445000	0.0444781	0.157491	0.0708066	0.173241
Dexi_CM05836_01A	14455000	0.042235	0.159977	0.0664066	0.173241
Dexi_CM05836_01A	14465000	0.0380513	0.150866	0.0662502	0.15017
Dexi_CM05836_01A	14475000	0.0325996	0.132348	0.0375655	0.135247
Dexi_CM05836_01A	14485000	0.0289867	0.139005	0.0682052	0.177681
Dexi_CM05836_01A	14495000	0.0301829	0.115465	0.0865359	0.2122
Dexi_CM05836_01A	14505000	0.0243356	0.150418	0.0876377	0.218816
Dexi_CM05836_01A	14515000	0.0286266	0.175877	0.087336	0.208481
Dexi_CM05836_01A	14525000	0.0230725	0.222396	0.114653	0.196432
Dexi_CM05836_01A	14535000	0.0287054	0.228696	0.0929897	0.163417
Dexi_CM05836_01A	14545000	0.0250672	0.207674	0.0816993	0.191418
Dexi_CM05836_01A	14555000	0.028835	0.204883	0.0821721	0.167551
Dexi_CM05836_01A	14565000	0.0313099	0.193591	0.0879444	0.233461
Dexi_CM05836_01A	14575000	0.0364693	0.164862	0.105726	0.235758
Dexi_CM05836_01A	14585000	0.0298283	0.170029	0.104551	0.230058
Dexi_CM05836_01A	14595000	0.0382496	0.175889	0.105526	0.221864
Dexi_CM05836_01A	14605000	0.0395771	0.169984	0.122605	0.204861
Dexi_CM05836_01A	14615000	0.0388719	0.17502	0.126453	0.224419
Dexi_CM05836_01A	14625000	0.0386447	0.196647	0.10139	0.176667
Dexi_CM05836_01A	14635000	0.0419066	0.181155	0.0842157	0.130136
Dexi_CM05836_01A	14645000	0.0390513	0.186135	0.0807304	0.133631
Dexi_CM05836_01A	14655000	0.0393204	0.192282	0.0683617	0.120437
Dexi_CM05836_01A	14665000	0.0337573	0.202442	0.0683617	0.120437
Dexi_CM05836_01A	14675000	0.0316255	0.203532	0.0324771	0.0840159
Dexi_CM05836_01A	14685000	0.0321342	0.1424	0.112077	0.12985
Dexi_CM05836_01A	14695000	0.0258097	0.14311	0.0756819	0.122712
Dexi_CM05836_01A	14705000	0.0269865	0.257336	0.212821	0.15719
Dexi_CM05836_01A	14715000	0.0315124	0.253584	0.105355	0.104145
Dexi_CM05836_01A	14725000	0.0285756	0.160023	0.111001	0.111175
Dexi_CM05836_01A	14735000	0.0266005	0.166691	0.111001	0.0882319
Dexi_CM05836_01A	14745000	0.0392259	0.24694	0.111001	0.0882319
Dexi_CM05836_01A	14755000	0.0319597	0.232862	0.106732	0.0882319
Dexi_CM05836_01A	14765000	0.0354688	0.171906	0.0204836	0.0958606
Dexi_CM05836_01A	14775000	0.0385556	0.221091	0.0979834	0.0821662
Dexi_CM05836_01A	14785000	0.0322282	0.142134	0.128183	0.120839
Dexi_CM05836_01A	14795000	0.0259362	0.126989	0.127453	0.156739
Dexi_CM05836_01A	14805000	0.0215987	0.160127	0.114507	0.146564
Dexi_CM05836_01A	14815000	0.0197692	0.149193	0.10898	0.153679
Dexi_CM05836_01A	14825000	0.0169829	0.150415	0.113755	0.165458
Dexi_CM05836_01A	14835000	0.025209	0.16474	0.124602	0.163266
Dexi_CM05836_01A	14845000	0.0232413	0.189315	0.0995679	0.0920395
Dexi_CM05836_01A	14855000	0.0311155	0.181302	0.0875325	0.0917935
Dexi_CM05836_01A	14865000	0.0295362	0.182376	0.0265702	0.0885643
Dexi_CM05836_01A	14875000	0.0201432	0.179387	0.0620909	0.150352
Dexi_CM05836_01A	14885000	0.0224088	0.17974	0.0896453	0.115031
Dexi_CM05836_01A	14895000	0.0203901	0.191187	0.102764	0.138037
Dexi_CM05836_01A	14905000	0.0251511	0.193812	0.105333	0.189324
Dexi_CM05836_01A	14915000	0.0264205	0.20192	0.0390429	0.188594
Dexi_CM05836_01A	14925000	0.0244589	0.168302	0.0565459	0.137157
Dexi_CM05836_01A	14935000	0.0232856	0.172794	0.0528261	0.128681
Dexi_CM05836_01A	14945000	0.0186954	0.138412	0.0974704	0.202704
Dexi_CM05836_01A	14955000	0.0153155	0.137896	0.0868112	0.183634
Dexi_CM05836_01A	14965000	0.0136275	0.133296	0.12176	0.201111
Dexi_CM05836_01A	14975000	0.0171038	0.143982	0.125465	0.179295
Dexi_CM05836_01A	14985000	0.0205632	0.149878	0.127351	0.198394
Dexi_CM05836_01A	14995000	0.0274148	0.15706	0.103884	0.176618
Dexi_CM05836_01A	15005000	0.0283107	0.177904	0.0646491	0.196554
Dexi_CM05836_01A	15015000	0.027847	0.164726	0.123181	0.157925
Dexi_CM05836_01A	15025000	0.0306623	0.167771	0.0833872	0.131526
Dexi_CM05836_01A	15035000	0.0242168	0.176353	0.0833872	0.131028
Dexi_CM05836_01A	15045000	0.0198313	0.177143	0.0833872	0.131028
Dexi_CM05836_01A	15055000	0.0223238	0.182406	0.0846491	0.133618
Dexi_CM05836_01A	15065000	0.0224323	0.186928	0.0650725	0.110816
Dexi_CM05836_01A	15075000	0.0276117	0.188906	0.105642	0.180237
Dexi_CM05836_01A	15085000	0.0346024	0.180959	0.105642	0.218211
Dexi_CM05836_01A	15095000	0.0293568	0.18521	0.0792013	0.130818
Dexi_CM05836_01A	15105000	0.0310127	0.190744	0.0612532	0.10987
Dexi_CM05836_01A	15115000	0.026946	0.193467	0.0718019	0.120286
Dexi_CM05836_01A	15125000	0.021026	0.1936	0.0629564	0.0587962
Dexi_CM05836_01A	15135000	0.0189206	0.1895	0.0539627	0.0604343
Dexi_CM05836_01A	15145000	0.0180961	0.198399	0.0542735	0.170733
Dexi_CM05836_01A	15155000	0.0190621	0.194935	0.00802139	0.0737599
Dexi_CM05836_01A	15165000	0.0187451	0.184995	0.0919981	0.0838655
Dexi_CM05836_01A	15175000	0.0219928	0.18244	0.0946182	0.109884
Dexi_CM05836_01A	15185000	0.0204795	0.185313	0.0969433	0.158945
Dexi_CM05836_01A	15195000	0.0171881	0.179406	0.0995258	0.0996825
Dexi_CM05836_01A	15205000	0.0223298	0.183873	0.140214	0.171703
Dexi_CM05836_01A	15215000	0.023102	0.190254	0.131574	0.153744
Dexi_CM05836_01A	15225000	0.0236189	0.187532	0.0805524	0.111997
Dexi_CM05836_01A	15235000	0.0280677	0.189426	0.0958218	0.104241
Dexi_CM05836_01A	15245000	0.0234704	0.168048	0.0860177	0.125705
Dexi_CM05836_01A	15255000	0.0181004	0.164452	0.0664662	0.143846
Dexi_CM05836_01A	15265000	0.0170299	0.168011	0.0663859	0.153039
Dexi_CM05836_01A	15275000	0.0181558	0.166253	0.0891061	0.13164
Dexi_CM05836_01A	15285000	0.0325718	0.134538	0.0667101	0.159638
Dexi_CM05836_01A	15295000	0.0403392	0.181464	0.127689	0.15299
Dexi_CM05836_01A	15305000	0.0469725	0.201897	0.0644855	0.261438
Dexi_CM05836_01A	15315000	0.0451426	0.179203	0.146135	0.228027
Dexi_CM05836_01A	15325000	0.0414798	0.201387	0.131433	0.203595
Dexi_CM05836_01A	15335000	0.0299213	0.174615	0.137165	0.201143
Dexi_CM05836_01A	15345000	0.0259907	0.199671	0.122346	0.195985
Dexi_CM05836_01A	15355000	0.0292264	0.1904	0.163106	0.198422
Dexi_CM05836_01A	15365000	0.023261	0.18483	0.173906	0.17657
Dexi_CM05836_01A	15375000	0.0209855	0.196869	0.146786	0.186018
Dexi_CM05836_01A	15385000	0.024916	0.187638	0.131928	0.177294
Dexi_CM05836_01A	15395000	0.0206805	0.15947	0.129482	0.155095
Dexi_CM05836_01A	15405000	0.0202259	0.180806	0.0582557	0.130585
Dexi_CM05836_01A	15415000	0.020524	0.185343	0.0556795	0.129451
Dexi_CM05836_01A	15425000	0.0211914	0.188723	0.028752	0.0782557
Dexi_CM05836_01A	15435000	0.0183913	0.194755	0.050852	0.0874759
Dexi_CM05836_01A	15445000	0.0162566	0.175998	0.0760896	0.131002
Dexi_CM05836_01A	15455000	0.0156766	0.16813	0.105408	0.143794
Dexi_CM05836_01A	15465000	0.0222847	0.178184	0.105143	0.138166
Dexi_CM05836_01A	15475000	0.0277598	0.186922	0.102094	0.146801
Dexi_CM05836_01A	15485000	0.0323649	0.198291	0.131095	0.175439
Dexi_CM05836_01A	15495000	0.0317405	0.194658	0.0966133	0.226941
Dexi_CM05836_01A	15505000	0.0381771	0.212827	0.03734	0
Dexi_CM05836_01A	15515000	0.0431328	0.199409	0.10285	0.187581
Dexi_CM05836_01A	15525000	0.0394367	0.198524	0.146951	0.0804368
Dexi_CM05836_01A	15535000	0.0358206	0.199464	0.110283	0.0832812
Dexi_CM05836_01A	15545000	0.0328296	0.18865	0.105978	0.100318
Dexi_CM05836_01A	15555000	0.0294718	0.200403	0.107128	0.102357
Dexi_CM05836_01A	15565000	0.0274223	0.192257	0.0924266	0.0920569
Dexi_CM05836_01A	15575000	0.0323424	0.203609	0.10421	0.128517
Dexi_CM05836_01A	15585000	0.0359639	0.183092	0.0404165	0.0776362
Dexi_CM05836_01A	15595000	0.0302553	0.192628	0.0776182	0.0824875
Dexi_CM05836_01A	15605000	0.033439	0.186946	0.101538	0.142471
Dexi_CM05836_01A	15615000	0.030807	0.177167	0.113519	0.14082
Dexi_CM05836_01A	15625000	0.0307151	0.190693	0.0851543	0.136791
Dexi_CM05836_01A	15635000	0.0223743	0.207374	0.102287	0.099195
Dexi_CM05836_01A	15645000	0.0266907	0.2047	0.0910232	0.164149
Dexi_CM05836_01A	15655000	0.0242838	0.213106	0.0177885	0.126316
Dexi_CM05836_01A	15665000	0.0284317	0.239378	0.0177885	0.126316
Dexi_CM05836_01A	15675000	0.0206814	0.219754	0	0
Dexi_CM05836_01A	15715000	0.0245146	0.134058	0	NA
Dexi_CM05836_01A	15725000	0.0176342	0.155688	0.0377086	0.0721618
Dexi_CM05836_01A	15735000	0.0188434	0.153491	0.0508347	0.116096
Dexi_CM05836_01A	15745000	0.0154195	0.166101	0.0766055	0.213457
Dexi_CM05836_01A	15755000	0.0248125	0.166101	0.0766055	0.213457
Dexi_CM05836_01A	15765000	0.0337635	0.149478	0.0776549	0.213457
Dexi_CM05836_01A	15775000	0.0420935	0.141025	0.162024	0.157737
Dexi_CM05836_01A	15785000	0.0400784	0.24758	0.112352	0.272823
Dexi_CM05836_01A	15795000	0.0512204	NA	NA	NA
Dexi_CM05836_01A	15805000	0.0682792	NA	NA	NA
Dexi_CM05836_01A	15815000	0.0771713	NA	NA	NA
Dexi_CM05836_01A	15935000	0.0428036	NA	NA	NA
Dexi_CM05836_01A	15945000	0.0645609	NA	NA	NA
Dexi_CM05836_01A	15955000	0.060898	NA	NA	NA
Dexi_CM05836_01A	15965000	0.0604221	0.126279	0	NA
Dexi_CM05836_01A	15975000	0.0582008	0.155062	0	0
Dexi_CM05836_01A	15985000	0.0842683	0.204061	0	0
Dexi_CM05836_01A	15995000	0.0890955	0.200105	0.0196429	0
Dexi_CM05836_01A	16005000	0.0462207	0.188075	0.0196429	0.104575
Dexi_CM05836_01A	16015000	0.0287677	0.178237	0.0262195	0.104869
Dexi_CM05836_01A	16025000	0.0428444	0.185122	0.0262195	0.0730524
Dexi_CM05836_01A	16035000	0.0189989	0.207901	0.042411	0.0678165
Dexi_CM05836_01A	16045000	0.022768	0.20221	0.0523196	0.0925589
Dexi_CM05836_01A	16055000	0.0369384	0.204143	0.0523196	0.0778221
Dexi_CM05836_01A	16065000	0.0366645	0.225809	0.0533248	0.0835379
Dexi_CM05836_01A	16075000	0.0416999	0.21756	0.0126621	0.081302
Dexi_CM05836_01A	16085000	0.0545166	0.172606	0.0534888	0.0847953
Dexi_CM05836_01A	16095000	0.0626845	0.0874038	0	0
Dexi_CM05836_01A	16105000	0.0659749	0.0874038	0	0
Dexi_CM05836_01A	16115000	0.0669876	0.0641026	0	0
Dexi_CM05836_01A	16125000	0.020738	NA	NA	NA
Dexi_CM05836_01A	16165000	0.0120303	NA	NA	NA
Dexi_CM05836_01A	16175000	0.0584828	NA	0	NA
Dexi_CM05836_01A	16185000	0.0775353	NA	0	NA
Dexi_CM05836_01A	16195000	0.0775353	NA	0	NA
Dexi_CM05836_01A	16205000	0.0678904	0	0	NA
Dexi_CM05836_01A	16215000	0.0257347	0	0	NA
Dexi_CM05836_01A	16225000	0.0532618	0	0	NA
Dexi_CM05836_01A	16235000	0.0370139	0.165116	0.0830853	0.147222
Dexi_CM05836_01A	16245000	0.0308375	0.194138	0.101301	0.157999
Dexi_CM05836_01A	16255000	0.0223461	0.208312	0.0705142	0.147869
Dexi_CM05836_01A	16265000	0.0177607	0.202672	0.0932504	0.163092
Dexi_CM05836_01A	16275000	0.0170709	0.198238	0.0980784	0.164644
Dexi_CM05836_01A	16285000	0.0153784	0.191804	0.105294	0.189229
Dexi_CM05836_01A	16295000	0.0172052	0.175961	0.13837	0.158744
Dexi_CM05836_01A	16305000	0.0156416	0.171206	0.107927	0.157211
Dexi_CM05836_01A	16315000	0.0201173	0.156831	0.129316	0.144604
Dexi_CM05836_01A	16325000	0.019039	0.153174	0.135565	0.147113
Dexi_CM05836_01A	16335000	0.02276	0.180673	0.164151	0.103015
Dexi_CM05836_01A	16345000	0.0410367	0.183138	0.193997	0.0977086
Dexi_CM05836_01A	16355000	0.0490568	0.0919279	0.235469	0
Dexi_CM05836_01A	16365000	0.0533777	0.185631	0.0380273	0.034632
Dexi_CM05836_01A	16375000	0.0540422	0.211857	0.0380273	0.034632
Dexi_CM05836_01A	16385000	0.0545641	0.173165	0.0162974	0.160937
Dexi_CM05836_01A	16395000	0.0486478	0.171762	0.0383134	0.214583
Dexi_CM05836_01A	16405000	0.0488987	0.23338	0.0457184	0.196133
Dexi_CM05836_01A	16415000	0.045297	0.231603	0.055878	0.232651
Dexi_CM05836_01A	16425000	0.0423413	0.232869	0.0502902	0.232651
Dexi_CM05836_01A	16435000	0.0430437	0.234712	0.105324	0.185064
Dexi_CM05836_01A	16445000	0.0454521	0.231622	0.105324	0.185064
Dexi_CM05836_01A	16455000	0.0450926	0.137845	0.0338624	0.247072
Dexi_CM05836_01A	16465000	0.0489558	0.142496	0.0338624	0.247072
Dexi_CM05836_01A	16475000	0.0525768	0.146834	0.0125	0.247072
Dexi_CM05836_01A	16485000	0.0466975	0.171116	0.00714286	0.164714
Dexi_CM05836_01A	16495000	0.043615	0.167628	0.00333333	0.10981
Dexi_CM05836_01A	16505000	0.0483451	0.204219	0	0
Dexi_CM05836_01A	16515000	0.0424509	0.199753	0	0
Dexi_CM05836_01A	16525000	0.0432008	0.188336	0	0
Dexi_CM05836_01A	16535000	0.0473853	0.159201	0	0.0673684
Dexi_CM05836_01A	16545000	0.0421903	0.190077	0.0874023	0.13871
Dexi_CM05836_01A	16555000	0.0356799	0.202696	0.0787976	0.121402
Dexi_CM05836_01A	16565000	0.0216315	0.185098	0.0897559	0.175716
Dexi_CM05836_01A	16575000	0.0215757	0.183854	0.0897559	0.175716
Dexi_CM05836_01A	16585000	0.0298783	0.18072	0.0872888	0.175916
Dexi_CM05836_01A	16595000	0.0329085	0.174171	0.143152	0.205711
Dexi_CM05836_01A	16605000	0.0411241	0.145303	0.145889	0.191629
Dexi_CM05836_01A	16615000	0.0536324	0.171272	0.084255	0.138872
Dexi_CM05836_01A	16625000	0.0514575	0.169329	0.084255	0.138872
Dexi_CM05836_01A	16635000	0.053507	0.169329	0.084255	0.138872
Dexi_CM05836_01A	16645000	0.0640081	0.16934	0.0469926	0.138872
Dexi_CM05836_01A	16655000	0.0526602	NA	NA	NA
Dexi_CM05836_01A	16665000	0.0567851	0.331037	NA	NA
Dexi_CM05836_01A	16675000	0.0474965	0.247423	NA	NA
Dexi_CM05836_01A	16685000	0.0543929	0.247423	NA	NA
Dexi_CM05836_01A	16695000	0.0566121	0.247423	NA	NA
Dexi_CM05836_01A	16705000	0.0552533	0.247423	NA	NA
Dexi_CM05836_01A	16715000	0.0582186	0.205616	NA	NA
Dexi_CM05836_01A	16725000	0.07698	NA	NA	NA
Dexi_CM05836_01A	16735000	0.0503796	NA	NA	NA
Dexi_CM05836_01A	16745000	0.0549043	0.174603	NA	NA
Dexi_CM05836_01A	16755000	0.060944	0.108135	NA	NA
Dexi_CM05836_01A	16765000	0.0584826	0.108135	NA	NA
Dexi_CM05836_01A	16775000	0.066778	0.108135	NA	NA
Dexi_CM05836_01A	16785000	0.0667522	0.108135	0.0707154	0.189474
Dexi_CM05836_01A	16795000	0.0656599	0.122455	0.038572	0.0947368
Dexi_CM05836_01A	16805000	0.0614779	0.121981	0.0303066	0.0751462
Dexi_CM05836_01A	16815000	0.0518112	0.121981	0.0303066	0.0751462
Dexi_CM05836_01A	16825000	0.0493211	0.121981	0.0624777	0.0333983
Dexi_CM05836_01A	16835000	0.0447244	0.150818	0.0595703	0.0883041
Dexi_CM05836_01A	16845000	0.0472248	0.147692	0.0537501	0.0729777
Dexi_CM05836_01A	16855000	0.051528	0.205056	0.104235	0.0764621
Dexi_CM05836_01A	16865000	0.0524852	0.190819	0.104235	0.0764621
Dexi_CM05836_01A	16875000	0.0636087	0.190819	0.105251	0.152924
Dexi_CM05836_01A	16885000	0.0672929	0.19621	0.105251	0.186236
Dexi_CM05836_01A	16895000	0.0705833	0.19621	0.0838301	0
Dexi_CM05836_01A	16905000	0.0758964	0.0790598	0.0555556	0
Dexi_CM05836_01A	16915000	0.0683486	0.0787811	0.0555556	0
Dexi_CM05836_01A	16925000	0.0652016	0.0787811	0.0555556	0
Dexi_CM05836_01A	16935000	0.0674484	0.13155	0.172269	0
Dexi_CM05836_01A	16945000	0.0661494	0.0534188	0	NA
Dexi_CM05836_01A	16955000	0.068141	0.224638	0	NA
Dexi_CM05836_01A	16965000	0.0724776	0.289855	0	NA
Dexi_CM05836_01A	16975000	0.0574111	0.289855	0	NA
Dexi_CM05836_01A	17075000	0.0510832	NA	NA	NA
Dexi_CM05836_01A	17085000	0.0847716	NA	0	0
Dexi_CM05836_01A	17095000	0.0803231	NA	0	0
Dexi_CM05836_01A	17105000	0.0658585	NA	0	0
Dexi_CM05836_01A	17115000	0.0709169	0.118172	0	0
Dexi_CM05836_01A	17125000	0.0687804	0.104422	0.0814925	0.146948
Dexi_CM05836_01A	17135000	0.0598286	0.24496	0.139872	0.220865
Dexi_CM05836_01A	17145000	0.0563081	0.24496	0.139872	0.220865
Dexi_CM05836_01A	17155000	0.0531463	0.24496	0.139872	0.220865
Dexi_CM05836_01A	17165000	0.0528331	0.261866	0.126583	0.203077
Dexi_CM05836_01A	17175000	0.0377917	0.275076	0.118834	0.215065
Dexi_CM05836_01A	17185000	0.0252795	0	0.0947354	0.16132
Dexi_CM05836_01A	17195000	0.0229851	0	0.0940112	0.137421
Dexi_CM05836_01A	17205000	0.025786	0	0.0870474	0.132513
Dexi_CM05836_01A	17215000	0.035867	0	0.0874272	0.135472
Dexi_CM05836_01A	17225000	0.0412702	0.137821	0.0407853	0.117762
Dexi_CM05836_01A	17235000	0.0461892	0.180795	0.034055	0.0804135
Dexi_CM05836_01A	17245000	0.0521638	0.186747	0.0187183	0.0759246
Dexi_CM05836_01A	17255000	0.0596664	0.196901	0.0262197	0.0930629
Dexi_CM05836_01A	17265000	0.0509564	0.194902	0.0244436	0.0723271
Dexi_CM05836_01A	17275000	0.0541692	0.206255	0.0138495	0.045744
Dexi_CM05836_01A	17285000	0.0570933	0.108076	0.0441347	0.0138889
Dexi_CM05836_01A	17295000	0.0549306	0.244452	0.0441347	0.0138889
Dexi_CM05836_01A	17305000	0.0601773	0	0.0133053	0.0185185
Dexi_CM05836_01A	17315000	0.0553642	0.0966184	0	0
Dexi_CM05836_01A	17325000	0.0506026	0.0966184	0	0
Dexi_CM05836_01A	17335000	0.0548112	0.144928	0	0.470588
Dexi_CM05836_01A	17345000	0.0562447	0.144928	0.0588235	0.470588
Dexi_CM05836_01A	17355000	0.0532044	0.144928	0	0.470588
Dexi_CM05836_01A	17365000	0.0587654	NA	0	0.470588
Dexi_CM05836_01A	17375000	0.0569749	0.176383	0.0102418	0.0733402
Dexi_CM05836_01A	17385000	0.0597565	0.165799	0.0590233	0.05311
Dexi_CM05836_01A	17395000	0.0579934	0.180447	0.0590233	0.05311
Dexi_CM05836_01A	17405000	0.0552823	0.163108	0.0590233	0.0463548
Dexi_CM05836_01A	17415000	0.046992	0.172369	0.0418172	0.0860466
Dexi_CM05836_01A	17425000	0.0387046	0.148735	0.0715298	0.146078
Dexi_CM05836_01A	17435000	0.0358021	0.149017	0.0689946	0.161446
Dexi_CM05836_01A	17445000	0.025898	0.138731	0.0558447	0.161446
Dexi_CM05836_01A	17455000	0.0322247	0.162585	0.0549292	0.179105
Dexi_CM05836_01A	17465000	0.0395802	0.149859	0.0579543	0.203168
Dexi_CM05836_01A	17475000	0.0377855	0.164202	0.0415199	0.228646
Dexi_CM05836_01A	17485000	0.0451671	0.159916	0.0188757	0.142078
Dexi_CM05836_01A	17495000	0.0359852	0.182118	0.0691527	0.162141
Dexi_CM05836_01A	17505000	0.0372869	0.149811	0.083332	0.213338
Dexi_CM05836_01A	17515000	0.0339601	0.151896	0.0861348	0.165939
Dexi_CM05836_01A	17525000	0.034835	0.154484	0.0842718	0.160282
Dexi_CM05836_01A	17535000	0.0333351	0.154162	0.085031	0.162125
Dexi_CM05836_01A	17545000	0.031176	0.135243	0.0847746	0.160785
Dexi_CM05836_01A	17555000	0.0446004	0.216223	0.0218827	0.063907
Dexi_CM05836_01A	17565000	0.0252001	0.226094	0.0258614	0.0571153
Dexi_CM05836_01A	17575000	0.0401376	0.205289	0.0269502	0.0913844
Dexi_CM05836_01A	17585000	0.0207309	0.204006	0.0179668	0.0913844
Dexi_CM05836_01A	17595000	0.0326132	0.204006	0.0179668	0.0913844
Dexi_CM05836_01A	17605000	0.0440142	0.166518	0	NA
Dexi_CM05836_01A	17615000	0.0357113	0.197183	0.0820502	0.129318
Dexi_CM05836_01A	17625000	0.0275122	0.196767	0.0820502	0.129318
Dexi_CM05836_01A	17635000	0.0224329	0.180355	0.11876	0.14319
Dexi_CM05836_01A	17645000	0.0272306	0.176209	0.112426	0.132389
Dexi_CM05836_01A	17655000	0.0285169	0.181681	0.109506	0.127824
Dexi_CM05836_01A	17665000	0.0430043	0.146868	0.0918936	0.127349
Dexi_CM05836_01A	17675000	0.042783	0.146868	0.0918936	0.127349
Dexi_CM05836_01A	17685000	0.0534947	0.189927	0.0292552	0.0270677
Dexi_CM05836_01A	17695000	0.0555463	0.183932	0.0263736	0
Dexi_CM05836_01A	17705000	0.0452327	0.169325	0.0307692	NA
Dexi_CM05836_01A	17715000	0.0477806	0.173784	0.0532563	0.0631579
Dexi_CM05836_01A	17725000	0.0401843	0.160929	0.0462504	0.0210526
Dexi_CM05836_01A	17735000	0.0383338	0.156325	0.0433597	0.0210526
Dexi_CM05836_01A	17745000	0.0393812	0.153785	0.049554	0.0210526
Dexi_CM05836_01A	17755000	0.0423147	0.130422	0.049554	0.0210526
Dexi_CM05836_01A	17765000	0.0337064	0.0960053	0.0215873	0.071232
Dexi_CM05836_01A	17775000	0.0399369	0.180253	0.0615385	0.0865801
Dexi_CM05836_01A	17785000	0.0533345	0.192452	0	0.0910534
Dexi_CM05836_01A	17795000	0.0527107	0.174516	0.0677262	0.0910534
Dexi_CM05836_01A	17805000	0.050233	0.178571	0.0599754	0.06829
Dexi_CM05836_01A	17815000	0.0501303	0.151127	0.0458635	0.06829
Dexi_CM05836_01A	17825000	0.0486511	0.190126	0.0519787	0.05
Dexi_CM05836_01A	17835000	0.0425202	0.137747	0.052564	0
Dexi_CM05836_01A	17845000	0.0409966	0.140721	0.0146312	0
Dexi_CM05836_01A	17855000	0.0490618	0.115877	0	NA
Dexi_CM05836_01A	17865000	0.0501884	0.152594	0	0.104575
Dexi_CM05836_01A	17875000	0.034306	0.116206	0.0784483	0.220794
Dexi_CM05836_01A	17885000	0.0266931	0.122304	0.076911	0.202557
Dexi_CM05836_01A	17895000	0.019777	0.127836	0.0764016	0.202557
Dexi_CM05836_01A	17905000	0.0131313	0.161003	0.0761485	0.188939
Dexi_CM05836_01A	17915000	0.0177215	0.175021	0.0803498	0.142567
Dexi_CM05836_01A	17925000	0.0196335	0.197377	0.0671594	0.126706
Dexi_CM05836_01A	17935000	0.0203116	0.212603	0.0584616	0.143301
Dexi_CM05836_01A	17945000	0.0182074	0.21795	0.0522697	0.143301
Dexi_CM05836_01A	17955000	0.0233633	0.203104	0.0542488	0.0965681
Dexi_CM05836_01A	17965000	0.0257472	0.188393	0.0487117	0.159296
Dexi_CM05836_01A	17975000	0.0369712	0.184673	0.0399907	0.0820663
Dexi_CM05836_01A	17985000	0.0370622	0.223968	0.00980772	0.00925926
Dexi_CM05836_01A	17995000	0.0333228	0.19996	0.0488015	0.123094
Dexi_CM05836_01A	18005000	0.0387254	0.177419	0.0946018	0.140108
Dexi_CM05836_01A	18015000	0.0397798	0.198386	0.0878638	0.132272
Dexi_CM05836_01A	18025000	0.0338902	0.199875	0.0764748	0.112677
Dexi_CM05836_01A	18035000	0.0359107	0.163584	0.0906239	0.162842
Dexi_CM05836_01A	18045000	0.039084	0.173821	0.0829479	0.141089
Dexi_CM05836_01A	18055000	0.0485804	0.149171	0.0760356	0.173768
Dexi_CM05836_01A	18065000	0.0511559	0.135026	0.0879985	0.223416
Dexi_CM05836_01A	18075000	0.0476068	0.143263	0.128175	0.361656
Dexi_CM05836_01A	18085000	0.0475554	0.135341	0.125356	0.361656
Dexi_CM05836_01A	18095000	0.0511925	0.129325	0.137277	0.294118
Dexi_CM05836_01A	18105000	0.0519906	0.197823	0.0166667	NA
Dexi_CM05836_01A	18115000	0.046554	0.205782	0	NA
Dexi_CM05836_01A	18125000	0.046416	0.195518	0	NA
Dexi_CM05836_01A	18135000	0.0495022	0.0812629	NA	NA
Dexi_CM05836_01A	18145000	0.0507327	0.119774	0	0
Dexi_CM05836_01A	18155000	0.0360362	0.119774	0.048358	0.0970826
Dexi_CM05836_01A	18165000	0.0360092	0.155518	0.048358	0.0970826
Dexi_CM05836_01A	18175000	0.0379126	0.160868	0.048358	0.0970826
Dexi_CM05836_01A	18185000	0.0442211	0.160868	0.048358	0.0970826
Dexi_CM05836_01A	18195000	0.0501181	0.177592	0.0644903	0.10975
Dexi_CM05836_01A	18205000	0.056086	0.141207	0.0204836	0.155844
Dexi_CM05836_01A	18215000	0.0610013	0.139903	0.0410205	0.155844
Dexi_CM05836_01A	18225000	0.0583278	0.127004	0.0410205	0.155844
Dexi_CM05836_01A	18235000	0.0447257	0.209535	0.0410205	0.155844
Dexi_CM05836_01A	18245000	0.042423	0.191353	0.0512091	0.155844
Dexi_CM05836_01A	18255000	0.0403415	0.212072	0.0264143	0.185605
Dexi_CM05836_01A	18265000	0.0327831	0.200863	0.0605657	0.185605
Dexi_CM05836_01A	18275000	0.0279116	0.209913	0.031975	0.197536
Dexi_CM05836_01A	18285000	0.0282351	0.205071	0.031975	0.197536
Dexi_CM05836_01A	18295000	0.0232198	0.215748	0.031975	0.197536
Dexi_CM05836_01A	18305000	0.0219781	0.196664	0.0383907	0.154965
Dexi_CM05836_01A	18315000	0.0277093	0.238022	0.00995578	0.183846
Dexi_CM05836_01A	18325000	0.0570583	0.148764	0.020915	0.02886
Dexi_CM05836_01A	18335000	0.0499919	0.127754	0.020915	0.02886
Dexi_CM05836_01A	18345000	0.0460155	0.127754	0.020915	0.02886
Dexi_CM05836_01A	18355000	0.0423202	0.194107	0.0241744	0.284928
Dexi_CM05836_01A	18365000	0.0426353	0.194339	0	NA
Dexi_CM05836_01A	18375000	0.0414214	0.194339	0	NA
Dexi_CM05836_01A	18385000	0.0353206	0.205827	0.0475018	0.111111
Dexi_CM05836_01A	18395000	0.034501	0.203162	0.0475018	0.111111
Dexi_CM05836_01A	18405000	0.0265153	0.191523	0.0621177	0.111111
Dexi_CM05836_01A	18415000	0.0218678	0.191149	0.0856988	0.111111
Dexi_CM05836_01A	18425000	0.0314364	0.214296	0.0803426	0.0555556
Dexi_CM05836_01A	18435000	0.0339972	0.239611	0.159317	0
Dexi_CM05836_01A	18445000	0.0501412	0.256496	0.0973037	0
Dexi_CM05836_01A	18455000	0.0536412	0.237813	0.0973037	0
Dexi_CM05836_01A	18465000	0.0489091	0.225299	0.0278017	0
Dexi_CM05836_01A	18475000	0.044376	0.202304	0.0470372	0.105573
Dexi_CM05836_01A	18485000	0.0277455	0.15383	0.0864728	0.102458
Dexi_CM05836_01A	18495000	0.0236386	0.169092	0.0880798	0.127899
Dexi_CM05836_01A	18505000	0.0177669	0.176682	0.0880798	0.127899
Dexi_CM05836_01A	18515000	0.018928	0.176858	0.104815	0.157426
Dexi_CM05836_01A	18525000	0.0189131	0.183492	0.108894	0.148958
Dexi_CM05836_01A	18535000	0.02422	0.203078	0.0644612	0.147592
Dexi_CM05836_01A	18545000	0.0221837	0.201785	0.0644612	0.154118
Dexi_CM05836_01A	18555000	0.036557	0.198769	0.0644612	0.161076
Dexi_CM05836_01A	18565000	0.0381233	0.194238	0.0502205	0.14682
Dexi_CM05836_01A	18575000	0.0411017	0.173119	0.0502795	0.179626
Dexi_CM05836_01A	18585000	0.0368688	0.165378	0.0142012	0.174292
Dexi_CM05836_01A	18595000	0.0434991	0.153182	0.0153846	0.0697168
Dexi_CM05836_01A	18605000	0.0399485	0.163275	0.0153846	0
Dexi_CM05836_01A	18615000	0.047379	0.157517	0.0615385	NA
Dexi_CM05836_01A	18625000	0.0484979	0.191059	0.0615385	NA
Dexi_CM05836_01A	18635000	0.0354556	0.226966	0.0285205	0
Dexi_CM05836_01A	18645000	0.0354159	0.203678	0.0190137	0
Dexi_CM05836_01A	18655000	0.0297297	0.225851	0.0103711	0
Dexi_CM05836_01A	18665000	0.0311598	0.222873	0.00633789	0
Dexi_CM05836_01A	18675000	0.0316106	0.207147	0.00633789	0
Dexi_CM05836_01A	18685000	0.033595	0.204545	0.0312575	0.0808118
Dexi_CM05836_01A	18695000	0.0346846	0.19804	0.0323429	0.121312
Dexi_CM05836_01A	18705000	0.0329408	0.171432	0.101785	0.136171
Dexi_CM05836_01A	18715000	0.0243287	0.168454	0.109399	0.166674
Dexi_CM05836_01A	18725000	0.0315599	0.157324	0.104299	0.161959
Dexi_CM05836_01A	18735000	0.0276881	0.169564	0.123436	0.167734
Dexi_CM05836_01A	18745000	0.0238239	0.160464	0.110198	0.148561
Dexi_CM05836_01A	18755000	0.0273005	0.172399	0.0667167	0.176708
Dexi_CM05836_01A	18765000	0.0253015	0.169442	0.0699859	0.176708
Dexi_CM05836_01A	18775000	0.0220153	0.168889	0.0926193	0.228387
Dexi_CM05836_01A	18785000	0.02849	0.157166	0.137491	0.19722
Dexi_CM05836_01A	18795000	0.0380246	0.170496	0.136252	0.250563
Dexi_CM05836_01A	18805000	0.039084	0.159275	0.11586	0.177108
Dexi_CM05836_01A	18815000	0.0282569	0.154024	0.121199	0.199655
Dexi_CM05836_01A	18825000	0.032264	0.145469	0.113317	0.174465
Dexi_CM05836_01A	18835000	0.0308794	0.16322	0.0983635	0.171455
Dexi_CM05836_01A	18845000	0.0228258	0.153952	0.0886371	0.163579
Dexi_CM05836_01A	18855000	0.0286673	0.166699	0.0906031	0.185184
Dexi_CM05836_01A	18865000	0.0319441	0.175401	0.0640433	0.12679
Dexi_CM05836_01A	18875000	0.0275845	0.19882	0.0505611	0.145422
Dexi_CM05836_01A	18885000	0.0332164	0.188285	0.0675505	0.145422
Dexi_CM05836_01A	18895000	0.0428841	0.219611	0.0595206	0.150589
Dexi_CM05836_01A	18905000	0.0383065	0.215232	0.0662822	0.122722
Dexi_CM05836_01A	18915000	0.0326477	0.192825	0.0529959	0.129544
Dexi_CM05836_01A	18925000	0.0332601	0.214603	0.07693	0.131228
Dexi_CM05836_01A	18935000	0.0233913	0.225563	0.10861	0.15781
Dexi_CM05836_01A	18945000	0.0136793	0.212436	0.107178	0.140995
Dexi_CM05836_01A	18955000	0.0113425	0.211574	0.111291	0.158674
Dexi_CM05836_01A	18965000	0.0136253	0.216533	0.093157	0.158199
Dexi_CM05836_01A	18975000	0.014652	0.216701	0.0953833	0.138158
Dexi_CM05836_01A	18985000	0.0211164	0.185574	0.0939803	0.121005
Dexi_CM05836_01A	18995000	0.0312153	0.206324	0.0477952	0.132026
Dexi_CM05836_01A	19005000	0.0272081	0.206502	0.0890786	0.194232
Dexi_CM05836_01A	19015000	0.0254253	0.151073	0.109766	0.154072
Dexi_CM05836_01A	19025000	0.0202616	0.168801	0.107088	0.164828
Dexi_CM05836_01A	19035000	0.0238373	0.165346	0.10488	0.168526
Dexi_CM05836_01A	19045000	0.0158476	0.166937	0.102322	0.170562
Dexi_CM05836_01A	19055000	0.0154426	0.158735	0.106274	0.174667
Dexi_CM05836_01A	19065000	0.0147065	0.184759	0.0846316	0.170677
Dexi_CM05836_01A	19075000	0.021082	0.17894	0.0817749	0.220209
Dexi_CM05836_01A	19085000	0.0200095	0.18624	0.0737976	0.199572
Dexi_CM05836_01A	19095000	0.0283088	0.175883	0.0796615	0.133055
Dexi_CM05836_01A	19105000	0.0354137	0.194203	0.0770638	0.140718
Dexi_CM05836_01A	19115000	0.0375616	0.196766	0.027595	0.128866
Dexi_CM05836_01A	19125000	0.0487529	0.210883	0.0233464	0.154639
Dexi_CM05836_01A	19135000	0.0560532	0.201338	0.0328625	0.164592
Dexi_CM05836_01A	19145000	0.0441561	0.204394	0.0349206	0.144737
Dexi_CM05836_01A	19155000	0.0647841	0.189846	0.0305556	0.176265
Dexi_CM05836_01A	19165000	0.0417252	0.197539	0.0680371	0.123684
Dexi_CM05836_01A	19175000	0.0356067	0.19791	0.0748418	0.134042
Dexi_CM05836_01A	19185000	0.0278249	0.197292	0.161797	0.133485
Dexi_CM05836_01A	19195000	0.0329963	0.195949	0.163205	0.153033
Dexi_CM05836_01A	19205000	0.0304094	0.19929	0.0787651	0.156076
Dexi_CM05836_01A	19215000	0.0269554	0.161259	0.194724	0.131695
Dexi_CM05836_01A	19225000	0.0295505	0.172686	0.136578	0.114502
Dexi_CM05836_01A	19235000	0.0315493	0.139776	0.156002	0.187951
Dexi_CM05836_01A	19245000	0.0306909	0.133928	0.153469	0.22341
Dexi_CM05836_01A	19255000	0.0372715	0.132334	0.155875	0.233124
Dexi_CM05836_01A	19265000	0.042844	0.134353	0.135391	0.204685
Dexi_CM05836_01A	19275000	0.0404873	0.145106	0.133383	0.149931
Dexi_CM05836_01A	19285000	0.0368301	0.204804	0.0624103	0.103259
Dexi_CM05836_01A	19295000	0.0335017	0.195129	0.0778954	0.0830606
Dexi_CM05836_01A	19305000	0.0315095	0.192327	0.0741467	0.101275
Dexi_CM05836_01A	19315000	0.0264027	0.206642	0.0596439	0.0958937
Dexi_CM05836_01A	19325000	0.0253569	0.200379	0.0668984	0.0935389
Dexi_CM05836_01A	19335000	0.0188842	0.189083	0.0949978	0.13163
Dexi_CM05836_01A	19345000	0.0128767	0.211737	0.087163	0.127635
Dexi_CM05836_01A	19355000	0.011404	0.19806	0.0722822	0.138055
Dexi_CM05836_01A	19365000	0.0224509	0.183901	0.0644134	0.141869
Dexi_CM05836_01A	19375000	0.024376	0.172574	0.0822922	0.161022
Dexi_CM05836_01A	19385000	0.0201045	0.181798	0.0743658	0.147507
Dexi_CM05836_01A	19395000	0.0339895	0.154899	0.065161	0.152024
Dexi_CM05836_01A	19405000	0.0367346	0.143169	0.103128	0.200176
Dexi_CM05836_01A	19415000	0.0313885	0.152364	0.125787	0.202945
Dexi_CM05836_01A	19425000	0.0348295	0.181202	0.148375	0.233974
Dexi_CM05836_01A	19435000	0.0310773	0.182558	0.115375	0.216777
Dexi_CM05836_01A	19445000	0.0236676	0.188138	0.106992	0.19762
Dexi_CM05836_01A	19455000	0.0222852	0.176677	0.122015	0.181071
Dexi_CM05836_01A	19465000	0.017962	0.182026	0.099941	0.168174
Dexi_CM05836_01A	19475000	0.0174465	0.169121	0.0993494	0.160535
Dexi_CM05836_01A	19485000	0.0095716	0.180733	0.0872433	0.133939
Dexi_CM05836_01A	19495000	0.0109209	0.169013	0.0954981	0.121717
Dexi_CM05836_01A	19505000	0.00959551	0.156735	0.0792149	0.157146
Dexi_CM05836_01A	19515000	0.0104608	0.163948	0.101793	0.136469
Dexi_CM05836_01A	19525000	0.0124088	0.157107	0.0961904	0.18991
Dexi_CM05836_01A	19535000	0.00967204	0.150811	0.112779	0.215216
Dexi_CM05836_01A	19545000	0.0104982	0.172407	0.115266	0.171057
Dexi_CM05836_01A	19555000	0.00962732	0.18468	0.122758	0.211741
Dexi_CM05836_01A	19565000	0.00969926	0.173298	0.104918	0.179541
Dexi_CM05836_01A	19575000	0.011339	0.175169	0.108293	0.201268
Dexi_CM05836_01A	19585000	0.0162023	0.189902	0.0644934	0.134191
Dexi_CM05836_01A	19595000	0.0191187	0.188391	0.0517655	0.182446
Dexi_CM05836_01A	19605000	0.0249495	0.187001	0.0160568	0.061882
Dexi_CM05836_01A	19615000	0.02736	0.198609	0.0657516	0.174893
Dexi_CM05836_01A	19625000	0.0244281	0.186682	0.166754	0.221443
Dexi_CM05836_01A	19635000	0.0188303	0.200791	0.182265	0.191297
Dexi_CM05836_01A	19645000	0.0160073	0.197066	0.168499	0.158076
Dexi_CM05836_01A	19655000	0.0166817	0.206929	0.164755	0.158076
Dexi_CM05836_01A	19665000	0.0133142	0.199278	0.144986	0.160297
Dexi_CM05836_01A	19675000	0.0135594	0.192354	0.10491	0.115982
Dexi_CM05836_01A	19685000	0.0174394	0.197938	0.118866	0.0994183
Dexi_CM05836_01A	19695000	0.0114962	0.180723	0.174092	0.164007
Dexi_CM05836_01A	19705000	0.0116286	0.167034	0.141012	0.165537
Dexi_CM05836_01A	19715000	0.0125486	0.180096	0.15153	0.164483
Dexi_CM05836_01A	19725000	0.0113761	0.200208	0.14686	0.154727
Dexi_CM05836_01A	19735000	0.00984348	0.216384	0.14726	0.148422
Dexi_CM05836_01A	19745000	0.0111211	0.233245	0.0576538	0.11963
Dexi_CM05836_01A	19755000	0.0101243	0.215819	0.13001	0.167654
Dexi_CM05836_01A	19765000	0.0109896	0.236268	0.0956478	0.167654
Dexi_CM05836_01A	19775000	0.0117974	0.209068	0.0922135	0.151971
Dexi_CM05836_01A	19785000	0.0132419	0.208581	0.1062	0.160191
Dexi_CM05836_01A	19795000	0.0161371	0.19416	0.140161	0.214301
Dexi_CM05836_01A	19805000	0.0160266	0.185082	0.114517	0.161537
Dexi_CM05836_01A	19815000	0.0208236	0.179869	0.114517	0.161537
Dexi_CM05836_01A	19825000	0.0186135	0.187419	0.125158	0.165059
Dexi_CM05836_01A	19835000	0.0219326	0.148234	0.109822	0.179797
Dexi_CM05836_01A	19845000	0.025223	0.164933	0.111198	0.112436
Dexi_CM05836_01A	19855000	0.0262754	0.176743	0.129633	0.115844
Dexi_CM05836_01A	19865000	0.017697	0.175987	0.120396	0.118821
Dexi_CM05836_01A	19875000	0.0148194	0.176921	0.120814	0.140625
Dexi_CM05836_01A	19885000	0.00864904	0.163292	0.120814	0.140625
Dexi_CM05836_01A	19895000	0.0114601	0.173409	0.124193	0.14359
Dexi_CM05836_01A	19905000	0.0136381	0.196658	0.0883752	0.0933722
Dexi_CM05836_01A	19915000	0.013966	0.186759	0.131095	0.12836
Dexi_CM05836_01A	19925000	0.0386945	0.158643	0.0385763	0.118872
Dexi_CM05836_01A	19935000	0.0344594	0.157085	0.037964	0.118872
Dexi_CM05836_01A	19945000	0.0356743	0.168061	0.0447641	0.118872
Dexi_CM05836_01A	19955000	0.0386235	0.14639	0.0412367	0.114743
Dexi_CM05836_01A	19965000	0.042175	0.167813	0.0189043	0.0556564
Dexi_CM05836_01A	19975000	0.0246429	0.186096	0.0278052	0.04329
Dexi_CM05836_01A	19985000	0.0212146	0.15447	0.0121427	0.0586354
Dexi_CM05836_01A	19995000	0.0188922	0.15171	0.0389195	0.118095
Dexi_CM05836_01A	20005000	0.0184871	0.158455	0.0387123	0.115924
Dexi_CM05836_01A	20015000	0.0151076	0.174213	0.0307663	0.092217
Dexi_CM05836_01A	20025000	0.0153618	0.190069	0.0464534	0.107633
Dexi_CM05836_01A	20035000	0.0146826	0.160848	0.0865731	0.179308
Dexi_CM05836_01A	20045000	0.0150322	0.146837	0.0848931	0.133187
Dexi_CM05836_01A	20055000	0.0112041	0.161207	0.118762	0.164394
Dexi_CM05836_01A	20065000	0.0125892	0.164434	0.129104	0.216501
Dexi_CM05836_01A	20075000	0.0087892	0.168719	0.119325	0.217138
Dexi_CM05836_01A	20085000	0.0123707	0.187957	0.111123	0.165899
Dexi_CM05836_01A	20095000	0.0155368	0.208072	0.113949	0.218263
Dexi_CM05836_01A	20105000	0.0225492	0.197516	0.10956	0.177457
Dexi_CM05836_01A	20115000	0.0203548	0.190717	0.132919	0.192034
Dexi_CM05836_01A	20125000	0.0186379	0.190938	0.105095	0.161732
Dexi_CM05836_01A	20135000	0.020957	0.191532	0.0975507	0.178377
Dexi_CM05836_01A	20145000	0.0180877	0.198547	0.0913497	0.190553
Dexi_CM05836_01A	20155000	0.0171761	0.193387	0.105591	0.170116
Dexi_CM05836_01A	20165000	0.0194297	0.208466	0.0516018	0.146583
Dexi_CM05836_01A	20175000	0.017498	0.214421	0.0516018	0.123612
Dexi_CM05836_01A	20185000	0.0165027	0.198634	0.115517	0.0933811
Dexi_CM05836_01A	20195000	0.0140972	0.201944	0.105828	0.0967274
Dexi_CM05836_01A	20205000	0.0121951	0.177098	0.109473	0.0967274
Dexi_CM05836_01A	20215000	0.0118678	0.180604	0.0925475	0.0753522
Dexi_CM05836_01A	20225000	0.0120725	0.161931	0.0711825	0.0753522
Dexi_CM05836_01A	20235000	0.0121583	0.179856	0.027161	0.0917473
Dexi_CM05836_01A	20245000	0.0119642	0.17952	0.0204609	0.0980323
Dexi_CM05836_01A	20255000	0.0123054	0.167707	0.0565201	0.105317
Dexi_CM05836_01A	20265000	0.0130414	0.167807	0.072491	0.121905
Dexi_CM05836_01A	20275000	0.0133189	0.168418	0.072491	0.121905
Dexi_CM05836_01A	20285000	0.0158983	0.180894	0.0926929	0.119196
Dexi_CM05836_01A	20295000	0.0158971	0.176824	0.0906975	0.165381
Dexi_CM05836_01A	20305000	0.0165351	0.17886	0.0646916	0.143991
Dexi_CM05836_01A	20315000	0.0165525	0.171617	0.0668922	0.192173
Dexi_CM05836_01A	20325000	0.0159022	0.177147	0.0845593	0.194811
Dexi_CM05836_01A	20335000	0.0136948	0.166244	0.0789606	0.199619
Dexi_CM05836_01A	20345000	0.0136728	0.186619	0.0869178	0.229034
Dexi_CM05836_01A	20355000	0.0129665	0.195966	0.0712075	0.214566
Dexi_CM05836_01A	20365000	0.0120967	0.219797	0.0777791	0.179713
Dexi_CM05836_01A	20375000	0.0179509	0.234488	0.0588714	0.120759
Dexi_CM05836_01A	20385000	0.0196464	0.224604	0.0749355	0.152737
Dexi_CM05836_01A	20395000	0.0190398	0.149949	0.0888909	0.0839679
Dexi_CM05836_01A	20405000	0.0237444	0.19661	0.095911	0.129959
Dexi_CM05836_01A	20415000	0.0255702	0.156255	0.0684412	0.144407
Dexi_CM05836_01A	20425000	0.0192911	0.160001	0.188311	0.133987
Dexi_CM05836_01A	20435000	0.0232535	0.139406	0.0714286	0.235294
Dexi_CM05836_01A	20445000	0.0232813	0.173999	0	0.235294
Dexi_CM05836_01A	20455000	0.0213263	0.192771	0	0
Dexi_CM05836_01A	20465000	0.0243549	0.197319	0	0.111111
Dexi_CM05836_01A	20475000	0.0261052	0.1989	0	0.111111
Dexi_CM05836_01A	20485000	0.0268056	0.213522	NA	0.111111
Dexi_CM05836_01A	20495000	0.0271497	0.210488	0	0.111111
Dexi_CM05836_01A	20505000	0.0249115	0.176414	0	0.111111
Dexi_CM05836_01A	20515000	0.0212614	0.207999	0	0.130287
Dexi_CM05836_01A	20525000	0.0175329	0.175804	0.094576	0.12789
Dexi_CM05836_01A	20535000	0.0136792	0.17904	0.124991	0.188276
Dexi_CM05836_01A	20545000	0.0173082	0.182376	0.121396	0.203654
Dexi_CM05836_01A	20555000	0.0174188	0.175159	0.0862089	0.167817
Dexi_CM05836_01A	20565000	0.0151549	0.186509	0.0951189	0.171763
Dexi_CM05836_01A	20575000	0.0147955	0.20766	0.0759146	0.119534
Dexi_CM05836_01A	20585000	0.0133136	0.229821	0.0376187	0.068032
Dexi_CM05836_01A	20595000	0.0142863	0.222457	0.0384428	0.0406304
Dexi_CM05836_01A	20605000	0.0116641	0.231344	0.085003	0.0559497
Dexi_CM05836_01A	20615000	0.0113123	0.221783	0.0876408	0.050324
Dexi_CM05836_01A	20625000	0.0114687	0.208986	0.135777	0.107337
Dexi_CM05836_01A	20635000	0.0143485	0.20323	0.0947283	0.0979698
Dexi_CM05836_01A	20645000	0.0145264	0.210422	0.0921967	0.0950225
Dexi_CM05836_01A	20655000	0.0152496	0.190069	0.0965663	0.0832187
Dexi_CM05836_01A	20665000	0.0201873	0.201634	0.00544662	0.0996661
Dexi_CM05836_01A	20675000	0.0196567	0.197701	0.0218803	0.04329
Dexi_CM05836_01A	20685000	0.015621	0.214958	0.0138889	0.0562771
Dexi_CM05836_01A	20695000	0.0134289	0.226095	0	0.030303
Dexi_CM05836_01A	20705000	0.0122151	0.224614	0	0.0181818
Dexi_CM05836_01A	20715000	0.0114119	0.223518	0	0.0587321
Dexi_CM05836_01A	20725000	0.0106594	0.207477	0	0.0587321
Dexi_CM05836_01A	20735000	0.0113937	0.201075	0	0.14595
Dexi_CM05836_01A	20745000	0.0120385	0.183009	0.092003	0.157335
[truncated: 61,452 more rows]

## Sheet: Figure 2b
Figure 2b
input_file	Kmers_nb	Pop	Size_pop	Jaccard_Average_Disimilarity
xaa.txt	50000	Digitaria exilis	199	0.305329
xaa.txt	50000	Digitaria exilis	199	0.303862
xaa.txt	50000	Digitaria exilis	199	0.299224
xaa.txt	50000	Digitaria exilis	199	0.297954
xaa.txt	50000	Digitaria exilis	199	0.299823
xaa.txt	50000	Digitaria iburua	21	0.408069
xaa.txt	50000	Digitaria iburua	21	0.405439
xaa.txt	50000	Digitaria iburua	21	0.412515
xaa.txt	50000	Digitaria iburua	21	0.418292
xaa.txt	50000	Digitaria iburua	21	0.412419
xaa.txt	50000	Digitaria longiflora	13	0.377119
xaa.txt	50000	Digitaria longiflora	13	0.376885
xaa.txt	50000	Digitaria longiflora	13	0.372439
xaa.txt	50000	Digitaria longiflora	13	0.362046
xaa.txt	50000	Digitaria longiflora	13	0.371769
xaa.txt	50000	Digitaria ternata	11	0.406388
xaa.txt	50000	Digitaria ternata	11	0.404469
xaa.txt	50000	Digitaria ternata	11	0.414424
xaa.txt	50000	Digitaria ternata	11	0.42803
xaa.txt	50000	Digitaria ternata	11	0.422021
xab.txt	50000	Digitaria exilis	199	0.290012
xab.txt	50000	Digitaria exilis	199	0.296655
xab.txt	50000	Digitaria exilis	199	0.295244
xab.txt	50000	Digitaria exilis	199	0.301093
xab.txt	50000	Digitaria exilis	199	0.307024
xab.txt	50000	Digitaria iburua	21	0.438046
xab.txt	50000	Digitaria iburua	21	0.424038
xab.txt	50000	Digitaria iburua	21	0.424553
xab.txt	50000	Digitaria iburua	21	0.429429
xab.txt	50000	Digitaria iburua	21	0.429868
xab.txt	50000	Digitaria longiflora	13	0.349316
xab.txt	50000	Digitaria longiflora	13	0.371782
xab.txt	50000	Digitaria longiflora	13	0.367168
xab.txt	50000	Digitaria longiflora	13	0.359999
xab.txt	50000	Digitaria longiflora	13	0.357749
xab.txt	50000	Digitaria ternata	11	0.44853
xab.txt	50000	Digitaria ternata	11	0.421477
xab.txt	50000	Digitaria ternata	11	0.422501
xab.txt	50000	Digitaria ternata	11	0.41565
xab.txt	50000	Digitaria ternata	11	0.42754
xac.txt	50000	Digitaria exilis	199	0.302061
xac.txt	50000	Digitaria exilis	199	0.289811
xac.txt	50000	Digitaria exilis	199	0.268165
xac.txt	50000	Digitaria exilis	199	0.29067
xac.txt	50000	Digitaria exilis	199	0.288962
xac.txt	50000	Digitaria iburua	21	0.435354
xac.txt	50000	Digitaria iburua	21	0.425432
xac.txt	50000	Digitaria iburua	21	0.435129
xac.txt	50000	Digitaria iburua	21	0.420525
xac.txt	50000	Digitaria iburua	21	0.439135
xac.txt	50000	Digitaria longiflora	13	0.372772
xac.txt	50000	Digitaria longiflora	13	0.383381
xac.txt	50000	Digitaria longiflora	13	0.378359
xac.txt	50000	Digitaria longiflora	13	0.376807
xac.txt	50000	Digitaria longiflora	13	0.36231
xac.txt	50000	Digitaria ternata	11	0.43019
xac.txt	50000	Digitaria ternata	11	0.422004
xac.txt	50000	Digitaria ternata	11	0.452845
xac.txt	50000	Digitaria ternata	11	0.431309
xac.txt	50000	Digitaria ternata	11	0.448838
xad.txt	50000	Digitaria exilis	199	0.299697
xad.txt	50000	Digitaria exilis	199	0.292784
xad.txt	50000	Digitaria exilis	199	0.285962
xad.txt	50000	Digitaria exilis	199	0.290169
xad.txt	50000	Digitaria exilis	199	0.292044
xad.txt	50000	Digitaria iburua	21	0.429824
xad.txt	50000	Digitaria iburua	21	0.428759
xad.txt	50000	Digitaria iburua	21	0.435028
xad.txt	50000	Digitaria iburua	21	0.421933
xad.txt	50000	Digitaria iburua	21	0.407761
xad.txt	50000	Digitaria longiflora	13	0.354209
xad.txt	50000	Digitaria longiflora	13	0.35807
xad.txt	50000	Digitaria longiflora	13	0.352245
xad.txt	50000	Digitaria longiflora	13	0.36075
xad.txt	50000	Digitaria longiflora	13	0.36694
xad.txt	50000	Digitaria ternata	11	0.440416
xad.txt	50000	Digitaria ternata	11	0.439087
xad.txt	50000	Digitaria ternata	11	0.451933
xad.txt	50000	Digitaria ternata	11	0.440476
xad.txt	50000	Digitaria ternata	11	0.43012
xae.txt	50000	Digitaria exilis	199	0.284611
xae.txt	50000	Digitaria exilis	199	0.296334
xae.txt	50000	Digitaria exilis	199	0.292759
xae.txt	50000	Digitaria exilis	199	0.280815
xae.txt	50000	Digitaria exilis	199	0.296106
xae.txt	50000	Digitaria iburua	21	0.406704
xae.txt	50000	Digitaria iburua	21	0.39955
xae.txt	50000	Digitaria iburua	21	0.399571
xae.txt	50000	Digitaria iburua	21	0.401547
xae.txt	50000	Digitaria iburua	21	0.41177
xae.txt	50000	Digitaria longiflora	13	0.365641
xae.txt	50000	Digitaria longiflora	13	0.384783
xae.txt	50000	Digitaria longiflora	13	0.379167
xae.txt	50000	Digitaria longiflora	13	0.380298
xae.txt	50000	Digitaria longiflora	13	0.370988
xae.txt	50000	Digitaria ternata	11	0.441551
xae.txt	50000	Digitaria ternata	11	0.408875
xae.txt	50000	Digitaria ternata	11	0.417814
xae.txt	50000	Digitaria ternata	11	0.427098
xae.txt	50000	Digitaria ternata	11	0.422199
xaf.txt	50000	Digitaria exilis	199	0.298773
xaf.txt	50000	Digitaria exilis	199	0.309109
xaf.txt	50000	Digitaria exilis	199	0.31757
xaf.txt	50000	Digitaria exilis	199	0.294131
xaf.txt	50000	Digitaria exilis	199	0.289894
xaf.txt	50000	Digitaria iburua	21	0.408377
xaf.txt	50000	Digitaria iburua	21	0.416035
xaf.txt	50000	Digitaria iburua	21	0.416303
xaf.txt	50000	Digitaria iburua	21	0.428277
xaf.txt	50000	Digitaria iburua	21	0.437894
xaf.txt	50000	Digitaria longiflora	13	0.373954
xaf.txt	50000	Digitaria longiflora	13	0.369203
xaf.txt	50000	Digitaria longiflora	13	0.371189
xaf.txt	50000	Digitaria longiflora	13	0.368555
xaf.txt	50000	Digitaria longiflora	13	0.36119
xaf.txt	50000	Digitaria ternata	11	0.421989
xaf.txt	50000	Digitaria ternata	11	0.424972
xaf.txt	50000	Digitaria ternata	11	0.416344
xaf.txt	50000	Digitaria ternata	11	0.442709
xaf.txt	50000	Digitaria ternata	11	0.453963
xag.txt	50000	Digitaria exilis	199	0.298813
xag.txt	50000	Digitaria exilis	199	0.298722
xag.txt	50000	Digitaria exilis	199	0.284918
xag.txt	50000	Digitaria exilis	199	0.293921
xag.txt	50000	Digitaria exilis	199	0.290624
xag.txt	50000	Digitaria iburua	21	0.428294
xag.txt	50000	Digitaria iburua	21	0.424571
xag.txt	50000	Digitaria iburua	21	0.433001
xag.txt	50000	Digitaria iburua	21	0.423001
xag.txt	50000	Digitaria iburua	21	0.406506
xag.txt	50000	Digitaria longiflora	13	0.373752
xag.txt	50000	Digitaria longiflora	13	0.382645
xag.txt	50000	Digitaria longiflora	13	0.386603
xag.txt	50000	Digitaria longiflora	13	0.373905
xag.txt	50000	Digitaria longiflora	13	0.385968
xag.txt	50000	Digitaria ternata	11	0.426949
xag.txt	50000	Digitaria ternata	11	0.416473
xag.txt	50000	Digitaria ternata	11	0.434248
xag.txt	50000	Digitaria ternata	11	0.422135
xag.txt	50000	Digitaria ternata	11	0.407496
xah.txt	50000	Digitaria exilis	199	0.27227
xah.txt	50000	Digitaria exilis	199	0.290953
xah.txt	50000	Digitaria exilis	199	0.295591
xah.txt	50000	Digitaria exilis	199	0.299669
xah.txt	50000	Digitaria exilis	199	0.272431
xah.txt	50000	Digitaria iburua	21	0.419807
xah.txt	50000	Digitaria iburua	21	0.423731
xah.txt	50000	Digitaria iburua	21	0.428518
xah.txt	50000	Digitaria iburua	21	0.420645
xah.txt	50000	Digitaria iburua	21	0.423443
xah.txt	50000	Digitaria longiflora	13	0.359677
xah.txt	50000	Digitaria longiflora	13	0.361752
xah.txt	50000	Digitaria longiflora	13	0.356867
xah.txt	50000	Digitaria longiflora	13	0.377388
xah.txt	50000	Digitaria longiflora	13	0.384065
xah.txt	50000	Digitaria ternata	11	0.451409
xah.txt	50000	Digitaria ternata	11	0.436296
xah.txt	50000	Digitaria ternata	11	0.436704
xah.txt	50000	Digitaria ternata	11	0.416809
xah.txt	50000	Digitaria ternata	11	0.446319
xai.txt	50000	Digitaria exilis	199	0.188995
xai.txt	50000	Digitaria exilis	199	0.182247
xai.txt	50000	Digitaria exilis	199	0.167037
xai.txt	50000	Digitaria exilis	199	0.200659
xai.txt	50000	Digitaria exilis	199	0.215182
xai.txt	50000	Digitaria iburua	21	0.532163
xai.txt	50000	Digitaria iburua	21	0.582232
xai.txt	50000	Digitaria iburua	21	0.665917
xai.txt	50000	Digitaria iburua	21	0.511398
xai.txt	50000	Digitaria iburua	21	0.440486
xai.txt	50000	Digitaria longiflora	13	0.445288
xai.txt	50000	Digitaria longiflora	13	0.461871
xai.txt	50000	Digitaria longiflora	13	0.447596
xai.txt	50000	Digitaria longiflora	13	0.424763
xai.txt	50000	Digitaria longiflora	13	0.407453
xai.txt	50000	Digitaria ternata	11	0.57706
xai.txt	50000	Digitaria ternata	11	0.621468
xai.txt	50000	Digitaria ternata	11	0.737826
xai.txt	50000	Digitaria ternata	11	0.54265
xai.txt	50000	Digitaria ternata	11	0.489541
xaj.txt	50000	Digitaria exilis	199	0.268987
xaj.txt	50000	Digitaria exilis	199	0.273528
xaj.txt	50000	Digitaria exilis	199	0.274555
xaj.txt	50000	Digitaria exilis	199	0.23791
xaj.txt	50000	Digitaria exilis	199	0.261209
xaj.txt	50000	Digitaria iburua	21	0.428114
xaj.txt	50000	Digitaria iburua	21	0.419355
xaj.txt	50000	Digitaria iburua	21	0.427424
xaj.txt	50000	Digitaria iburua	21	0.440538
xaj.txt	50000	Digitaria iburua	21	0.422721
xaj.txt	50000	Digitaria longiflora	13	0.382606
xaj.txt	50000	Digitaria longiflora	13	0.389945
xaj.txt	50000	Digitaria longiflora	13	0.373606
xaj.txt	50000	Digitaria longiflora	13	0.374266
xaj.txt	50000	Digitaria longiflora	13	0.381365
xaj.txt	50000	Digitaria ternata	11	0.439155
xaj.txt	50000	Digitaria ternata	11	0.432332
xaj.txt	50000	Digitaria ternata	11	0.43942
xaj.txt	50000	Digitaria ternata	11	0.494417
xaj.txt	50000	Digitaria ternata	11	0.448729
xak.txt	50000	Digitaria exilis	199	0.28495
xak.txt	50000	Digitaria exilis	199	0.28291
xak.txt	50000	Digitaria exilis	199	0.286073
xak.txt	50000	Digitaria exilis	199	0.283614
xak.txt	50000	Digitaria exilis	199	0.276935
xak.txt	50000	Digitaria iburua	21	0.41368
xak.txt	50000	Digitaria iburua	21	0.411106
xak.txt	50000	Digitaria iburua	21	0.425849
xak.txt	50000	Digitaria iburua	21	0.417191
xak.txt	50000	Digitaria iburua	21	0.429217
xak.txt	50000	Digitaria longiflora	13	0.386502
xak.txt	50000	Digitaria longiflora	13	0.387692
xak.txt	50000	Digitaria longiflora	13	0.382193
xak.txt	50000	Digitaria longiflora	13	0.400873
xak.txt	50000	Digitaria longiflora	13	0.380855
xak.txt	50000	Digitaria ternata	11	0.40982
xak.txt	50000	Digitaria ternata	11	0.41441
xak.txt	50000	Digitaria ternata	11	0.420358
xak.txt	50000	Digitaria ternata	11	0.400659
xak.txt	50000	Digitaria ternata	11	0.424508
xal.txt	50000	Digitaria exilis	199	0.303185
xal.txt	50000	Digitaria exilis	199	0.280168
xal.txt	50000	Digitaria exilis	199	0.281547
xal.txt	50000	Digitaria exilis	199	0.298641
xal.txt	50000	Digitaria exilis	199	0.294027
xal.txt	50000	Digitaria iburua	21	0.423822
xal.txt	50000	Digitaria iburua	21	0.433979
xal.txt	50000	Digitaria iburua	21	0.436634
xal.txt	50000	Digitaria iburua	21	0.422457
xal.txt	50000	Digitaria iburua	21	0.422557
xal.txt	50000	Digitaria longiflora	13	0.385697
xal.txt	50000	Digitaria longiflora	13	0.380496
xal.txt	50000	Digitaria longiflora	13	0.366559
xal.txt	50000	Digitaria longiflora	13	0.38478
xal.txt	50000	Digitaria longiflora	13	0.382622
xal.txt	50000	Digitaria ternata	11	0.399631
xal.txt	50000	Digitaria ternata	11	0.427704
xal.txt	50000	Digitaria ternata	11	0.430265
xal.txt	50000	Digitaria ternata	11	0.404773
xal.txt	50000	Digitaria ternata	11	0.409096
xam.txt	50000	Digitaria exilis	199	0.305899
xam.txt	50000	Digitaria exilis	199	0.305132
xam.txt	50000	Digitaria exilis	199	0.295384
xam.txt	50000	Digitaria exilis	199	0.299869
xam.txt	50000	Digitaria exilis	199	0.305024
xam.txt	50000	Digitaria iburua	21	0.404794
xam.txt	50000	Digitaria iburua	21	0.407671
xam.txt	50000	Digitaria iburua	21	0.406758
xam.txt	50000	Digitaria iburua	21	0.410831
xam.txt	50000	Digitaria iburua	21	0.413699
xam.txt	50000	Digitaria longiflora	13	0.412145
xam.txt	50000	Digitaria longiflora	13	0.419411
xam.txt	50000	Digitaria longiflora	13	0.404614
xam.txt	50000	Digitaria longiflora	13	0.392851
xam.txt	50000	Digitaria longiflora	13	0.392403
xam.txt	50000	Digitaria ternata	11	0.374197
xam.txt	50000	Digitaria ternata	11	0.373083
xam.txt	50000	Digitaria ternata	11	0.39378
xam.txt	50000	Digitaria ternata	11	0.394698
xam.txt	50000	Digitaria ternata	11	0.394704
xan.txt	50000	Digitaria exilis	199	0.287654
xan.txt	50000	Digitaria exilis	199	0.291897
xan.txt	50000	Digitaria exilis	199	0.290287
xan.txt	50000	Digitaria exilis	199	0.26726
xan.txt	50000	Digitaria exilis	199	0.299513
xan.txt	50000	Digitaria iburua	21	0.432336
xan.txt	50000	Digitaria iburua	21	0.430284
xan.txt	50000	Digitaria iburua	21	0.438285
xan.txt	50000	Digitaria iburua	21	0.443556
xan.txt	50000	Digitaria iburua	21	0.416391
xan.txt	50000	Digitaria longiflora	13	0.374493
xan.txt	50000	Digitaria longiflora	13	0.371078
xan.txt	50000	Digitaria longiflora	13	0.378981
xan.txt	50000	Digitaria longiflora	13	0.371904
xan.txt	50000	Digitaria longiflora	13	0.375362
xan.txt	50000	Digitaria ternata	11	0.441973
xan.txt	50000	Digitaria ternata	11	0.434126
xan.txt	50000	Digitaria ternata	11	0.431292
xan.txt	50000	Digitaria ternata	11	0.463703
xan.txt	50000	Digitaria ternata	11	0.420771
xao.txt	50000	Digitaria exilis	199	0.279735
xao.txt	50000	Digitaria exilis	199	0.277237
xao.txt	50000	Digitaria exilis	199	0.248522
xao.txt	50000	Digitaria exilis	199	0.270586
xao.txt	50000	Digitaria exilis	199	0.268024
xao.txt	50000	Digitaria iburua	21	0.405487
xao.txt	50000	Digitaria iburua	21	0.423627
xao.txt	50000	Digitaria iburua	21	0.447773
xao.txt	50000	Digitaria iburua	21	0.427611
xao.txt	50000	Digitaria iburua	21	0.430648
xao.txt	50000	Digitaria longiflora	13	0.389128
xao.txt	50000	Digitaria longiflora	13	0.36416
xao.txt	50000	Digitaria longiflora	13	0.381581
xao.txt	50000	Digitaria longiflora	13	0.379575
xao.txt	50000	Digitaria longiflora	13	0.370622
xao.txt	50000	Digitaria ternata	11	0.421645
xao.txt	50000	Digitaria ternata	11	0.447009
xao.txt	50000	Digitaria ternata	11	0.485522
xao.txt	50000	Digitaria ternata	11	0.449417
xao.txt	50000	Digitaria ternata	11	0.458486
xap.txt	50000	Digitaria exilis	199	0.282668
xap.txt	50000	Digitaria exilis	199	0.280107
xap.txt	50000	Digitaria exilis	199	0.28533
xap.txt	50000	Digitaria exilis	199	0.289767
xap.txt	50000	Digitaria exilis	199	0.293297
xap.txt	50000	Digitaria iburua	21	0.432683
xap.txt	50000	Digitaria iburua	21	0.432705
xap.txt	50000	Digitaria iburua	21	0.428531
xap.txt	50000	Digitaria iburua	21	0.415773
xap.txt	50000	Digitaria iburua	21	0.430754
xap.txt	50000	Digitaria longiflora	13	0.367724
xap.txt	50000	Digitaria longiflora	13	0.360676
xap.txt	50000	Digitaria longiflora	13	0.374385
xap.txt	50000	Digitaria longiflora	13	0.367381
xap.txt	50000	Digitaria longiflora	13	0.373584
xap.txt	50000	Digitaria ternata	11	0.454219
xap.txt	50000	Digitaria ternata	11	0.453033
xap.txt	50000	Digitaria ternata	11	0.439496
xap.txt	50000	Digitaria ternata	11	0.431217
xap.txt	50000	Digitaria ternata	11	0.437114
xaq.txt	50000	Digitaria exilis	199	0.294865
xaq.txt	50000	Digitaria exilis	199	0.297342
xaq.txt	50000	Digitaria exilis	199	0.294318
xaq.txt	50000	Digitaria exilis	199	0.270379
xaq.txt	50000	Digitaria exilis	199	0.282088
xaq.txt	50000	Digitaria iburua	21	0.426676
xaq.txt	50000	Digitaria iburua	21	0.418589
xaq.txt	50000	Digitaria iburua	21	0.416522
xaq.txt	50000	Digitaria iburua	21	0.433656
xaq.txt	50000	Digitaria iburua	21	0.429907
xaq.txt	50000	Digitaria longiflora	13	0.375815
xaq.txt	50000	Digitaria longiflora	13	0.385688
xaq.txt	50000	Digitaria longiflora	13	0.389139
xaq.txt	50000	Digitaria longiflora	13	0.398701
xaq.txt	50000	Digitaria longiflora	13	0.385163
xaq.txt	50000	Digitaria ternata	11	0.430557
xaq.txt	50000	Digitaria ternata	11	0.420477
xaq.txt	50000	Digitaria ternata	11	0.409947
xaq.txt	50000	Digitaria ternata	11	0.441862
xaq.txt	50000	Digitaria ternata	11	0.425579
xar.txt	50000	Digitaria exilis	199	0.279709
xar.txt	50000	Digitaria exilis	199	0.279613
xar.txt	50000	Digitaria exilis	199	0.27865
xar.txt	50000	Digitaria exilis	199	0.284345
xar.txt	50000	Digitaria exilis	199	0.264885
xar.txt	50000	Digitaria iburua	21	0.434733
xar.txt	50000	Digitaria iburua	21	0.431307
xar.txt	50000	Digitaria iburua	21	0.448182
xar.txt	50000	Digitaria iburua	21	0.441024
xar.txt	50000	Digitaria iburua	21	0.46644
xar.txt	50000	Digitaria longiflora	13	0.388779
xar.txt	50000	Digitaria longiflora	13	0.375381
xar.txt	50000	Digitaria longiflora	13	0.364936
xar.txt	50000	Digitaria longiflora	13	0.380586
xar.txt	50000	Digitaria longiflora	13	0.355655
xar.txt	50000	Digitaria ternata	11	0.433669
xar.txt	50000	Digitaria ternata	11	0.439646
xar.txt	50000	Digitaria ternata	11	0.462307
xar.txt	50000	Digitaria ternata	11	0.442476
xar.txt	50000	Digitaria ternata	11	0.484486
xas.txt	50000	Digitaria exilis	199	0.280514
xas.txt	50000	Digitaria exilis	199	0.289303
xas.txt	50000	Digitaria exilis	199	0.289129
xas.txt	50000	Digitaria exilis	199	0.297665
xas.txt	50000	Digitaria exilis	199	0.298252
xas.txt	50000	Digitaria iburua	21	0.457479
xas.txt	50000	Digitaria iburua	21	0.435755
xas.txt	50000	Digitaria iburua	21	0.43181
xas.txt	50000	Digitaria iburua	21	0.436887
xas.txt	50000	Digitaria iburua	21	0.43357
xas.txt	50000	Digitaria longiflora	13	0.366651
xas.txt	50000	Digitaria longiflora	13	0.386011
xas.txt	50000	Digitaria longiflora	13	0.392455
xas.txt	50000	Digitaria longiflora	13	0.376036
xas.txt	50000	Digitaria longiflora	13	0.374789
xas.txt	50000	Digitaria ternata	11	0.465754
xas.txt	50000	Digitaria ternata	11	0.436149
xas.txt	50000	Digitaria ternata	11	0.431656
xas.txt	50000	Digitaria ternata	11	0.436455
xas.txt	50000	Digitaria ternata	11	0.428499
xat.txt	50000	Digitaria exilis	199	0.27776
xat.txt	50000	Digitaria exilis	199	0.294378
xat.txt	50000	Digitaria exilis	199	0.279749
xat.txt	50000	Digitaria exilis	199	0.294915
xat.txt	50000	Digitaria exilis	199	0.280034
xat.txt	50000	Digitaria iburua	21	0.442714
xat.txt	50000	Digitaria iburua	21	0.419634
xat.txt	50000	Digitaria iburua	21	0.426489
xat.txt	50000	Digitaria iburua	21	0.419347
xat.txt	50000	Digitaria iburua	21	0.427675
xat.txt	50000	Digitaria longiflora	13	0.345457
xat.txt	50000	Digitaria longiflora	13	0.370045
xat.txt	50000	Digitaria longiflora	13	0.376244
xat.txt	50000	Digitaria longiflora	13	0.376875
xat.txt	50000	Digitaria longiflora	13	0.370418
xat.txt	50000	Digitaria ternata	11	0.467986
xat.txt	50000	Digitaria ternata	11	0.428804
xat.txt	50000	Digitaria ternata	11	0.433129
xat.txt	50000	Digitaria ternata	11	0.422628
xat.txt	50000	Digitaria ternata	11	0.449139

## Sheet: Supplementary Table 3
Supplementary Table 3
		π				ϴ				Tajima's D
Contig	Window_Mid	Pi_exi	Pi_longi	Pi_ibu	Pi_terna	theta_exi	theta_longi	theta_ibu	theta_terna	D_exi	D_longi	D_ibu	D_terna
Dexi_CM05836_01A	35000	0.0478916	NA	NA	NA	0.0933419	NA	NA	NA	-0.723077	NA	NA	NA
Dexi_CM05836_01A	45000	0.0325985	NA	NA	NA	0.116782	NA	NA	NA	-1.53913	NA	NA	NA
Dexi_CM05836_01A	55000	0.0262658	NA	NA	NA	0.116835	NA	NA	NA	-1.7781	NA	NA	NA
Dexi_CM05836_01A	65000	0.0235178	NA	NA	NA	0.111271	NA	NA	NA	-1.89845	NA	NA	NA
Dexi_CM05836_01A	75000	0.0251365	NA	0.0359788	0.168421	0.0860501	NA	0.0798487	0.140935	-1.81178	NA	-0.802403	0.351953
Dexi_CM05836_01A	85000	0.00869442	NA	0.0359788	0.168421	0.0711169	NA	0.0798487	0.140935	-2.2471	NA	-0.802403	0.351953
Dexi_CM05836_01A	95000	0.0222216	NA	0.0359788	0.168421	0.0760786	NA	0.0798487	0.140935	-1.81231	NA	-0.802403	0.351953
Dexi_CM05836_01A	105000	0.0237553	NA	0.0359788	0.168421	0.0718985	NA	0.0798487	0.140935	-1.66927	NA	-0.802403	0.351953
Dexi_CM05836_01A	115000	0.00906111	NA	0.0359788	0.168421	0.0667327	NA	0.0798487	0.140935	-2.07979	NA	-0.802403	0.351953
Dexi_CM05836_01A	125000	0.00796162	NA	NA	NA	0.0692043	NA	NA	NA	-1.82963	NA	NA	NA
Dexi_CM05836_01A	135000	0.0216917	NA	NA	NA	0.124624	NA	NA	NA	-1.36711	NA	NA	NA
Dexi_CM05836_01A	145000	0.0157443	0	NA	NA	0.0805225	0	NA	NA	-1.90537	NA	NA	NA
Dexi_CM05836_01A	155000	0.0221251	0.0782609	NA	NA	0.0837479	0.0524115	NA	NA	-2.10187	0.806745	NA	NA
Dexi_CM05836_01A	165000	0.0225546	0.159302	NA	NA	0.0575273	0.168021	NA	NA	-1.76002	-0.195909	NA	NA
Dexi_CM05836_01A	175000	0.0242781	0.164424	NA	NA	0.0572061	0.176135	NA	NA	-1.69594	-0.256289	NA	NA
Dexi_CM05836_01A	185000	0.0245743	0.164953	0.246806	0.123377	0.0578164	0.177636	0.117549	0.137161	-1.69756	-0.275448	1.56996	-0.174717
Dexi_CM05836_01A	195000	0.026575	0.162596	0.164537	0.0911807	0.0541431	0.179789	0.0788413	0.112748	-1.49477	-0.369353	1.56322	-0.448502
Dexi_CM05836_01A	205000	0.0324199	0.172567	0.13173	0.0571876	0.0409862	0.180168	0.0793351	0.0768735	-0.607893	-0.164803	1.78254	-0.683959
Dexi_CM05836_01A	215000	0.0366076	0.165276	0.118557	0.0934353	0.048872	0.191716	0.0714016	0.105701	-0.744311	-0.543177	1.78254	-0.369808
Dexi_CM05836_01A	225000	0.0322809	0.144823	0.117575	0.120647	0.0433518	0.176945	0.0666415	0.135715	-0.757174	-0.716505	2.43484	-0.402726
Dexi_CM05836_01A	235000	0.0432251	0.140814	0.126705	0.17333	0.0452786	0.169567	0.086026	0.165445	-0.135637	-0.670859	1.64099	0.18549
Dexi_CM05836_01A	245000	0.0301265	0.140865	0.124174	0.165143	0.0377911	0.16626	0.0793351	0.165234	-0.605416	-0.605179	1.98862	-0.00218471
Dexi_CM05836_01A	255000	0.0328161	0.149303	0.111371	0.167948	0.0398732	0.170545	0.0737185	0.166102	-0.527802	-0.493353	1.79352	0.0438316
Dexi_CM05836_01A	265000	0.0249302	0.142647	0.11703	0.190463	0.0303333	0.149999	0.0774001	0.158385	-0.522278	-0.19366	1.81428	0.804834
Dexi_CM05836_01A	275000	0.0174097	0.147293	0.114257	0.177932	0.0219074	0.155864	0.0907648	0.154411	-0.590276	-0.217498	0.923701	0.608591
Dexi_CM05836_01A	285000	0.0156179	0.182242	0.101619	0.184849	0.0205647	0.172912	0.0905836	0.165806	-0.692337	0.21395	0.426884	0.450186
Dexi_CM05836_01A	295000	0.0168687	0.175923	0.121795	0.166054	0.0237021	0.17562	0.0935021	0.170306	-0.840934	0.00686438	1.05796	-0.0978068
Dexi_CM05836_01A	305000	0.011069	0.193816	0.137024	0.191108	0.0199905	0.183314	0.0998109	0.190743	-1.30014	0.227708	1.31479	0.00751421
Dexi_CM05836_01A	315000	0.0114068	0.173944	0.113183	0.175192	0.0240605	0.172266	0.0818943	0.170451	-1.5484	0.0386685	1.33268	0.109823
Dexi_CM05836_01A	325000	0.0112493	0.189116	0.135659	0.165787	0.0282994	0.174191	0.0912557	0.162565	-1.78214	0.339757	1.70457	0.0776441
Dexi_CM05836_01A	335000	0.0121296	0.163607	0.127979	0.156029	0.0298164	0.162352	0.0798487	0.15021	-1.74855	0.0305685	2.07521	0.149666
Dexi_CM05836_01A	345000	0.0143026	0.172905	0.118117	0.17191	0.0362695	0.156095	0.0809734	0.164516	-1.78623	0.42405	1.56743	0.174942
Dexi_CM05836_01A	355000	0.0196355	0.16044	0.125667	0.158807	0.0444172	0.149102	0.0933354	0.157363	-1.64179	0.297433	1.15587	0.0355865
Dexi_CM05836_01A	365000	0.0196921	0.169325	0.123765	0.161694	0.0431607	0.170517	0.0770017	0.14799	-1.57512	-0.0272985	1.86132	0.346193
Dexi_CM05836_01A	375000	0.0179519	0.200724	0.129037	0.0884973	0.0348228	0.187808	0.0876862	0.110044	-1.36716	0.268028	1.32026	-0.60893
Dexi_CM05836_01A	385000	0.0189366	0.19202	0.0536092	0.131308	0.0325294	0.19925	0.0549243	0.143057	-1.17473	-0.14168	-0.052875	-0.24183
Dexi_CM05836_01A	395000	0.0204344	0.199084	0.133073	0.0315789	0.0336419	0.202218	0.0925576	0.0476857	-1.1091	-0.0605869	1.22549	-0.622427
Dexi_CM05836_01A	405000	0.0167775	0.177867	0.152212	0.0555487	0.0317051	0.187184	0.104722	0.0572228	-1.29985	-0.193199	1.38988	-0.0699268
Dexi_CM05836_01A	415000	0.0138205	0.182752	0.0821942	0.0617208	0.0326879	0.192753	0.0680015	0.0635809	-1.60422	-0.202383	0.563323	-0.0699268
Dexi_CM05836_01A	425000	0.0136524	0.144385	0.0784581	0.0617208	0.0387062	0.180039	0.0649106	0.0635809	-1.84903	-0.772725	0.563323	-0.0699268
Dexi_CM05836_01A	435000	0.0057551	0.177808	0.0719199	0.0617208	0.0435902	0.179452	0.0595013	0.0635809	-2.45953	-0.0353628	0.563323	-0.0699268
Dexi_CM05836_01A	445000	0.0193671	0.190191	0.0507824	0.232666	0.0521632	0.200224	0.0238005	0.171669	-1.82282	-0.193861	1.64276	0.966197
Dexi_CM05836_01A	455000	0.018803	0.187368	0	0	0.0472572	0.186837	0	0	-1.75627	0.0110287	NA	NA
Dexi_CM05836_01A	465000	0.0134994	0.204055	0	0	0.0404779	0.198802	0	0	-1.94441	0.103588	NA	NA
Dexi_CM05836_01A	475000	0.0173337	0.185134	0.0629098	0.0271094	0.0353013	0.17846	0.0793351	0.0408735	-1.46694	0.145929	-0.558806	-0.804859
Dexi_CM05836_01A	485000	0.0119356	0.187848	0.0853372	0.195705	0.0304684	0.186826	0.0788413	0.154061	-1.75309	0.0215862	0.242019	0.902298
Dexi_CM05836_01A	495000	0.00965504	0.178998	0.0917866	0.187389	0.0266519	0.174085	0.0744612	0.156062	-1.84271	0.110655	0.757798	0.764792
Dexi_CM05836_01A	505000	0.00919411	0.165716	0.0921278	0.182612	0.0296557	0.171302	0.0718019	0.156901	-2.01254	-0.128613	0.921969	0.620816
Dexi_CM05836_01A	515000	0.00603802	0.136267	0.106741	0.13872	0.0266167	0.140195	0.0766906	0.136245	-2.25477	-0.11023	1.35601	0.0720555
Dexi_CM05836_01A	525000	0.00624599	0.128635	0.128289	0.191856	0.0258527	0.134454	0.0863729	0.18245	-2.22424	-0.170805	1.73189	0.208663
Dexi_CM05836_01A	535000	0.0132362	0.119208	0.128315	0.192983	0.0302576	0.122575	0.089038	0.184707	-1.67025	-0.108273	1.58663	0.182461
Dexi_CM05836_01A	545000	0.0140306	0.119094	0.140684	0.177696	0.0273554	0.121295	0.0900308	0.173842	-1.43787	-0.0716467	2.03911	0.0900689
Dexi_CM05836_01A	555000	0.0145419	0.117048	0.142628	0.177423	0.0258658	0.11855	0.0924564	0.165645	-1.28721	-0.0500562	1.98085	0.290369
Dexi_CM05836_01A	565000	0.0156388	0.121476	0.13905	0.1839	0.0307676	0.126682	0.0949489	0.156254	-1.45764	-0.162744	1.69716	0.71258
Dexi_CM05836_01A	575000	0.0197817	0.123238	0.10985	0.179904	0.0304505	0.125982	0.0851686	0.161393	-1.04146	-0.0857936	1.05785	0.467199
Dexi_CM05836_01A	585000	0.0117704	0.121256	0.114021	0.151708	0.0248669	0.12579	0.0842497	0.135791	-1.55007	-0.142133	1.29412	0.476393
Dexi_CM05836_01A	595000	0.0252756	0.114536	0.108287	0.154045	0.0290242	0.119876	0.0823009	0.135472	-0.383275	-0.175378	1.15316	0.556083
Dexi_CM05836_01A	605000	0.0271671	0.115997	0.105635	0.154133	0.0309622	0.120395	0.0825955	0.140935	-0.365518	-0.14386	1.01971	0.379835
Dexi_CM05836_01A	615000	0.0353593	0.120485	0.109911	0.145034	0.0300954	0.122514	0.0818143	0.147912	0.519222	-0.0651363	1.24867	-0.0784804
Dexi_CM05836_01A	625000	0.036228	0.115609	0.117349	0.146552	0.0291583	0.139848	0.0869361	0.155122	0.718222	-0.687132	1.26776	-0.223818
Dexi_CM05836_01A	635000	0.0428741	0.115611	0.119405	0.156877	0.0293545	0.145343	0.0866907	0.154089	1.36902	-0.812422	1.36106	0.0721869
Dexi_CM05836_01A	645000	0.0266587	0.0940919	0.104503	0.146962	0.0251769	0.1384	0.0756664	0.151776	0.173781	-1.26516	1.37451	-0.12819
Dexi_CM05836_01A	655000	0.0220625	0.0961287	0.124234	0.143036	0.0213637	0.131954	0.0827845	0.146687	0.0960768	-1.07353	1.80742	-0.100251
Dexi_CM05836_01A	665000	0.0147464	0.0926233	0.147761	0.157944	0.0244084	0.132031	0.0971738	0.15631	-1.17429	-1.18065	1.89621	0.0423901
Dexi_CM05836_01A	675000	0.00875407	0.0898603	0.152826	0.177825	0.0240354	0.131306	0.0976432	0.145658	-1.88541	-1.24691	2.05228	0.902436
Dexi_CM05836_01A	685000	0.00456345	0.0923877	0.155289	0.148815	0.0274606	0.132398	0.10652	0.131715	-2.48125	-1.19312	1.66258	0.522453
Dexi_CM05836_01A	695000	0.00444137	0.0973741	0.16166	0.185191	0.0282683	0.132676	0.111374	0.159515	-2.50823	-1.04951	1.64813	0.660385
Dexi_CM05836_01A	705000	0.0042309	0.114969	0.154781	0.182401	0.0271619	0.14237	0.110295	0.16191	-2.50744	-0.759004	1.47446	0.52153
Dexi_CM05836_01A	715000	0.0032101	0.113002	0.096004	0.154404	0.0269895	0.132768	0.0760749	0.139963	-2.61504	-0.590436	0.941203	0.420442
Dexi_CM05836_01A	725000	0.00301232	0.114568	0.135322	0.141913	0.02617	0.12873	0.0966084	0.129905	-2.59067	-0.435523	1.4434	0.372828
Dexi_CM05836_01A	735000	0.00337473	0.12762	0.136674	0.180464	0.0225725	0.131958	0.0934651	0.155699	-2.42418	-0.129533	1.6512	0.643672
Dexi_CM05836_01A	745000	0.00159857	0.123879	0.0952305	0.136201	0.0232048	0.123525	0.0773517	0.134807	-2.60771	0.0112364	0.792223	0.0407701
Dexi_CM05836_01A	755000	0.00300151	0.113557	0.0994663	0.146297	0.0234706	0.126878	0.0692848	0.133105	-2.43767	-0.411416	1.50115	0.391449
Dexi_CM05836_01A	765000	0.00258635	0.0875068	0.0883155	0.174982	0.0173363	0.111795	0.0658154	0.148352	-2.31171	-0.848442	1.18755	0.715137
Dexi_CM05836_01A	775000	0.00207939	0.105364	0.093617	0.166762	0.016515	0.122449	0.07125	0.144067	-2.44756	-0.550663	1.12308	0.631717
Dexi_CM05836_01A	785000	0.00286972	0.111555	0.0945117	0.167005	0.0212606	0.129291	0.0726843	0.14245	-2.5074	-0.54268	1.07906	0.691872
Dexi_CM05836_01A	795000	0.00227568	0.12212	0.108237	0.175247	0.0210508	0.132339	0.0819363	0.159549	-2.61273	-0.305791	1.16485	0.398648
Dexi_CM05836_01A	805000	0.00286669	0.13024	0.121029	0.163093	0.0250216	0.145514	0.0923172	0.150513	-2.61255	-0.416137	1.12941	0.337582
Dexi_CM05836_01A	815000	0.0033893	0.147375	0.100613	0.133788	0.0319764	0.161315	0.0819109	0.124272	-2.66426	-0.343056	0.822011	0.309615
Dexi_CM05836_01A	825000	0.00382364	0.128201	0.123127	0.148827	0.0371796	0.146134	0.0902243	0.147062	-2.68243	-0.486147	1.31858	0.0486276
Dexi_CM05836_01A	835000	0.00352825	0.130539	0.116066	0.142181	0.0360508	0.145788	0.085981	0.134998	-2.70175	-0.415054	1.27449	0.218719
Dexi_CM05836_01A	845000	0.0026523	0.111452	0.102862	0.144663	0.0328084	0.131029	0.0741328	0.136503	-2.74576	-0.593057	1.41671	0.244045
Dexi_CM05836_01A	855000	0.0031596	0.114556	0.112842	0.146884	0.0333577	0.133288	0.0810903	0.13685	-2.70628	-0.557527	1.43206	0.29816
Dexi_CM05836_01A	865000	0.00335445	0.139598	0.101971	0.15643	0.0301409	0.147023	0.0748367	0.147776	-2.64772	-0.20036	1.31396	0.236363
Dexi_CM05836_01A	875000	0.0036857	0.155193	0.112104	0.17343	0.0290062	0.160403	0.0851049	0.166033	-2.60146	-0.128878	1.14797	0.178123
Dexi_CM05836_01A	885000	0.0034995	0.151643	0.10183	0.172909	0.0291581	0.157234	0.0806798	0.175386	-2.60615	-0.140585	0.928904	-0.0550995
Dexi_CM05836_01A	895000	0.0057417	0.205995	0.10489	0.122004	0.0409573	0.210785	0.0851121	0.0969118	-2.57389	-0.0895986	0.730425	0.488095
Dexi_CM05836_01A	905000	0.00499972	0.138936	0.122293	0.302021	0.0359112	0.168465	0.0998109	0.238428	-2.57199	-0.692653	0.755097	0.9459
Dexi_CM05836_01A	915000	0.00458057	0.127076	0.134676	0.174007	0.0368155	0.155965	0.100455	0.143057	-2.61492	-0.732005	1.17285	0.808826
Dexi_CM05836_01A	925000	0.00484201	0.115542	0.112524	0.183574	0.0407522	0.165717	0.0933824	0.147672	-2.64291	-1.19413	0.697457	0.915319
Dexi_CM05836_01A	935000	0.00421865	0.114169	0.123177	0.168709	0.035341	0.161407	0.0977522	0.154502	-2.64269	-1.1564	0.929392	0.362161
Dexi_CM05836_01A	945000	0.00506761	0.119696	0.119964	0.168709	0.0275361	0.164127	0.0952021	0.154502	-2.42662	-1.07033	0.929392	0.362161
Dexi_CM05836_01A	955000	0.00530659	0.129211	0.111639	0.0954321	0.0251918	0.171567	0.0889251	0.0864996	-2.32945	-0.973762	0.895038	0.379628
Dexi_CM05836_01A	965000	0.005872	0.13233	0.118321	0.085468	0.0300937	0.179498	0.102475	0.0847746	-2.39552	-1.03612	0.538053	0.0279785
Dexi_CM05836_01A	975000	0.00484225	0.130313	0.113743	0.151227	0.0275816	0.178049	0.091002	0.159887	-2.44905	-1.05745	0.856521	-0.207415
Dexi_CM05836_01A	985000	0.00336871	0.124274	0.113025	0.194796	0.0247165	0.171317	0.0852556	0.192496	-2.54888	-1.08936	1.10796	0.0466217
Dexi_CM05836_01A	995000	0.00352807	0.121191	0.117451	0.211363	0.0279839	0.167629	0.0862338	0.200441	-2.59518	-1.09244	1.23625	0.214458
Dexi_CM05836_01A	1005000	0.010253	0.126848	0.109792	0.189707	0.0323383	0.172539	0.0896384	0.184078	-2.03995	-1.04552	0.778068	0.120351
Dexi_CM05836_01A	1015000	0.00846898	0.120869	0.092152	0.176727	0.0280894	0.166292	0.0784633	0.189315	-2.06625	-1.07716	0.605429	-0.266383
Dexi_CM05836_01A	1025000	0.011064	0.115601	0.128599	0.169286	0.0293636	0.153166	0.0902779	0.184673	-1.81653	-0.964542	1.48414	-0.331079
Dexi_CM05836_01A	1035000	0.0149898	0.136954	0.0864894	0.166703	0.0352583	0.176945	0.0680015	0.190944	-1.66074	-0.878638	0.819164	-0.484477
Dexi_CM05836_01A	1045000	0.022925	0.163902	0.130356	0.142623	0.0437447	0.174705	0.102494	0.164712	-1.34305	-0.236343	0.852184	-0.492554
Dexi_CM05836_01A	1055000	0.00529567	0.116697	0.161854	0.163522	0.0233167	0.127669	0.0967598	0.214758	-1.71366	-0.306497	1.97611	-0.886731
Dexi_CM05836_01A	1065000	0.0542235	NA	NA	NA	0.153343	NA	NA	NA	-0.80515	NA	NA	NA
Dexi_CM05836_01A	1075000	0.0542235	NA	NA	NA	0.153343	NA	NA	NA	-0.80515	NA	NA	NA
Dexi_CM05836_01A	1085000	0.0262219	0.0507055	0	0.366013	0.0352196	0.0432404	0	0.290735	-0.373484	0.27873	NA	0.488095
Dexi_CM05836_01A	1095000	0.00312146	0.0983919	0.132394	0.215708	0.0181294	0.0955841	0.0788413	0.171872	-2.01631	0.110551	2.25633	0.987137
Dexi_CM05836_01A	1105000	0.00245403	0.10671	0.152593	0.212336	0.0203412	0.106674	0.0941009	0.163188	-2.38122	0.00128764	2.18235	1.18746
Dexi_CM05836_01A	1115000	0.00331598	0.0941365	0.140937	0.196849	0.0195589	0.10201	0.0894955	0.15319	-2.33865	-0.301578	2.06693	1.14688
Dexi_CM05836_01A	1125000	0.00395891	0.110209	0.143018	0.198374	0.0222353	0.123922	0.0904823	0.154287	-2.37847	-0.43552	2.08962	1.15172
Dexi_CM05836_01A	1135000	0.00344545	0.117409	0.127251	0.191306	0.0264894	0.13919	0.0880929	0.149563	-2.57232	-0.618245	1.60595	1.12488
Dexi_CM05836_01A	1145000	0.00459435	0.129602	0.131952	0.192595	0.0267944	0.150421	0.0907502	0.149035	-2.45284	-0.547293	1.63456	1.17208
Dexi_CM05836_01A	1155000	0.0072591	0.134044	0.119317	0.156271	0.0300157	0.157711	0.0902779	0.150035	-2.25253	-0.597096	1.14646	0.168032
Dexi_CM05836_01A	1165000	0.00354628	0.150876	0.123636	0.159856	0.0274264	0.179039	0.0933076	0.157847	-2.57866	-0.626259	1.1523	0.050819
Dexi_CM05836_01A	1175000	0.00382267	0.163613	0.126932	0.165529	0.0270053	0.17814	0.100844	0.163019	-2.54837	-0.324706	0.929485	0.062607
Dexi_CM05836_01A	1185000	0.00615715	0.166385	0.120983	0.170541	0.0263092	0.171754	0.0949549	0.169207	-2.26898	-0.124253	0.984842	0.0321793
Dexi_CM05836_01A	1195000	0.00265192	0.179116	0.123877	0.178923	0.0246289	0.185691	0.105122	0.162865	-2.62756	-0.140439	0.633392	0.395728
Dexi_CM05836_01A	1205000	0.00382218	0.174055	0.113912	0.214277	0.02397	0.178444	0.0846507	0.217235	-2.4718	-0.0972271	1.20631	-0.0549306
Dexi_CM05836_01A	1215000	0.00493457	0.189676	0.120454	0.194022	0.027549	0.185432	0.0842936	0.181206	-2.42526	0.0898947	1.40366	0.270853
Dexi_CM05836_01A	1225000	0.00373496	0.173222	0.155246	0.174651	0.0290701	0.169396	0.102102	0.17446	-2.58152	0.0886674	1.79199	0.00428154
Dexi_CM05836_01A	1235000	0.00390181	0.14994	0.185706	0.16287	0.0297792	0.155337	0.122625	0.140935	-2.57399	-0.136707	1.83854	0.600517
Dexi_CM05836_01A	1245000	0.00415042	0.125374	0.117607	0.150598	0.0286159	0.141735	0.0915912	0.143103	-2.51838	-0.454654	1.00903	0.206498
Dexi_CM05836_01A	1255000	0.00333629	0.118418	0.126796	0.160464	0.0248087	0.138203	0.0884479	0.15244	-2.5324	-0.566236	1.56375	0.212323
Dexi_CM05836_01A	1265000	0.00352869	0.121768	0.12182	0.154552	0.0213758	0.137483	0.084689	0.148053	-2.41809	-0.452948	1.58528	0.176933
Dexi_CM05836_01A	1275000	0.0040548	0.109502	0.101394	0.137998	0.0218279	0.12544	0.0797259	0.129905	-2.35978	-0.503148	0.989393	0.251281
Dexi_CM05836_01A	1285000	0.00424068	0.116123	0.0828488	0.148918	0.0215746	0.13402	0.0735308	0.143497	-2.32652	-0.529471	0.457146	0.152673
Dexi_CM05836_01A	1295000	0.0044908	0.125822	0.0828483	0.15473	0.0221955	0.14441	0.0722712	0.142358	-2.32129	-0.511115	0.525824	0.349721
Dexi_CM05836_01A	1305000	0.00901731	0.13648	0.119134	0.14402	0.0234706	0.161999	0.0826407	0.140935	-1.80287	-0.626412	1.58509	0.0872149
Dexi_CM05836_01A	1315000	0.00276134	0.124948	0.131697	0.179954	0.0191922	0.156068	0.089602	0.153249	-2.48117	-0.793218	1.70601	0.704307
Dexi_CM05836_01A	1325000	0.00390727	0.136784	0.141083	0.1938	0.0222011	0.165146	0.101475	0.163953	-2.40591	-0.683391	1.40779	0.74132
Dexi_CM05836_01A	1335000	0.00455767	0.144636	0.158975	0.143177	0.0230986	0.173906	0.105347	0.13259	-2.35634	-0.670149	1.83442	0.320927
Dexi_CM05836_01A	1345000	0.00655357	0.129171	0.155611	0.188216	0.020878	0.162466	0.0999259	0.155122	-2.01299	-0.815841	2.00989	0.8643
Dexi_CM05836_01A	1355000	0.011067	0.128409	0.142582	0.189382	0.0231966	0.157877	0.0948442	0.154351	-1.54121	-0.742898	1.81209	0.915575
Dexi_CM05836_01A	1365000	0.0152343	0.136832	0.134054	0.163448	0.0301929	0.16949	0.0901915	0.131136	-1.48083	-0.767555	1.71116	0.955667
Dexi_CM05836_01A	1375000	0.022095	0.13361	0.127958	0.182083	0.0303033	0.171245	0.0986851	0.167722	-0.810089	-0.875551	1.03943	0.324397
Dexi_CM05836_01A	1385000	0.036231	0.131218	0.0910932	0.127795	0.0337452	0.175119	0.083113	0.132053	0.221199	-0.999118	0.323735	-0.117331
Dexi_CM05836_01A	1395000	0.0466461	0.130738	0.0759169	0.125435	0.0361856	0.177903	0.0781129	0.128751	0.868846	-1.05637	-0.0909016	-0.0898695
Dexi_CM05836_01A	1405000	0.0472467	0.136813	0.0706092	0.0825829	0.0352419	0.18838	0.0751596	0.0903518	1.02399	-1.09136	-0.188305	-0.278344
Dexi_CM05836_01A	1415000	0.0503263	0.140699	0.0574906	0.0844979	0.0385594	0.181593	0.0595013	0.0953714	0.918002	-0.897396	-0.0997945	-0.389963
Dexi_CM05836_01A	1425000	0.0426745	0.118785	0.045876	0.203316	0.0352903	0.159759	0.0262804	0.186307	0.627919	-1.02125	1.79096	0.360454
Dexi_CM05836_01A	1435000	0.0338225	0.123969	0.0803739	0.22561	0.0358699	0.156333	0.0632956	0.18972	-0.171176	-0.823357	0.851455	0.748381
Dexi_CM05836_01A	1445000	0.0226156	0.124615	0.102253	0.191575	0.0364745	0.152016	0.0816571	0.169122	-1.14056	-0.715952	0.869172	0.530182
Dexi_CM05836_01A	1455000	0.0191394	0.106788	0.119644	0.20589	0.0432317	0.127087	0.118262	0.179692	-1.67808	-0.63446	0.0413819	0.58717
Dexi_CM05836_01A	1465000	0.01367	0.0906482	0.126526	0.21506	0.039302	0.102558	0.107261	0.187913	-1.9569	-0.454607	0.63285	0.582266
Dexi_CM05836_01A	1475000	0.0181142	0.156219	0.130476	0.206664	0.0424856	0.175452	0.108802	0.189102	-1.72209	-0.423096	0.713481	0.374585
Dexi_CM05836_01A	1485000	0.0166478	0.146869	0.128094	0.191441	0.0390602	0.132417	0.100972	0.182834	-1.71388	0.382143	0.954691	0.189123
Dexi_CM05836_01A	1495000	0.0303913	0.142708	0.12164	0.220298	0.0579131	0.186364	0.095114	0.194393	-1.43992	-0.842384	0.963401	0.530924
Dexi_CM05836_01A	1505000	0.039419	0.0940027	0.156509	0.190153	0.0578311	0.107115	0.12159	0.190944	-0.966019	-0.453771	1.02743	-0.0165406
Dexi_CM05836_01A	1515000	0.0553876	0.109169	0.151186	0.217872	0.0635069	0.154157	0.117824	0.210284	-0.389148	-1.10959	1.01637	0.144838
Dexi_CM05836_01A	1525000	0.0560513	0.115096	0.147524	0.14961	0.060401	0.128932	0.113674	0.170122	-0.219114	-0.406801	1.0387	-0.467641
Dexi_CM05836_01A	1535000	0.0625432	0.100617	0.112948	0.219327	0.063862	0.11647	0.098485	0.205982	-0.0629429	-0.530771	0.516727	0.25745
Dexi_CM05836_01A	1545000	0.0551404	0.0877528	0.10108	0.160807	0.047922	0.12501	0.085362	0.15695	0.455672	-1.17325	0.656918	0.0988156
Dexi_CM05836_01A	1555000	0.049683	0.0962371	0.100833	0.156327	0.0471186	0.121128	0.0799407	0.142719	0.164429	-0.805127	0.931472	0.379889
Dexi_CM05836_01A	1565000	0.0287271	0.0956313	0.119762	0.14787	0.0397779	0.130442	0.0874815	0.131743	-0.833283	-1.04879	1.32456	0.489368
Dexi_CM05836_01A	1575000	0.0199176	0.09148	0.118623	0.156753	0.038478	0.127027	0.0876627	0.136289	-1.43822	-1.0983	1.2666	0.60093
Dexi_CM05836_01A	1585000	0.0180464	0.0957355	0.113072	0.144203	0.0373992	0.13471	0.079539	0.12621	-1.54287	-1.12668	1.48285	0.558785
Dexi_CM05836_01A	1595000	0.0166148	0.131167	0.115104	0.0966346	0.0373021	0.166219	0.0937597	0.0762971	-1.66063	-0.826971	0.780274	0.911717
Dexi_CM05836_01A	1605000	0.0156332	0.162241	0.0992724	0.149941	0.0401642	0.20252	0.0986367	0.111267	-1.8263	-0.781625	0.0206345	1.16025
Dexi_CM05836_01A	1615000	0.0166513	0.152491	0.135166	0.17798	0.0397569	0.178065	0.0905836	0.156594	-1.73835	-0.562633	1.61453	0.518926
Dexi_CM05836_01A	1625000	0.0104931	0.146602	0.128792	0.170142	0.0295982	0.163412	0.0991689	0.146572	-1.91777	-0.406259	1.03662	0.624186
Dexi_CM05836_01A	1635000	0.00898211	0.14029	0.139261	0.16429	0.0292872	0.155343	0.0989934	0.148765	-2.06122	-0.384314	1.45527	0.414695
Dexi_CM05836_01A	1645000	0.00871695	0.140362	0.133043	0.158691	0.0367303	0.149649	0.0916761	0.14429	-2.27551	-0.24597	1.62296	0.398996
Dexi_CM05836_01A	1655000	0.00754142	0.14079	0.131303	0.159268	0.0328694	0.151167	0.0919193	0.145581	-2.30464	-0.272853	1.54665	0.377355
Dexi_CM05836_01A	1665000	0.00671611	0.148158	0.130342	0.142861	0.0340494	0.15169	0.0842936	0.135715	-2.40565	-0.0925611	1.96292	0.209521
Dexi_CM05836_01A	1675000	0.0054898	0.136149	0.107862	0.149233	0.0299939	0.142699	0.0763169	0.139688	-2.43988	-0.18232	1.49568	0.276182
Dexi_CM05836_01A	1685000	0.00599111	0.128929	0.131938	0.174123	0.0312699	0.143368	0.0851951	0.149665	-2.40984	-0.399675	1.99107	0.662097
Dexi_CM05836_01A	1695000	0.00664992	0.13653	0.105479	0.13781	0.0318947	0.151125	0.0748781	0.130508	-2.36615	-0.383772	1.47528	0.228014
Dexi_CM05836_01A	1705000	0.00655963	0.131221	0.093271	0.162281	0.0311547	0.144132	0.0698821	0.136598	-2.34922	-0.354881	1.21157	0.763012
Dexi_CM05836_01A	1715000	0.00924554	0.125913	0.0966524	0.168452	0.0344959	0.144468	0.0662787	0.136983	-2.18237	-0.507559	1.64027	0.925908
Dexi_CM05836_01A	1725000	0.00953726	0.135287	0.130016	0.167551	0.0349	0.157788	0.0798856	0.137732	-2.16293	-0.563507	2.24608	0.865555
Dexi_CM05836_01A	1735000	0.0139901	0.129284	0.113621	0.163363	0.0395289	0.143247	0.0820314	0.144814	-1.93523	-0.385139	1.38919	0.517718
Dexi_CM05836_01A	1745000	0.00738566	0.110531	0.123455	0.165304	0.0264311	0.120807	0.0964092	0.146759	-2.116	-0.334612	1.02121	0.512845
Dexi_CM05836_01A	1755000	0.0107337	0.117627	0.130973	0.165436	0.0283237	0.126802	0.0877667	0.151964	-1.83273	-0.285785	1.77453	0.359573
Dexi_CM05836_01A	1765000	0.00383633	0.118045	0.113517	0.194506	0.0181364	0.12886	0.101367	0.171651	-2.27311	-0.332498	0.439417	0.546394
Dexi_CM05836_01A	1775000	0.00594446	0.141706	0.0950024	0.18448	0.0209505	0.147481	0.0733604	0.164946	-2.09403	-0.155436	1.06259	0.483838
Dexi_CM05836_01A	1785000	0.00521988	0.148413	0.0924985	0.150082	0.0254265	0.158977	0.09901	0.146167	-2.34272	-0.263401	-0.236076	0.108715
Dexi_CM05836_01A	1795000	0.00550749	0.171154	0.0801487	0.168448	0.0303294	0.17223	0.0830773	0.161068	-2.44033	-0.0247835	-0.124272	0.183358
Dexi_CM05836_01A	1805000	0.00606507	0.180071	0.0818578	0.157693	0.034752	0.180164	0.0726543	0.151452	-2.47622	-0.00206582	0.438372	0.163263
Dexi_CM05836_01A	1815000	0.00715485	0.199666	0.100073	0.101003	0.0386146	0.196126	0.0768356	0.103319	-2.45389	0.0716165	0.994357	-0.0823987
Dexi_CM05836_01A	1825000	0.00714785	0.205899	0.0947041	0.0855064	0.0397882	0.196543	0.0740416	0.100981	-2.46783	0.188636	0.917525	-0.557628
Dexi_CM05836_01A	1835000	0.00718596	0.192863	0.118978	0.106138	0.0408646	0.194367	0.0910951	0.111654	-2.48043	-0.0306534	1.05736	-0.186004
Dexi_CM05836_01A	1845000	0.00768861	0.196238	0.149339	0.0964118	0.0393921	0.19558	0.101876	0.112712	-2.41912	0.0133398	1.64929	-0.531638
Dexi_CM05836_01A	1855000	0.00782341	0.192861	0.138962	0.0868479	0.0376122	0.19314	0.0968626	0.100981	-2.37809	-0.00571807	1.5262	-0.509286
Dexi_CM05836_01A	1865000	0.00719481	0.182373	0.113087	0.12808	0.0344341	0.182727	0.0962149	0.135904	-2.3691	-0.00768036	0.6193	-0.220456
Dexi_CM05836_01A	1875000	0.00753566	0.180033	0.126005	0.131262	0.0351756	0.184773	0.0921332	0.133076	-2.35764	-0.101628	1.30814	-0.0524519
Dexi_CM05836_01A	1885000	0.0105395	0.17909	0.120111	0.123048	0.0417038	0.185293	0.0865474	0.13897	-2.25483	-0.132639	1.35274	-0.434045
Dexi_CM05836_01A	1895000	0.0104087	0.182082	0.116081	0.169348	0.0460398	0.190103	0.0871077	0.160503	-2.34171	-0.167193	1.15265	0.214492
Dexi_CM05836_01A	1905000	0.0112088	0.183221	0.14474	0.184243	0.0472207	0.198427	0.106099	0.180376	-2.31069	-0.304018	1.28388	0.0848374
Dexi_CM05836_01A	1915000	0.0108032	0.183695	0.142214	0.234719	0.0472991	0.205396	0.100972	0.187454	-2.33992	-0.419968	1.40925	0.965557
Dexi_CM05836_01A	1925000	0.0110947	0.178153	0.1344	0.202236	0.0487062	0.202709	0.103746	0.179843	-2.34139	-0.481085	1.03539	0.482921
Dexi_CM05836_01A	1935000	0.0095627	0.1702	0.1345	0.195156	0.0396154	0.19358	0.10578	0.175591	-2.2915	-0.480121	0.972452	0.442769
Dexi_CM05836_01A	1945000	0.0103933	0.159746	0.140782	0.198941	0.0373252	0.179162	0.10464	0.17205	-2.17025	-0.430452	1.24107	0.627337
Dexi_CM05836_01A	1955000	0.0102939	0.147141	0.108784	0.149464	0.0377941	0.169693	0.088808	0.149225	-2.18478	-0.527247	0.80739	0.0064029
Dexi_CM05836_01A	1965000	0.00853015	0.139594	0.12591	0.18807	0.0309207	0.149029	0.0927114	0.170673	-2.15143	-0.250323	1.3028	0.414274
Dexi_CM05836_01A	1975000	0.00863934	0.131796	0.124359	0.15755	0.03016	0.139971	0.0940951	0.155986	-2.1193	-0.230974	1.17086	0.040546
Dexi_CM05836_01A	1985000	0.00874092	0.139503	0.120276	0.150054	0.0296673	0.149641	0.0868196	0.146155	-2.09024	-0.268268	1.39335	0.106532
Dexi_CM05836_01A	1995000	0.00718002	0.140036	0.111813	0.149677	0.0317411	0.155469	0.0839121	0.152362	-2.30692	-0.393689	1.19924	-0.0702052
Dexi_CM05836_01A	2005000	0.00872782	0.141008	0.124347	0.168779	0.027378	0.154196	0.091002	0.154449	-2.01865	-0.338724	1.31791	0.369647
Dexi_CM05836_01A	2015000	0.0073512	0.141456	0.132039	0.134172	0.0276269	0.155652	0.105953	0.161068	-2.18292	-0.360557	0.883367	-0.651547
Dexi_CM05836_01A	2025000	0.0082718	0.154527	0.111162	0.146105	0.021816	0.172188	0.0883319	0.126554	-1.83154	-0.406747	0.909394	0.591918
Dexi_CM05836_01A	2035000	0.00542657	0.152138	0.125479	0.174388	0.0184389	0.151458	0.102283	0.143407	-2.06183	0.0177837	0.815678	0.844898
Dexi_CM05836_01A	2045000	0.00524499	0.139063	0.102039	0.15115	0.0164865	0.152867	0.0858115	0.17468	-1.97937	-0.357761	0.680822	-0.539092
Dexi_CM05836_01A	2055000	0.0106126	0.160476	0.101676	0.147862	0.0242384	0.15521	0.0847894	0.167034	-1.66938	0.134798	0.719524	-0.451694
Dexi_CM05836_01A	2065000	0.0106332	0.143419	0.136071	0.15656	0.0327235	0.160782	0.0965336	0.176859	-2.019	-0.429136	1.48089	-0.451694
Dexi_CM05836_01A	2075000	0.0119012	0.159178	0.134047	0.174495	0.0371877	0.167682	0.0925576	0.181572	-2.0424	-0.200422	1.60729	-0.15547
Dexi_CM05836_01A	2085000	0.012575	0.160928	0.155428	0.157797	0.0405306	0.179354	0.102002	0.179372	-2.07591	-0.40614	1.85289	-0.469298
Dexi_CM05836_01A	2095000	0.0136923	0.186628	0.131136	0.136421	0.0457855	0.193668	0.0941075	0.117047	-2.11062	-0.143718	1.33273	0.577469
Dexi_CM05836_01A	2105000	0.00778299	0.159223	0.107821	0.143507	0.0371307	0.171429	0.0710464	0.116104	-2.35907	-0.281001	1.72714	0.931858
Dexi_CM05836_01A	2115000	0.006252	0.141197	0.120261	0.179219	0.0261893	0.151472	0.0830542	0.151612	-2.24622	-0.267982	1.59444	0.741719
Dexi_CM05836_01A	2125000	0.00594321	0.120172	0.130385	0.139877	0.0264473	0.12304	0.0835623	0.122963	-2.27871	-0.0918536	2.01983	0.558789
Dexi_CM05836_01A	2135000	0.0059139	0.0999854	0.119016	0.138778	0.0249741	0.131284	0.0919815	0.121629	-2.23957	-0.940564	1.06253	0.572207
Dexi_CM05836_01A	2145000	0.00933909	0.106757	0.12876	0.135355	0.0284046	0.148192	0.0814519	0.117615	-1.99454	-1.10615	2.08094	0.610397
Dexi_CM05836_01A	2155000	0.0109577	0.113342	0.154588	0.177219	0.0336351	0.157792	0.0994902	0.15319	-2.01406	-1.11492	1.9861	0.631238
Dexi_CM05836_01A	2165000	0.012789	0.116654	0.178903	0.199528	0.0354539	0.169097	0.108315	0.169122	-1.90567	-1.22696	2.32766	0.708854
Dexi_CM05836_01A	2175000	0.0117302	0.128723	0.15793	0.230571	0.0346606	0.17814	0.108801	0.193785	-1.97212	-1.09734	1.60715	0.759721
Dexi_CM05836_01A	2185000	0.0101107	0.112912	0.137465	0.204113	0.0306147	0.141926	0.0918269	0.173632	-1.98852	-0.811964	1.80027	0.716718
Dexi_CM05836_01A	2195000	0.00662417	0.112209	0.135582	0.204731	0.0239258	0.130108	0.0946096	0.172134	-2.12318	-0.545124	1.5757	0.773924
Dexi_CM05836_01A	2205000	0.00336438	0.112377	0.121279	0.19155	0.0167678	0.111604	0.0851486	0.167963	-2.28704	0.0273286	1.54229	0.575116
Dexi_CM05836_01A	2215000	0.00298941	0.128548	0.105184	0.184948	0.0162078	0.129685	0.0761226	0.168563	-2.33884	-0.0347076	1.37282	0.400971
Dexi_CM05836_01A	2225000	0.00393076	0.126752	0.104293	0.164162	0.0183	0.127634	0.0797581	0.149501	-2.26548	-0.0273339	1.10801	0.401217
Dexi_CM05836_01A	2235000	0.00766589	0.15314	0.099321	0.138086	0.0193226	0.157416	0.0786452	0.132839	-1.73354	-0.107361	0.928437	0.155157
Dexi_CM05836_01A	2245000	0.00967166	0.136295	0.110788	0.139547	0.0164146	0.141653	0.0866653	0.137126	-1.15878	-0.148989	0.993024	0.0699578
Dexi_CM05836_01A	2255000	0.0160209	0.159459	0.125461	0.151931	0.0203216	0.159346	0.0903791	0.135324	-0.610715	0.002802	1.38323	0.491085
Dexi_CM05836_01A	2265000	0.0191984	0.158989	0.129698	0.153762	0.0238813	0.16119	0.09728	0.139004	-0.573007	-0.0539179	1.19276	0.420662
Dexi_CM05836_01A	2275000	0.0226946	0.152	0.119114	0.152013	0.0217156	0.148119	0.0942788	0.139351	0.131197	0.103388	0.948041	0.363652
Dexi_CM05836_01A	2285000	0.0266066	0.154856	0.114157	0.160893	0.0215989	0.151282	0.0975868	0.145909	0.674709	0.0934382	0.61209	0.411008
Dexi_CM05836_01A	2295000	0.0286518	0.159444	0.108145	0.169608	0.0335838	0.163786	0.0962131	0.145633	-0.437401	-0.104788	0.44244	0.646621
Dexi_CM05836_01A	2305000	0.023542	0.167045	0.113719	0.171514	0.0323531	0.171211	0.0896502	0.151374	-0.809666	-0.0963129	0.956711	0.52035
Dexi_CM05836_01A	2315000	0.0224347	0.153481	0.112491	0.135745	0.0283244	0.159993	0.0825083	0.125757	-0.612976	-0.160884	1.29174	0.310624
Dexi_CM05836_01A	2325000	0.0215886	0.145305	0.110071	0.163587	0.0313219	0.145493	0.0952021	0.15033	-0.921681	-0.00509193	0.563793	0.34705
Dexi_CM05836_01A	2335000	0.0132939	0.142729	0.135439	0.181361	0.0225288	0.135394	0.0963027	0.161994	-1.20287	0.212863	1.48108	0.481115
Dexi_CM05836_01A	2345000	0.0172443	0.145812	0.120565	0.198831	0.0204461	0.142194	0.0996301	0.1777	-0.455362	0.10026	0.766611	0.481224
Dexi_CM05836_01A	2355000	0.0389398	0.140748	0.135526	0.192907	0.0259108	0.146527	0.097145	0.172965	1.48624	-0.156612	1.43073	0.465348
Dexi_CM05836_01A	2365000	0.0450271	0.138982	0.126106	0.193883	0.0297191	0.14438	0.0964466	0.158192	1.53728	-0.14873	1.11524	0.911291
Dexi_CM05836_01A	2375000	0.0541641	0.147674	0.130189	0.187358	0.0338425	0.154985	0.092302	0.172254	1.80202	-0.187853	1.46441	0.354185
Dexi_CM05836_01A	2385000	0.0610604	0.150953	0.135407	0.197642	0.0397746	0.162419	0.0882492	0.169122	1.61093	-0.279445	1.86836	0.673446
Dexi_CM05836_01A	2395000	0.0678735	0.15951	0.145928	0.172196	0.0462659	0.165062	0.0935699	0.137321	1.41206	-0.133194	1.96081	1.00918
Dexi_CM05836_01A	2405000	0.062965	0.146111	0.126216	0.181915	0.0460128	0.158699	0.087568	0.159318	1.11483	-0.314129	1.56133	0.571671
Dexi_CM05836_01A	2415000	0.0600014	0.169141	0.111506	0.131872	0.0459177	0.169701	0.0818738	0.118861	0.928449	-0.0130621	1.28818	0.433072
Dexi_CM05836_01A	2425000	0.0591051	0.166986	0.117231	0.129657	0.0447669	0.167051	0.0948572	0.129328	0.968086	-0.00153764	0.850733	0.0101057
Dexi_CM05836_01A	2435000	0.0519255	0.170084	0.113277	0.163743	0.0401649	0.170559	0.089252	0.139568	0.88325	-0.0110346	0.967242	0.697948
Dexi_CM05836_01A	2445000	0.0348249	0.147175	0.109895	0.122414	0.0282696	0.16336	0.0991689	0.123725	0.692873	-0.394272	0.39521	-0.0430475
Dexi_CM05836_01A	2455000	0.0296483	0.134555	0.120934	0.165941	0.025244	0.153254	0.0927817	0.14245	0.515194	-0.483917	1.10522	0.661894
Dexi_CM05836_01A	2465000	0.00877399	0.118571	0.125895	0.137078	0.0125087	0.13521	0.112241	0.133645	-0.836038	-0.487126	0.446046	0.103766
Dexi_CM05836_01A	2475000	0.0196969	0.115917	0.114439	0.144213	0.0213711	0.134657	0.0900148	0.140935	-0.228264	-0.549747	0.981822	0.0944886
Dexi_CM05836_01A	2485000	0.0246711	0.116736	0.103298	0.136581	0.0251756	0.125407	0.0852967	0.135937	-0.0586156	-0.272536	0.765349	0.0192743
Dexi_CM05836_01A	2495000	0.0287636	0.104211	0.120523	0.151851	0.0299194	0.107205	0.0954645	0.149349	-0.113873	-0.109829	0.951373	0.0682551
Dexi_CM05836_01A	2505000	0.028368	0.122874	0.116223	0.16979	0.0288652	0.125446	0.0965404	0.162819	-0.0510271	-0.0811367	0.743861	0.175603
Dexi_CM05836_01A	2515000	0.0300216	0.123485	0.121111	0.182506	0.0293968	0.123946	0.101221	0.171665	0.0630416	-0.0147113	0.717653	0.258175
Dexi_CM05836_01A	2525000	0.0220592	0.12775	0.132236	0.193024	0.0223913	0.125057	0.10578	0.172254	-0.0430286	0.0851572	0.910451	0.490071
Dexi_CM05836_01A	2535000	0.023849	0.142082	0.158021	0.170163	0.0234297	0.134553	0.119884	0.146037	0.0524011	0.221717	1.15807	0.671664
Dexi_CM05836_01A	2545000	0.0234404	0.166756	0.157898	0.213316	0.0272252	0.162226	0.124412	0.179428	-0.411553	0.11062	0.961749	0.758048
Dexi_CM05836_01A	2555000	0.0217307	0.174232	0.152474	0.141145	0.0302795	0.172937	0.107551	0.110754	-0.839765	0.0295663	1.41477	0.99847
Dexi_CM05836_01A	2565000	0.0255503	0.187537	0.0868221	0.155989	0.0330659	0.188189	0.0588173	0.125175	-0.67979	-0.0137195	1.45044	0.913084
Dexi_CM05836_01A	2575000	0.0237232	0.187771	0.102701	0.166826	0.0291249	0.18344	0.0912354	0.138442	-0.554959	0.0937413	0.425673	0.766502
Dexi_CM05836_01A	2585000	0.011197	0.171915	0.10719	0.0883697	0.022672	0.184304	0.087502	0.096641	-1.49597	-0.266884	0.768375	-0.307234
Dexi_CM05836_01A	2595000	0.0143887	0.171565	0.108637	0.0854776	0.0221148	0.166882	0.086802	0.0939565	-1.02721	0.111417	0.875253	-0.339511
Dexi_CM05836_01A	2605000	0.0185484	0.163496	0.10015	0.101202	0.0281688	0.172641	0.0845545	0.0921497	-1.0128	-0.210283	0.634364	0.367452
Dexi_CM05836_01A	2615000	0.0214613	0.147294	0.113803	0.15557	0.025547	0.142343	0.0816018	0.135444	-0.470709	0.137692	1.38845	0.589642
Dexi_CM05836_01A	2625000	0.0213882	0.157484	0.128551	0.138424	0.0287305	0.152079	0.0854971	0.135961	-0.753008	0.140494	1.7752	0.0722615
Dexi_CM05836_01A	2635000	0.020873	0.13148	0.113224	0.154973	0.0295698	0.121725	0.0805281	0.142204	-0.871364	0.316291	1.44899	0.362912
Dexi_CM05836_01A	2645000	0.015748	0.131454	0.142325	0.190101	0.0234616	0.119374	0.0981604	0.163494	-0.964614	0.399806	1.64237	0.669244
Dexi_CM05836_01A	2655000	0.00707394	0.144088	0.152344	0.199522	0.00982288	0.128104	0.103588	0.171669	-0.771411	0.494583	1.7265	0.669794
Dexi_CM05836_01A	2665000	0.00644041	0.133621	0.153824	0.189559	0.0141971	0.129494	0.11115	0.177738	-1.55932	0.126272	1.41233	0.27492
Dexi_CM05836_01A	2675000	0.00478879	0.141481	0.153678	0.219325	0.00983873	0.139268	0.112077	0.181206	-1.43438	0.0631185	1.36408	0.867796
Dexi_CM05836_01A	2685000	0.00469907	0.148852	0.17713	0.226773	0.0110611	0.145002	0.134148	0.187454	-1.62772	0.10551	1.17902	0.857667
Dexi_CM05836_01A	2695000	0.00544369	0.156613	0.143999	0.190124	0.0114675	0.151352	0.124603	0.191562	-1.49319	0.138154	0.572055	-0.0305673
Dexi_CM05836_01A	2705000	0.00520718	0.149197	0.136705	0.184855	0.0109894	0.146993	0.108802	0.192992	-1.48424	0.0595102	0.939194	-0.172076
Dexi_CM05836_01A	2715000	0.00438937	0.153605	0.124918	0.171335	0.0126221	0.157844	0.104947	0.169122	-1.86582	-0.106628	0.686938	0.0522522
Dexi_CM05836_01A	2725000	0.0050671	0.139509	0.12903	0.178675	0.0147267	0.139574	0.105002	0.169122	-1.88314	-0.00185037	0.828655	0.227496
Dexi_CM05836_01A	2735000	0.00606044	0.114491	0.119287	0.183897	0.0157592	0.120301	0.0835546	0.165307	-1.7685	-0.190594	1.54809	0.459287
Dexi_CM05836_01A	2745000	0.0121581	0.104172	0.153755	0.204312	0.017512	0.11655	0.0939139	0.178214	-0.884521	-0.419296	2.32585	0.601374
Dexi_CM05836_01A	2755000	0.0144911	0.110699	0.126663	0.199534	0.0191645	0.111781	0.0816697	0.169468	-0.708008	-0.0379887	2.00741	0.728572
Dexi_CM05836_01A	2765000	0.0242661	0.107279	0.12123	0.178853	0.0192522	0.116085	0.0818353	0.15678	0.749287	-0.29775	1.75788	0.577649
Dexi_CM05836_01A	2775000	0.0440644	0.123387	0.155664	0.177665	0.0251617	0.142873	0.0962841	0.157197	2.20808	-0.537773	2.26031	0.533255
Dexi_CM05836_01A	2785000	0.0459411	0.116161	0.105668	0.201393	0.0248042	0.137352	0.087796	0.178326	2.50197	-0.608673	0.742937	0.530579
Dexi_CM05836_01A	2795000	0.0705745	0.144768	0.0855299	0.167723	0.0340006	0.162592	0.0854902	0.159726	3.18931	-0.432867	0.00166857	0.201644
Dexi_CM05836_01A	2805000	0.0721743	0.154484	0.0872056	0.175868	0.0379351	0.176165	0.09592	0.16736	2.69554	-0.486684	-0.323962	0.202001
Dexi_CM05836_01A	2815000	0.076862	0.159386	0.0944209	0.178163	0.0382002	0.172327	0.094741	0.167598	3.0354	-0.29716	-0.0120857	0.252277
Dexi_CM05836_01A	2825000	0.0692967	0.148941	0.135436	0.184989	0.0334338	0.150917	0.118279	0.176556	3.1848	-0.0516996	0.527581	0.193182
Dexi_CM05836_01A	2835000	0.067318	0.160173	0.12705	0.173516	0.0348034	0.163412	0.089716	0.151374	2.78571	-0.0783271	1.50733	0.591928
Dexi_CM05836_01A	2845000	0.0627898	0.145256	0.124928	0.167264	0.0300153	0.157234	0.086119	0.155267	3.25589	-0.303105	1.63711	0.313893
Dexi_CM05836_01A	2855000	0.0545071	0.141076	0.136128	0.170048	0.0316921	0.150361	0.0941716	0.155659	2.1531	-0.245381	1.62947	0.376963
Dexi_CM05836_01A	2865000	0.0575251	0.135053	0.135733	0.169694	0.0327888	0.145457	0.091854	0.152301	2.2558	-0.28388	1.74295	0.464386
Dexi_CM05836_01A	2875000	0.0501655	0.136303	0.102712	0.169204	0.033137	0.143141	0.0699578	0.139891	1.53998	-0.189684	1.69265	0.852042
Dexi_CM05836_01A	2885000	0.0469325	0.14164	0.151021	0.174262	0.0310809	0.147622	0.107649	0.15631	1.52428	-0.160902	1.46366	0.465615
Dexi_CM05836_01A	2895000	0.0474237	0.129559	0.151241	0.18265	0.0323464	0.135661	0.11191	0.160736	1.39025	-0.178153	1.28156	0.554884
Dexi_CM05836_01A	2905000	0.0477361	0.136537	0.133679	0.181052	0.027978	0.141319	0.100126	0.162519	2.08645	-0.134038	1.21437	0.463027
Dexi_CM05836_01A	2915000	0.0552002	0.129924	0.108591	0.18225	0.0356833	0.135182	0.0811801	0.167817	1.63304	-0.153803	1.20346	0.352469
Dexi_CM05836_01A	2925000	0.0596279	0.138393	0.126715	0.189722	0.0360278	0.148361	0.0972718	0.168129	1.95915	-0.266235	1.08289	0.525158
Dexi_CM05836_01A	2935000	0.0682636	0.150001	0.115271	0.174914	0.0397423	0.155323	0.0827523	0.160088	2.15107	-0.135627	1.39361	0.375911
Dexi_CM05836_01A	2945000	0.0651147	0.141343	0.088028	0.155459	0.0390081	0.150906	0.0686142	0.140935	2.00211	-0.250711	0.986949	0.410048
Dexi_CM05836_01A	2955000	0.0432905	0.15052	0.117642	0.131638	0.0300886	0.151535	0.0890249	0.119012	1.30162	-0.0265246	1.15261	0.421585
Dexi_CM05836_01A	2965000	0.0319618	0.131696	0.148721	0.153155	0.0191583	0.139275	0.104208	0.136075	1.93842	-0.21581	1.56501	0.507322
Dexi_CM05836_01A	2975000	0.0387211	0.124858	0.154248	0.143085	0.0220757	0.132892	0.109457	0.130685	2.20576	-0.239574	1.50218	0.382147
Dexi_CM05836_01A	2985000	0.0296294	0.125361	0.112248	0.159633	0.0184467	0.133536	0.086087	0.139567	1.75722	-0.242599	1.10625	0.579045
Dexi_CM05836_01A	2995000	0.0373707	0.125938	0.127896	0.172014	0.0268776	0.134014	0.0931325	0.14799	1.1577	-0.23867	1.36182	0.657666
Dexi_CM05836_01A	3005000	0.0424819	0.118687	0.168268	0.152099	0.0357094	0.132293	0.115786	0.136837	0.566879	-0.40589	1.6537	0.44484
Dexi_CM05836_01A	3015000	0.0395185	0.108077	0.129352	0.191838	0.0376869	0.116374	0.100053	0.167854	0.145288	-0.280661	1.06473	0.578304
Dexi_CM05836_01A	3025000	0.0298258	0.0977888	0.139107	0.195082	0.0331826	0.105403	0.0972978	0.152811	-0.300757	-0.28318	1.56142	1.12276
Dexi_CM05836_01A	3035000	0.0284806	0.117484	0.135614	0.202687	0.0309728	0.11308	0.0949009	0.175142	-0.238127	0.153138	1.55684	0.638566
Dexi_CM05836_01A	3045000	0.0227321	0.113756	0.126287	0.188406	0.0243547	0.107205	0.0913276	0.158122	-0.194699	0.240539	1.39183	0.779472
Dexi_CM05836_01A	3055000	0.0218708	0.120483	0.12566	0.189256	0.0186807	0.109808	0.0954215	0.163484	0.494145	0.383873	1.16372	0.645599
Dexi_CM05836_01A	3065000	0.0193531	0.141696	0.122823	0.172947	0.0168671	0.139537	0.0954711	0.150922	0.424481	0.0612733	1.04469	0.593678
Dexi_CM05836_01A	3075000	0.0180794	0.145019	0.111819	0.152983	0.017963	0.145792	0.0875422	0.142252	0.0187343	-0.0210605	1.00705	0.304496
Dexi_CM05836_01A	3085000	0.0184236	0.13587	0.113645	0.178678	0.0191253	0.134838	0.0914079	0.16839	-0.106235	0.030264	0.875822	0.245016
Dexi_CM05836_01A	3095000	0.0169678	0.140582	0.111715	0.159966	0.0226812	0.143297	0.0935021	0.147866	-0.732526	-0.074685	0.694258	0.322046
Dexi_CM05836_01A	3105000	0.0164693	0.1417	0.107281	0.114412	0.0247209	0.160729	0.078151	0.112748	-0.96914	-0.466237	1.25676	0.0540414
Dexi_CM05836_01A	3115000	0.0131063	0.131832	0.0996187	0.126559	0.0250202	0.155597	0.08222	0.120801	-1.37437	-0.596773	0.701925	0.175875
Dexi_CM05836_01A	3125000	0.0204402	0.15398	0.0708254	0.125607	0.0323516	0.167835	0.0576888	0.119122	-1.0761	-0.317299	0.682559	0.19298
Dexi_CM05836_01A	3135000	0.0203277	0.142436	0.110383	0.167226	0.0293272	0.146545	0.0762133	0.137321	-0.895537	-0.109241	1.54502	0.865345
Dexi_CM05836_01A	3145000	0.0210416	0.128985	0.138238	0.188153	0.0316579	0.125231	0.100813	0.154486	-0.988368	0.117483	1.33004	0.881382
Dexi_CM05836_01A	3155000	0.0198969	0.131525	0.13954	0.188876	0.0295569	0.126176	0.101095	0.158384	-0.958088	0.165998	1.3638	0.779577
Dexi_CM05836_01A	3165000	0.0225323	0.117692	0.103839	0.156017	0.0282843	0.112806	0.0757922	0.12184	-0.597168	0.170375	1.3329	1.14058
Dexi_CM05836_01A	3175000	0.0209228	0.119961	0.11591	0.161889	0.0281577	0.11699	0.0839282	0.128123	-0.75339	0.100167	1.38639	1.07706
Dexi_CM05836_01A	3185000	0.0211865	0.114453	0.122722	0.160077	0.0266942	0.112646	0.0900561	0.140014	-0.601916	0.063251	1.32196	0.58483
Dexi_CM05836_01A	3195000	0.0258049	0.109409	0.118493	0.16036	0.0244189	0.111659	0.0944044	0.141894	0.164827	-0.0794376	0.930471	0.530758
Dexi_CM05836_01A	3205000	0.0205988	0.111797	0.124668	0.166673	0.0204345	0.116101	0.0994649	0.143594	0.0232804	-0.146544	0.92948	0.657054
Dexi_CM05836_01A	3215000	0.0285113	0.104466	0.1583	0.190404	0.0231248	0.114752	0.117278	0.161459	0.674029	-0.35312	1.27334	0.725921
Dexi_CM05836_01A	3225000	0.0306269	0.100965	0.154224	0.191104	0.0217857	0.11465	0.116878	0.163188	1.15337	-0.468163	1.15247	0.684638
Dexi_CM05836_01A	3235000	0.0333355	0.107873	0.14324	0.195602	0.0247103	0.116963	0.115397	0.164424	0.975641	-0.302148	0.841646	0.739864
Dexi_CM05836_01A	3245000	0.0506748	0.121134	0.168577	0.165961	0.0365019	0.134076	0.126936	0.158952	1.06766	-0.366659	1.06488	0.156375
Dexi_CM05836_01A	3255000	0.0553095	0.135241	0.238485	0.194737	0.0371618	0.152087	0.172251	0.138976	1.21432	-0.411649	1.0028	0.924168
Dexi_CM05836_01A	3265000	0.0155548	0.123748	0.111559	0.189286	0.0133645	0.142202	0.0842143	0.190743	0.321539	-0.502597	1.09513	-0.0277918
Dexi_CM05836_01A	3275000	0.0162046	0.126176	0.106	0.165857	0.0161366	0.136587	0.0792773	0.156062	0.00970548	-0.297054	1.15687	0.239114
Dexi_CM05836_01A	3285000	0.0162046	0.126176	0.106	0.165857	0.0161366	0.136587	0.0792773	0.156062	0.00970548	-0.297054	1.15687	0.239114
Dexi_CM05836_01A	3295000	0.0155716	0.14043	0.103669	0.160979	0.0155184	0.142422	0.0822692	0.151472	0.00790324	-0.0547381	0.903602	0.239114
Dexi_CM05836_01A	3305000	0.0288404	0.145826	0.116166	0.186917	0.0233873	0.142169	0.0909707	0.171333	0.554675	0.101253	0.984512	0.357275
Dexi_CM05836_01A	3315000	0.054303	0.170672	0.145509	0.209577	0.0326618	0.151079	0.105382	0.171988	1.69124	0.512047	1.35355	0.865953
Dexi_CM05836_01A	3325000	0.0487362	0.140956	0.158207	0.196825	0.0270297	0.133032	0.102097	0.168474	2.09516	0.235257	1.9826	0.678266
Dexi_CM05836_01A	3335000	0.048651	0.137988	0.149952	0.189674	0.0276842	0.135526	0.0961274	0.164997	2.12301	0.0720136	2.03927	0.609465
Dexi_CM05836_01A	3345000	0.0518404	0.130262	0.145798	0.183297	0.0365408	0.131601	0.091331	0.162617	1.21919	-0.0403431	2.17399	0.518801
Dexi_CM05836_01A	3355000	0.0424086	0.12671	0.131338	0.159674	0.0313317	0.129411	0.0799839	0.160754	1.03665	-0.0826376	2.33115	-0.0273755
Dexi_CM05836_01A	3365000	0.0304249	0.103462	0.103258	0.136713	0.0290014	0.122005	0.0626941	0.136461	0.144699	-0.600482	2.33155	0.00750439
Dexi_CM05836_01A	3375000	0.0274435	0.114067	0.0827612	0.152645	0.0284856	0.130301	0.0568568	0.152789	-0.108092	-0.492616	1.62163	-0.00382757
Dexi_CM05836_01A	3385000	0.0211142	0.132612	0.0719252	0.122659	0.02442	0.131388	0.0535291	0.122321	-0.397465	0.0368467	1.21834	0.0110941
Dexi_CM05836_01A	3395000	0.0157431	0.12859	0.112903	0.131299	0.017213	0.128829	0.0855512	0.125987	-0.247319	-0.00734693	1.16888	0.170729
Dexi_CM05836_01A	3405000	0.0225081	0.131698	0.113267	0.140665	0.0231126	0.13409	0.0860087	0.13138	-0.0772946	-0.0707033	1.15423	0.28546
Dexi_CM05836_01A	3415000	0.017507	0.127457	0.0852479	0.144592	0.0200777	0.132359	0.0697123	0.137382	-0.375004	-0.146628	0.801371	0.212383
Dexi_CM05836_01A	3425000	0.0179378	0.12694	0.0893491	0.131192	0.0205146	0.138308	0.0706687	0.122047	-0.366499	-0.325252	0.944126	0.299249
Dexi_CM05836_01A	3435000	0.013744	0.150904	0.0871522	0.140957	0.0207605	0.162114	0.0683702	0.144915	-0.984789	-0.273905	0.964484	-0.109911
Dexi_CM05836_01A	3445000	0.012276	0.152114	0.114589	0.159238	0.0228967	0.16151	0.087502	0.157856	-1.35882	-0.230402	1.05716	0.0348612
Dexi_CM05836_01A	3455000	0.00469171	0.153619	0.133106	0.198851	0.0184526	0.155571	0.104431	0.176918	-2.15601	-0.0496351	0.977336	0.501991
Dexi_CM05836_01A	3465000	0.00397375	0.149098	0.119639	0.203006	0.0167376	0.15044	0.0946903	0.180265	-2.18184	-0.0352945	0.928813	0.509542
Dexi_CM05836_01A	3475000	0.00405693	0.157805	0.148672	0.202172	0.0168409	0.155126	0.103857	0.180164	-2.18844	0.0684027	1.54552	0.49548
Dexi_CM05836_01A	3485000	0.00423362	0.142892	0.11656	0.199861	0.0166034	0.135626	0.0862338	0.177578	-2.14991	0.21179	1.26232	0.50925
Dexi_CM05836_01A	3495000	0.00326189	0.139619	0.114692	0.204724	0.0120571	0.138329	0.0814011	0.173029	-2.05061	0.0368569	1.46668	0.742997
Dexi_CM05836_01A	3505000	0.00373856	0.15913	0.145197	0.169122	0.0131972	0.156852	0.0954046	0.155659	-2.01833	0.0576408	1.86201	0.343186
Dexi_CM05836_01A	3515000	0.00536769	0.176523	0.103147	0.175754	0.016192	0.169168	0.0726333	0.151452	-1.91924	0.172722	1.48022	0.63578
Dexi_CM05836_01A	3525000	0.00828978	0.16646	0.0915945	0.132199	0.0210516	0.159129	0.0706578	0.129808	-1.7667	0.182885	1.04643	0.0728556
Dexi_CM05836_01A	3535000	0.0110432	0.169526	0.082377	0.153953	0.0249881	0.166468	0.0688963	0.14781	-1.64026	0.0729201	0.684119	0.166165
Dexi_CM05836_01A	3545000	0.0180966	0.175581	0.113374	0.152444	0.0426563	0.171108	0.0871901	0.133317	-1.7306	0.103626	1.05865	0.567581
Dexi_CM05836_01A	3555000	0.0209546	0.171105	0.122598	0.148799	0.0490369	0.165162	0.0916114	0.152929	-1.73033	0.141889	1.21523	-0.10876
Dexi_CM05836_01A	3565000	0.0211637	0.147854	0.112145	0.173041	0.049107	0.148838	0.0822065	0.151155	-1.72263	-0.0259677	1.31069	0.591678
Dexi_CM05836_01A	3575000	0.0185209	0.135863	0.142511	0.180446	0.0438758	0.141866	0.103967	0.172748	-1.74557	-0.166766	1.35266	0.182915
Dexi_CM05836_01A	3585000	0.0186491	0.133175	0.137979	0.189114	0.040598	0.144399	0.105567	0.17607	-1.63128	-0.306893	1.11971	0.304084
Dexi_CM05836_01A	3595000	0.0164884	0.142015	0.142026	0.201159	0.0330242	0.142611	0.101367	0.182482	-1.50119	-0.0165537	1.46584	0.422909
Dexi_CM05836_01A	3605000	0.013018	0.149732	0.136975	0.197421	0.0243212	0.149496	0.0990542	0.173111	-1.37563	0.00627	1.39673	0.578453
Dexi_CM05836_01A	3615000	0.0124007	0.150521	0.13792	0.189904	0.022733	0.143809	0.0941364	0.171669	-1.33634	0.184107	1.67448	0.435794
Dexi_CM05836_01A	3625000	0.0129285	0.144298	0.126922	0.187969	0.0214822	0.141108	0.08891	0.161783	-1.16758	0.0896825	1.55355	0.664537
Dexi_CM05836_01A	3635000	0.0104099	0.145476	0.118986	0.174776	0.0189346	0.1363	0.082918	0.157991	-1.30043	0.266235	1.56746	0.43522
Dexi_CM05836_01A	3645000	0.00529418	0.130134	0.142166	0.168327	0.0188619	0.127377	0.0965336	0.151481	-2.07374	0.0849412	1.70919	0.454337
Dexi_CM05836_01A	3655000	0.00439951	0.139301	0.10215	0.175925	0.0181483	0.133922	0.0750632	0.159866	-2.175	0.158573	1.28063	0.409946
Dexi_CM05836_01A	3665000	0.00373273	0.140075	0.121767	0.186296	0.015819	0.134024	0.091151	0.167831	-2.18057	0.178519	1.21034	0.449349
Dexi_CM05836_01A	3675000	0.00417885	0.139232	0.128116	0.178317	0.0184441	0.140079	0.0947809	0.168489	-2.23401	-0.0239125	1.25517	0.23786
Dexi_CM05836_01A	3685000	0.00311949	0.14697	0.124741	0.183342	0.0161575	0.142243	0.0954948	0.167722	-2.33662	0.131865	1.11265	0.382973
Dexi_CM05836_01A	3695000	0.00269784	0.141464	0.139263	0.18556	0.0135211	0.137482	0.0933612	0.168854	-2.28982	0.114936	1.79283	0.407522
Dexi_CM05836_01A	3705000	0.00419812	0.140058	0.142552	0.166739	0.0131502	0.133747	0.100096	0.149682	-1.94967	0.187277	1.55928	0.465215
Dexi_CM05836_01A	3715000	0.00444729	0.143325	0.129616	0.161905	0.0112735	0.139799	0.0935021	0.148032	-1.71844	0.100147	1.4189	0.382028
Dexi_CM05836_01A	3725000	0.00747624	0.145474	0.131387	0.161467	0.0144257	0.147272	0.0942105	0.144962	-1.39124	-0.0485028	1.44256	0.459584
Dexi_CM05836_01A	3735000	0.010264	0.151899	0.135524	0.159424	0.0171801	0.157357	0.099275	0.141199	-1.16786	-0.137718	1.33603	0.518761
Dexi_CM05836_01A	3745000	0.013047	0.152995	0.119915	0.150675	0.0228408	0.156379	0.0909234	0.145258	-1.26683	-0.0859352	1.16078	0.148753
Dexi_CM05836_01A	3755000	0.0195408	0.156625	0.112118	0.150622	0.0318102	0.166703	0.089463	0.157363	-1.15412	-0.239973	0.9117	-0.166128
Dexi_CM05836_01A	3765000	0.0221049	0.145496	0.137411	0.189493	0.0435883	0.160942	0.0997356	0.163494	-1.48429	-0.379814	1.34637	0.611781
Dexi_CM05836_01A	3775000	0.0188714	0.1771	0.115649	0.166782	0.0395779	0.174413	0.0952021	0.154061	-1.5731	0.061005	0.752576	0.306269
Dexi_CM05836_01A	3785000	0.0249076	0.17964	0.135955	0.19762	0.0449095	0.17952	0.0898133	0.163494	-1.34205	0.00265597	1.71425	0.759518
Dexi_CM05836_01A	3795000	0.0204427	0.218875	0.101224	0.228131	0.039685	0.205902	0.0793351	0.156594	-1.45427	0.249613	0.845612	1.59751
Dexi_CM05836_01A	3805000	0.0139133	0.21817	0.104387	0.132155	0.0294769	0.205196	0.0818143	0.0845609	-1.56844	0.250972	0.845612	1.79367
Dexi_CM05836_01A	3815000	0.00950823	0.225845	0.0982466	0.132155	0.0166321	0.213223	0.0770017	0.0845609	-1.2381	0.23543	0.845612	1.79367
Dexi_CM05836_01A	3825000	0.0100654	0.210354	0.113746	0.163042	0.0178348	0.198486	0.0806147	0.134116	-1.25688	0.237601	1.37882	0.806328
Dexi_CM05836_01A	3835000	0.0105124	0.207972	0.110009	0.141204	0.0137299	0.200117	0.0812021	0.123725	-0.666022	0.156049	1.18926	0.531874
Dexi_CM05836_01A	3845000	0.0139204	0.202902	0.113107	0.164129	0.0174726	0.199903	0.0798487	0.154979	-0.585512	0.0595237	1.3188	0.217064
Dexi_CM05836_01A	3855000	0.0127714	0.195536	0.12537	0.163703	0.0177394	0.186151	0.0819363	0.147672	-0.804899	0.199697	1.77841	0.408724
Dexi_CM05836_01A	3865000	0.0189358	0.173356	0.127323	0.154092	0.0223562	0.15914	0.09474	0.130052	-0.443926	0.352864	1.22054	0.724055
Dexi_CM05836_01A	3875000	0.0145881	0.165816	0.120245	0.158726	0.0225767	0.158696	0.0933945	0.136245	-1.02669	0.176973	1.00034	0.634793
Dexi_CM05836_01A	3885000	0.0108099	0.158551	0.158738	0.19971	0.0208826	0.149354	0.113544	0.158952	-1.39576	0.243138	1.43163	1.01689
Dexi_CM05836_01A	3895000	0.0149047	0.132916	0.149002	0.210758	0.0186221	0.127187	0.109457	0.187853	-0.578534	0.177603	1.32626	0.500729
Dexi_CM05836_01A	3905000	0.012567	0.121203	0.144678	0.195068	0.0162174	0.120875	0.106436	0.163085	-0.640603	0.0106587	1.31149	0.801895
Dexi_CM05836_01A	3915000	0.0134362	0.122859	0.172506	0.184034	0.0159131	0.126704	0.111156	0.160279	-0.444705	-0.11889	2.02532	0.5998
Dexi_CM05836_01A	3925000	0.01496	0.116287	0.13662	0.19184	0.0135667	0.116384	0.0939139	0.172618	0.291015	-0.003285	1.65984	0.454939
Dexi_CM05836_01A	3935000	0.0181503	0.111234	0.126828	0.184205	0.0154784	0.113223	0.0874646	0.168213	0.493802	-0.0690666	1.63495	0.387721
Dexi_CM05836_01A	3945000	0.02679	0.124109	0.163008	0.172182	0.0205146	0.120566	0.103409	0.170185	0.884384	0.115432	2.0915	0.047635
Dexi_CM05836_01A	3955000	0.0262102	0.117682	0.158188	0.178949	0.0213761	0.130112	0.105594	0.197035	0.659403	-0.376429	1.80753	-0.374053
Dexi_CM05836_01A	3965000	0.0317169	0.135023	0.150335	0.183022	0.0247156	0.146242	0.0989934	0.211402	0.832028	-0.302495	1.85544	-0.545618
Dexi_CM05836_01A	3975000	0.035098	0.144998	0.140429	0.159067	0.0278009	0.153476	0.0935021	0.185702	0.774328	-0.217764	1.78878	-0.579718
Dexi_CM05836_01A	3985000	0.0356037	0.173472	0.111942	0.144631	0.027676	0.179622	0.0867728	0.17205	0.84307	-0.13563	1.01854	-0.639678
Dexi_CM05836_01A	3995000	0.0315512	0.173762	0.0894231	0.140156	0.0247776	0.184322	0.0804525	0.148622	0.798196	-0.227206	0.379283	-0.222795
Dexi_CM05836_01A	4005000	0.0270529	0.181561	0.131936	0.128483	0.0218714	0.193347	0.0847138	0.126554	0.686018	-0.241887	1.87015	0.0584164
Dexi_CM05836_01A	4015000	0.0261483	0.174534	0.121118	0.163396	0.0223753	0.193656	0.0823865	0.162617	0.489961	-0.391379	1.54933	0.0187644
Dexi_CM05836_01A	4025000	0.0193805	0.191025	0.112277	0.186159	0.0199507	0.199713	0.0816018	0.183407	-0.0827596	-0.172127	1.16918	0.0587831
Dexi_CM05836_01A	4035000	0.016309	0.188677	0.118411	0.166207	0.0205618	0.203988	0.0840019	0.185974	-0.603901	-0.295553	1.27404	-0.41753
Dexi_CM05836_01A	4045000	0.0146985	0.156405	0.0870609	0.153317	0.0261227	0.164572	0.0649106	0.178821	-1.29448	-0.192085	1.00771	-0.558664
Dexi_CM05836_01A	4055000	0.0098371	0.14742	0.0838535	0.160462	0.0244485	0.16551	0.0572976	0.176169	-1.76149	-0.423699	1.46005	-0.352695
Dexi_CM05836_01A	4065000	0.00542199	0.150948	0.0917008	0.172322	0.0208062	0.146294	0.075729	0.176437	-2.16436	0.124844	0.727686	-0.0936029
Dexi_CM05836_01A	4075000	0.00495796	0.124438	0.146175	0.176946	0.0202051	0.119456	0.101475	0.160224	-2.20332	0.162999	1.58877	0.421517
Dexi_CM05836_01A	4085000	0.00615533	0.162024	0.145594	0.192951	0.0226462	0.149838	0.0963823	0.165806	-2.13882	0.320313	1.8308	0.652258
Dexi_CM05836_01A	4095000	0.00277265	0.186093	0.146725	0.173764	0.0156951	0.165695	0.100316	0.149869	-2.37086	0.489188	1.6623	0.635923
Dexi_CM05836_01A	4105000	0.00490359	0.187188	0.160905	0.17649	0.020636	0.16623	0.108604	0.154979	-2.22635	0.500541	1.72286	0.545227
Dexi_CM05836_01A	4115000	0.00609079	0.228511	0.182829	0.158044	0.0210111	0.200813	0.108918	0.134116	-2.0838	0.548947	2.33386	0.667006
Dexi_CM05836_01A	4125000	0.00587877	0.251749	0.0514448	0.102871	0.0238153	0.22137	0.0689003	0.143057	-2.22022	0.545934	-0.492263	-0.763859
Dexi_CM05836_01A	4135000	0.00612685	0.249483	0.0459602	0.0530292	0.0280354	0.223234	0.0514182	0.0829028	-2.321	0.467768	-0.271682	-1.1026
Dexi_CM05836_01A	4145000	0.00594263	0.255321	0.0337313	0.0464468	0.026532	0.231769	0.038388	0.061276	-2.30484	0.404505	-0.312346	-0.7405
Dexi_CM05836_01A	4155000	0.00940822	0.223524	0.0656123	0.100048	0.018842	0.203882	0.0578013	0.105701	-1.47002	0.383723	0.44217	-0.201199
Dexi_CM05836_01A	4165000	0.0130722	0.207236	0.0639233	0.137952	0.0180319	0.189106	0.0573507	0.111684	-0.79858	0.380779	0.382405	0.897551
Dexi_CM05836_01A	4175000	0.0124895	0.17536	0.0661496	0.14577	0.0133325	0.173444	0.0572128	0.117446	-0.180916	0.0439512	0.533429	0.933399
Dexi_CM05836_01A	4185000	0.0187376	0.16996	0.0702566	0.131973	0.0145518	0.170805	0.0595013	0.126554	0.823969	-0.0196704	0.609451	0.16407
Dexi_CM05836_01A	4195000	0.0161299	0.147802	0.10958	0.170156	0.0128851	0.154228	0.0793351	0.150027	0.70918	-0.165299	1.34391	0.528985
Dexi_CM05836_01A	4205000	0.0120305	0.152516	0.118332	0.186849	0.0121702	0.161218	0.0846241	0.161925	-0.0322611	-0.214324	1.38942	0.599071
Dexi_CM05836_01A	4215000	0.00678196	0.164701	0.116942	0.195973	0.0112482	0.176395	0.0863353	0.156062	-1.1217	-0.263862	1.24973	0.998693
Dexi_CM05836_01A	4225000	0.00561152	0.177739	0.147025	0.196504	0.0137079	0.187527	0.104269	0.17446	-1.6954	-0.207589	1.46523	0.494956
Dexi_CM05836_01A	4235000	0.00593283	0.161168	0.145638	0.196504	0.0154648	0.170964	0.103285	0.17446	-1.78325	-0.227539	1.46523	0.494956
Dexi_CM05836_01A	4245000	0.00256887	0.172677	0.116169	0.193204	0.0120228	0.180959	0.0924021	0.194558	-2.2379	-0.181953	0.8993	-0.0263592
Dexi_CM05836_01A	4255000	0.00375643	0.202045	0.111576	0.220296	0.0150322	0.195565	0.0912897	0.223643	-2.16422	0.131741	0.766703	-0.053891
Dexi_CM05836_01A	4265000	0.00488287	0.152846	0.128164	0.208237	0.018783	0.155987	0.0935095	0.187762	-2.16075	-0.0797284	1.2933	0.421285
Dexi_CM05836_01A	4275000	0.00741792	0.180202	0.0892752	0.203516	0.0278936	0.169188	0.0713326	0.187454	-2.1813	0.257502	0.830573	0.328114
Dexi_CM05836_01A	4285000	0.00592258	0.165032	0.0948302	0.197132	0.0254504	0.163878	0.0734584	0.18459	-2.2829	0.027907	0.993546	0.261411
Dexi_CM05836_01A	4295000	0.00475315	0.144999	0.143371	0.192195	0.022721	0.145067	0.102002	0.171669	-2.34676	-0.00186015	1.44147	0.474191
Dexi_CM05836_01A	4305000	0.00512232	0.134097	0.134499	0.169208	0.0211386	0.134029	0.0971855	0.157161	-2.24357	0.00199823	1.37669	0.308468
Dexi_CM05836_01A	4315000	0.00577215	0.144471	0.136138	0.14149	0.0224938	0.146619	0.103285	0.147392	-2.20606	-0.0581022	1.13656	-0.159991
Dexi_CM05836_01A	4325000	0.0024808	0.137442	0.155146	0.181245	0.0124808	0.129487	0.106549	0.172759	-2.29991	0.243884	1.66812	0.200464
Dexi_CM05836_01A	4335000	0.00332422	0.128471	0.157559	0.184216	0.0124335	0.119512	0.108343	0.175591	-2.05915	0.294974	1.65022	0.200464
Dexi_CM05836_01A	4345000	0.00607811	0.116157	0.124578	0.166944	0.0147846	0.113605	0.0934044	0.160279	-1.66879	0.088733	1.20574	0.168301
Dexi_CM05836_01A	4355000	0.00440944	0.121824	0.0875157	0.171713	0.0126634	0.118207	0.0653861	0.165806	-1.82511	0.121075	1.21485	0.143383
Dexi_CM05836_01A	4365000	0.00745872	0.124742	0.116385	0.225273	0.0150793	0.119146	0.0970213	0.196455	-1.42992	0.1844	0.724749	0.588248
Dexi_CM05836_01A	4375000	0.00898099	0.142012	0.0659785	0.234061	0.0182337	0.153647	0.0892427	0.182386	-1.45974	-0.299795	-0.924492	1.00486
Dexi_CM05836_01A	4385000	0.0157858	0.153454	0.0731305	0.220528	0.0260864	0.159402	0.0657901	0.190743	-1.16943	-0.148124	0.390968	0.613393
Dexi_CM05836_01A	4395000	0.0145766	0.140659	0.126337	0.183116	0.0261722	0.150995	0.114112	0.16736	-1.31454	-0.271626	0.390435	0.374104
Dexi_CM05836_01A	4405000	0.00879987	0.134173	0.150365	0.219039	0.0183968	0.143888	0.123639	0.193487	-1.52135	-0.267482	0.791637	0.539894
Dexi_CM05836_01A	4415000	0.00819495	0.135936	0.133564	0.197986	0.0208241	0.14491	0.095734	0.175101	-1.77965	-0.245414	1.44169	0.534482
Dexi_CM05836_01A	4425000	0.00421124	0.131156	0.135839	0.203368	0.0152061	0.129589	0.096616	0.181851	-2.06874	0.0478183	1.48797	0.486095
Dexi_CM05836_01A	4435000	0.00690789	0.133066	0.146296	0.207393	0.0140054	0.126272	0.122646	0.1774	-1.44053	0.212096	0.711266	0.692954
Dexi_CM05836_01A	4445000	0.00357307	0.144178	0.144407	0.201822	0.0142555	0.139934	0.102002	0.179325	-2.13305	0.119798	1.52115	0.519566
Dexi_CM05836_01A	4455000	0.00496029	0.148193	0.14862	0.177961	0.0148229	0.141675	0.112907	0.166693	-1.89862	0.181848	1.15969	0.277862
Dexi_CM05836_01A	4465000	0.00577365	0.152059	0.125233	0.179379	0.0157921	0.145927	0.0930136	0.168965	-1.82678	0.166304	1.26099	0.254162
Dexi_CM05836_01A	4475000	0.00275885	0.159044	0.125975	0.178567	0.0170455	0.154922	0.0919193	0.161459	-2.43109	0.105363	1.33744	0.42904
Dexi_CM05836_01A	4485000	0.00271867	0.150292	0.118174	0.180167	0.0151948	0.145775	0.0848701	0.164924	-2.33022	0.122465	1.40219	0.373321
Dexi_CM05836_01A	4495000	0.00469762	0.140124	0.107659	0.184918	0.0191767	0.137925	0.0869237	0.170361	-2.16489	0.0628647	0.847827	0.345132
Dexi_CM05836_01A	4505000	0.00268862	0.147622	0.0902295	0.176291	0.0168061	0.145484	0.0827007	0.166349	-2.38045	0.0579889	0.325508	0.243539
Dexi_CM05836_01A	4515000	0.00183124	0.141651	0.101214	0.165949	0.0133054	0.136086	0.08156	0.159224	-2.37082	0.161235	0.861614	0.172238
Dexi_CM05836_01A	4525000	0.00228319	0.12711	0.119369	0.183544	0.0156087	0.124746	0.0868252	0.184906	-2.3818	0.0746088	1.35006	-0.0301266
Dexi_CM05836_01A	4535000	0.00231205	0.120903	0.1157	0.18352	0.0167649	0.121007	0.0853715	0.182041	-2.45768	-0.00338225	1.29168	0.0333251
Dexi_CM05836_01A	4545000	0.00289043	0.132183	0.109585	0.177105	0.0214034	0.128922	0.083921	0.169982	-2.51015	0.0997743	1.10824	0.171193
Dexi_CM05836_01A	4555000	0.00484969	0.148535	0.110025	0.181887	0.0221587	0.14712	0.0824463	0.171573	-2.27524	0.0380608	1.20427	0.242967
Dexi_CM05836_01A	4565000	0.00526809	0.143839	0.112143	0.176405	0.0228793	0.146636	0.0769164	0.171872	-2.24972	-0.0755365	1.64887	0.106146
Dexi_CM05836_01A	4575000	0.00491266	0.148435	0.131679	0.178519	0.0200302	0.146669	0.0980726	0.160414	-2.18587	0.0477286	1.25599	0.459547
Dexi_CM05836_01A	4585000	0.00855143	0.160431	0.123403	0.1817	0.0220997	0.158005	0.0917451	0.162519	-1.79996	0.0609357	1.25689	0.479195
Dexi_CM05836_01A	4595000	0.00830919	0.159718	0.119943	0.1687	0.0181439	0.157234	0.0812422	0.161376	-1.57711	0.062777	1.73707	0.185159
Dexi_CM05836_01A	4605000	0.00757101	0.148771	0.136557	0.19211	0.0187656	0.149558	0.0913426	0.160449	-1.73571	-0.0208781	1.80499	0.804749
Dexi_CM05836_01A	4615000	0.00654317	0.153521	0.131608	0.187998	0.0163233	0.158066	0.0878353	0.175591	-1.73496	-0.11422	1.80724	0.288382
Dexi_CM05836_01A	4625000	0.00602272	0.155855	0.146259	0.188002	0.0143868	0.161946	0.0943102	0.170605	-1.67062	-0.149421	1.99135	0.415004
Dexi_CM05836_01A	4635000	0.00134911	0.146302	0.15132	0.190233	0.00920198	0.152531	0.0995131	0.172912	-2.34008	-0.161938	1.88915	0.40837
Dexi_CM05836_01A	4645000	0.0012497	0.144826	0.14172	0.182426	0.0116082	0.152075	0.100383	0.174377	-2.51672	-0.188993	1.49336	0.188167
Dexi_CM05836_01A	4655000	0.00211556	0.150361	0.124096	0.173723	0.0120869	0.157381	0.0999681	0.168657	-2.31002	-0.176761	0.872435	0.122758
Dexi_CM05836_01A	4665000	0.00215217	0.156234	0.13961	0.194262	0.0131822	0.155236	0.105987	0.167937	-2.35989	0.0254543	1.14614	0.639721
Dexi_CM05836_01A	4675000	0.00580255	0.141776	0.13226	0.195261	0.0136529	0.140204	0.0983066	0.172406	-1.62693	0.044363	1.24782	0.538004
Dexi_CM05836_01A	4685000	0.00538069	0.128608	0.119418	0.190446	0.0119025	0.124023	0.0898192	0.177901	-1.53721	0.145324	1.1888	0.28788
Dexi_CM05836_01A	4695000	0.00595546	0.118641	0.123389	0.176289	0.0132046	0.128368	0.089716	0.164632	-1.54834	-0.299923	1.35952	0.287774
Dexi_CM05836_01A	4705000	0.00456719	0.123556	0.125624	0.178929	0.0102426	0.118935	0.0938964	0.165307	-1.54529	0.152903	1.23232	0.336536
Dexi_CM05836_01A	4715000	0.00510669	0.11289	0.1201	0.168358	0.0118713	0.118718	0.0941389	0.161068	-1.60976	-0.19325	1.0062	0.184967
Dexi_CM05836_01A	4725000	0.00432056	0.120383	0.131301	0.167961	0.0124578	0.126198	0.107933	0.156867	-1.86145	-0.182556	0.792209	0.287174
Dexi_CM05836_01A	4735000	0.0034924	0.118269	0.147685	0.16335	0.011122	0.125946	0.107336	0.15006	-1.93792	-0.241668	1.38286	0.361175
Dexi_CM05836_01A	4745000	0.00369364	0.129846	0.108933	0.157958	0.0116992	0.13772	0.0842553	0.140059	-1.94746	-0.226914	1.06996	0.522259
Dexi_CM05836_01A	4755000	0.00472542	0.134155	0.126935	0.15608	0.016852	0.139275	0.0914857	0.136141	-2.09675	-0.145792	1.41495	0.596565
Dexi_CM05836_01A	4765000	0.00613738	0.141275	0.135932	0.154131	0.0192636	0.145015	0.098041	0.136908	-1.99369	-0.102111	1.41012	0.511768
Dexi_CM05836_01A	4775000	0.00537658	0.152159	0.136775	0.145462	0.0171072	0.151993	0.108407	0.149634	-1.98596	0.00431184	0.961154	-0.11418
Dexi_CM05836_01A	4785000	0.00597323	0.166944	0.125508	0.147011	0.0221951	0.178519	0.103567	0.147982	-2.13845	-0.255881	0.770849	-0.0266222
Dexi_CM05836_01A	4795000	0.00618183	0.203983	0.144019	0.148962	0.0197127	0.212712	0.141472	0.161068	-1.98077	-0.162945	0.065111	-0.300802
Dexi_CM05836_01A	4805000	0.0073898	0.206142	0.147304	0.157408	0.020186	0.208371	0.140959	0.17071	-1.82417	-0.0424938	0.162276	-0.311512
Dexi_CM05836_01A	4815000	0.00525506	0.219776	0.133916	0.173888	0.0137602	0.207744	0.129013	0.188152	-1.72765	0.229424	0.137654	-0.300291
Dexi_CM05836_01A	4825000	0.00552617	0.187634	0.124772	0.195905	0.0145029	0.197263	0.109354	0.174096	-1.74887	-0.194317	0.506619	0.478057
Dexi_CM05836_01A	4835000	0.00473008	0.171914	0.129226	0.169424	0.0130909	0.193952	0.115786	0.171135	-1.80458	-0.453991	0.418264	-0.0373967
Dexi_CM05836_01A	4845000	0.00655388	0.136232	0.142443	0.175368	0.0126367	0.151338	0.111069	0.178965	-1.36635	-0.39589	1.02945	-0.080072
Dexi_CM05836_01A	4855000	0.00917907	0.13704	0.141694	0.159834	0.013052	0.155615	0.11036	0.171407	-0.848984	-0.474135	1.04109	-0.270494
Dexi_CM05836_01A	4865000	0.00932633	0.131587	0.130045	0.135303	0.0131477	0.145223	0.0957826	0.124462	-0.828452	-0.372956	1.30064	0.344025
Dexi_CM05836_01A	4875000	0.0131142	0.140583	0.126918	0.143974	0.0161841	0.155071	0.089252	0.131282	-0.546856	-0.370967	1.51642	0.381832
Dexi_CM05836_01A	4885000	0.0131755	0.139789	0.130554	0.159969	0.0172802	0.144063	0.0856819	0.157713	-0.686101	-0.117554	1.88719	0.0574193
Dexi_CM05836_01A	4895000	0.0104248	0.161133	0.129662	0.154645	0.015628	0.152998	0.0865474	0.156409	-0.954804	0.210492	1.7983	-0.0455009
Dexi_CM05836_01A	4905000	0.0118726	0.167484	0.113423	0.149803	0.0208175	0.163786	0.0742577	0.156469	-1.2562	0.0891744	1.86582	-0.170472
Dexi_CM05836_01A	4915000	0.0159375	0.182126	0.104811	0.179455	0.0199007	0.167034	0.0767125	0.160397	-0.584301	0.358254	1.29576	0.476875
Dexi_CM05836_01A	4925000	0.00906751	0.179959	0.109004	0.189074	0.0193617	0.168771	0.0812701	0.167722	-1.55724	0.263006	1.2129	0.508634
Dexi_CM05836_01A	4935000	0.0177779	0.167853	0.124244	0.162808	0.020234	0.157898	0.0833777	0.163494	-0.356712	0.250149	1.7678	-0.0169018
Dexi_CM05836_01A	4945000	0.0229818	0.172148	0.121445	0.176036	0.0274855	0.163961	0.0812701	0.154574	-0.487217	0.198069	1.75698	0.548399
Dexi_CM05836_01A	4955000	0.0188945	0.157235	0.12832	0.178745	0.0210182	0.15226	0.0905956	0.149035	-0.295998	0.129688	1.50679	0.799428
Dexi_CM05836_01A	4965000	0.0189074	0.145598	0.131919	0.182126	0.0225044	0.145509	0.0909048	0.158754	-0.467375	0.00242598	1.62729	0.591954
Dexi_CM05836_01A	4975000	0.0175581	0.125386	0.127701	0.163088	0.0208035	0.121283	0.0914193	0.12862	-0.453637	0.133657	1.43499	1.07565
Dexi_CM05836_01A	4985000	0.0103147	0.134815	0.147288	0.179025	0.0171294	0.132526	0.111498	0.157971	-1.14218	0.0682853	1.15452	0.536776
Dexi_CM05836_01A	4995000	0.00922337	0.126975	0.164634	0.177891	0.0124383	0.133034	0.119986	0.155187	-0.726583	-0.180341	1.34849	0.588261
Dexi_CM05836_01A	5005000	0.0158315	0.131153	0.17145	0.185109	0.0200202	0.139172	0.114595	0.163009	-0.608858	-0.227959	1.7845	0.54467
Dexi_CM05836_01A	5015000	0.0134794	0.140057	0.11854	0.181847	0.0149293	0.145194	0.0906687	0.159003	-0.278837	-0.140143	1.08923	0.574984
Dexi_CM05836_01A	5025000	0.0135438	0.152989	0.161541	0.173421	0.0198044	0.155577	0.111631	0.160397	-0.927118	-0.0660176	1.60965	0.325895
Dexi_CM05836_01A	5035000	0.0188549	0.154263	0.135824	0.168093	0.0254634	0.154922	0.097145	0.151472	-0.769487	-0.0168561	1.41083	0.432157
Dexi_CM05836_01A	5045000	0.0167266	0.151646	0.115223	0.140836	0.0264499	0.150932	0.0879966	0.135254	-1.08872	0.0187159	1.09327	0.162112
Dexi_CM05836_01A	5055000	0.015289	0.167517	0.116859	0.121384	0.0282333	0.162352	0.0898298	0.119214	-1.35885	0.125843	1.04874	0.0680511
Dexi_CM05836_01A	5065000	0.0123475	0.146473	0.125983	0.138689	0.0242819	0.150882	0.0964407	0.13352	-1.4475	-0.11547	1.07048	0.143609
Dexi_CM05836_01A	5075000	0.0129373	0.155952	0.0737178	0.0894585	0.0270224	0.171575	0.0845457	0.0975703	-1.54516	-0.36058	-0.437615	-0.285905
Dexi_CM05836_01A	5085000	0.0122326	0.161099	0.119983	0.148147	0.0238637	0.169527	0.0793351	0.135063	-1.43913	-0.197345	1.79538	0.372528
Dexi_CM05836_01A	5095000	0.0123263	0.151754	0.119722	0.13596	0.0227264	0.157614	0.0855125	0.134224	-1.34903	-0.14758	1.42562	0.0507094
Dexi_CM05836_01A	5105000	0.0147423	0.148931	0.118419	0.133892	0.0226573	0.154994	0.0871404	0.134807	-1.03166	-0.155248	1.28204	-0.0267656
Dexi_CM05836_01A	5115000	0.0151564	0.139151	0.113821	0.169682	0.0216396	0.138915	0.0836196	0.158552	-0.882771	0.00675188	1.31135	0.284902
Dexi_CM05836_01A	5125000	0.0158728	0.119675	0.131207	0.164814	0.0228274	0.115226	0.0913092	0.152301	-0.898104	0.152632	1.59624	0.334106
Dexi_CM05836_01A	5135000	0.0151162	0.116359	0.112731	0.166243	0.0216952	0.111409	0.0885045	0.156507	-0.89084	0.175362	0.999715	0.255338
Dexi_CM05836_01A	5145000	0.0156735	0.128558	0.0896277	0.161858	0.0257596	0.126969	0.08222	0.156062	-1.16132	0.049463	0.325502	0.151569
Dexi_CM05836_01A	5155000	0.010234	0.125994	0.0974625	0.163265	0.0157461	0.125814	0.0861125	0.161602	-1.01366	0.00567169	0.480878	0.0421976
Dexi_CM05836_01A	5165000	0.00810953	0.118607	0.123413	0.167116	0.0153352	0.113938	0.1038	0.155316	-1.36321	0.162167	0.696558	0.31059
Dexi_CM05836_01A	5175000	0.00762635	0.129398	0.119614	0.160078	0.0153206	0.128986	0.0971233	0.152315	-1.45195	0.0126766	0.851571	0.208747
Dexi_CM05836_01A	5185000	0.0106004	0.129571	0.123739	0.190967	0.017403	0.124729	0.0979352	0.17205	-1.1358	0.153706	0.967207	0.451109
Dexi_CM05836_01A	5195000	0.00985912	0.125459	0.154791	0.218809	0.0132758	0.114718	0.110943	0.18493	-0.734517	0.370997	1.46328	0.755729
Dexi_CM05836_01A	5205000	0.0135131	0.10907	0.155255	0.19175	0.0200976	0.104988	0.104071	0.169912	-0.959185	0.153047	1.82015	0.53054
Dexi_CM05836_01A	5215000	0.00868989	0.114592	0.150787	0.215189	0.0143912	0.11324	0.10231	0.176573	-1.13461	0.0470125	1.74468	0.900046
Dexi_CM05836_01A	5225000	0.00935241	0.110056	0.14948	0.214761	0.0167193	0.107587	0.105293	0.177846	-1.2675	0.0902333	1.54568	0.853773
Dexi_CM05836_01A	5235000	0.00846385	0.130646	0.154316	0.214049	0.016789	0.12566	0.10578	0.176825	-1.43463	0.156608	1.68997	0.865033
Dexi_CM05836_01A	5245000	0.0106267	0.163426	0.117404	0.18181	0.0199924	0.157732	0.0888553	0.157744	-1.36957	0.142592	1.15982	0.618505
Dexi_CM05836_01A	5255000	0.0126196	0.175277	0.137828	0.219527	0.0208487	0.170857	0.0940951	0.176988	-1.15606	0.102857	1.67003	0.97013
Dexi_CM05836_01A	5265000	0.0114153	0.165526	0.10437	0.182813	0.0172597	0.168386	0.0895063	0.169801	-0.980523	-0.0675391	0.591872	0.308378
Dexi_CM05836_01A	5275000	0.00878353	0.174775	0.117736	0.183738	0.0186293	0.17622	0.0984061	0.171764	-1.54512	-0.032639	0.699162	0.277371
Dexi_CM05836_01A	5285000	0.0127296	0.168732	0.139309	0.180258	0.0184052	0.174895	0.0937572	0.165364	-0.900375	-0.14012	1.72476	0.360485
Dexi_CM05836_01A	5295000	0.0167791	0.15578	0.140575	0.188791	0.0273494	0.162827	0.0946096	0.175216	-1.14957	-0.170685	1.72476	0.310672
Dexi_CM05836_01A	5305000	0.0196407	0.149807	0.110897	0.168977	0.0355108	0.162479	0.0868863	0.164424	-1.34142	-0.306611	0.968354	0.109558
Dexi_CM05836_01A	5315000	0.0204604	0.14019	0.116778	0.160676	0.0366524	0.151187	0.0933647	0.14115	-1.32719	-0.286848	0.891434	0.555223
Dexi_CM05836_01A	5325000	0.0157222	0.144313	0.101079	0.17872	0.0381251	0.128689	0.0798856	0.161842	-1.76625	0.476002	0.949555	0.426149
Dexi_CM05836_01A	5335000	0.0139818	0.156423	0.106736	0.174252	0.0363323	0.133307	0.0811432	0.157856	-1.84244	0.680741	1.12395	0.421939
Dexi_CM05836_01A	5345000	0.0137902	0.153485	0.105149	0.174454	0.0252277	0.132112	0.0805188	0.163054	-1.32789	0.635682	1.09134	0.285117
Dexi_CM05836_01A	5355000	0.00718298	0.136167	0.131231	0.178383	0.0129059	0.122111	0.0952666	0.165179	-1.24631	0.455123	1.35975	0.326652
Dexi_CM05836_01A	5365000	0.0069282	0.150424	0.110081	0.184774	0.0109292	0.136784	0.0852556	0.186201	-1.0165	0.394894	1.04295	-0.030919
Dexi_CM05836_01A	5375000	0.00590019	0.132855	0.0975652	0.178088	0.00979359	0.127934	0.0752666	0.173712	-1.07995	0.15112	1.04437	0.100647
Dexi_CM05836_01A	5385000	0.00742073	0.128517	0.0853781	0.17941	0.011458	0.120112	0.0672229	0.165095	-0.976096	0.274886	0.952062	0.345851
Dexi_CM05836_01A	5395000	0.00751034	0.134892	0.114042	0.132565	0.0112168	0.132784	0.0886365	0.129808	-0.925262	0.0629735	1.03285	0.0840044
Dexi_CM05836_01A	5405000	0.0164278	0.15783	0.109222	0.183786	0.0165312	0.149352	0.0758276	0.168339	-0.0180584	0.224971	1.57611	0.366868
Dexi_CM05836_01A	5415000	0.0267251	0.164769	0.152775	0.195	0.0219647	0.160234	0.1107	0.180146	0.635984	0.112091	1.34678	0.329428
Dexi_CM05836_01A	5425000	0.0285053	0.174018	0.133776	0.189659	0.0252436	0.176754	0.112267	0.177175	0.383099	-0.0614022	0.65429	0.269968
Dexi_CM05836_01A	5435000	0.0278755	0.180526	0.140723	0.202617	0.0261839	0.185534	0.130039	0.214586	0.191939	-0.107159	0.273813	-0.208515
Dexi_CM05836_01A	5445000	0.0284092	0.194859	0.109362	0.136299	0.0266308	0.198091	0.0872686	0.158952	0.198902	-0.0648326	0.775937	-0.505432
Dexi_CM05836_01A	5455000	0.0244417	0.166428	0.103624	0.148335	0.0253904	0.17905	0.0704539	0.174096	-0.110859	-0.279929	1.49264	-0.564684
Dexi_CM05836_01A	5465000	0.0148262	0.175046	0.10674	0.186101	0.0201328	0.178935	0.0738637	0.192496	-0.771065	-0.0863596	1.46684	-0.129625
Dexi_CM05836_01A	5475000	0.00928637	0.165694	0.161649	0.201999	0.015782	0.168842	0.104331	0.176859	-1.18772	-0.0741227	1.91635	0.559404
Dexi_CM05836_01A	5485000	0.00911968	0.165879	0.19224	0.198719	0.0131892	0.16212	0.120679	0.174759	-0.865623	0.091911	2.08644	0.538501
Dexi_CM05836_01A	5495000	0.0190901	0.14684	0.199987	0.22789	0.0204104	0.140869	0.126936	0.194624	-0.183032	0.166881	2.0074	0.668494
Dexi_CM05836_01A	5505000	0.0243407	0.164541	0.253303	0.279479	0.0252909	0.157679	0.16426	0.220594	-0.108186	0.17147	1.85228	1.00428
Dexi_CM05836_01A	5515000	0.0311727	0.200418	0.255391	0.269732	0.029582	0.179874	0.174215	0.195141	0.153244	0.448307	1.51993	1.31452
Dexi_CM05836_01A	5525000	0.0488794	0.241466	0.0315525	0.027417	0.0500297	0.217232	0.0396676	0.0308836	-0.0670917	0.430452	-0.391645	-0.198682
Dexi_CM05836_01A	5535000	0.0384565	0.168338	0.0786803	0.122298	0.0421013	0.151096	0.0555346	0.102708	-0.253708	0.440556	1.32776	0.707497
Dexi_CM05836_01A	5545000	0.0389931	0.168338	0.0797914	0.125516	0.042282	0.151096	0.053346	0.10541	-0.227825	0.440556	1.56168	0.707497
Dexi_CM05836_01A	5555000	0.0250343	0.158077	0.0892929	0.119241	0.0301073	0.120163	0.0568371	0.10014	-0.470885	1.19034	1.85366	0.707497
Dexi_CM05836_01A	5565000	0.0244057	0.158796	0.0892929	0.119241	0.0285532	0.123299	0.0568371	0.10014	-0.404231	1.09082	1.85366	0.707497
Dexi_CM05836_01A	5575000	0.0159725	0.149776	0.104565	0.13556	0.00915001	0.120731	0.0674941	0.123725	1.68703	0.910624	1.82188	0.360144
Dexi_CM05836_01A	5585000	0.0488749	0.170066	0.163289	0.078279	0.0348767	0.151917	0.119773	0.12262	1.13198	0.451497	1.1006	-0.983311
Dexi_CM05836_01A	5595000	0.0313017	0.144989	0.169567	0.135504	0.023896	0.140388	0.127758	0.138722	0.879529	0.127211	1.16442	-0.087333
Dexi_CM05836_01A	5605000	0.0114623	0.152325	0.130721	0.16828	0.0160589	0.144583	0.089252	0.157515	-0.803162	0.210586	1.65815	0.271554
Dexi_CM05836_01A	5615000	0.021414	0.155206	0.124342	0.164622	0.0194644	0.166474	0.0842173	0.152362	0.290326	-0.268161	1.70245	0.320582
Dexi_CM05836_01A	5625000	0.0158219	0.148066	0.12484	0.164495	0.0165056	0.153845	0.0877562	0.156917	-0.119651	-0.149002	1.53651	0.19492
Dexi_CM05836_01A	5635000	0.00782362	0.149157	0.12512	0.164392	0.0167089	0.15419	0.095734	0.159823	-1.53453	-0.129477	1.1199	0.115474
Dexi_CM05836_01A	5645000	0.00786905	0.152624	0.10897	0.17792	0.0170345	0.157881	0.0840952	0.16599	-1.55117	-0.132152	1.06492	0.289897
Dexi_CM05836_01A	5655000	0.00926341	0.16305	0.141537	0.155427	0.0214362	0.160363	0.095647	0.138892	-1.65002	0.0663674	1.70768	0.470192
Dexi_CM05836_01A	5665000	0.00837885	0.144093	0.14465	0.149383	0.0221904	0.134946	0.0931325	0.142358	-1.80105	0.267435	1.99335	0.198574
Dexi_CM05836_01A	5675000	0.00888096	0.160535	0.133167	0.13123	0.0238277	0.150938	0.0960372	0.122257	-1.82268	0.25109	1.38149	0.290831
Dexi_CM05836_01A	5685000	0.0138891	0.173043	0.131089	0.134912	0.0225093	0.16263	0.0948151	0.124265	-1.11507	0.253706	1.37179	0.341764
Dexi_CM05836_01A	5695000	0.0100092	0.172735	0.146891	0.137103	0.018636	0.16585	0.0960022	0.139195	-1.33808	0.164656	1.89857	-0.0598853
Dexi_CM05836_01A	5705000	0.01676	0.163549	0.132017	0.116735	0.0241419	0.161266	0.0945717	0.125699	-0.90123	0.0561429	1.43383	-0.281162
Dexi_CM05836_01A	5715000	0.0162783	0.178099	0.10367	0.120942	0.0216248	0.172861	0.0905091	0.123549	-0.726945	0.120272	0.523977	-0.0808013
Dexi_CM05836_01A	5725000	0.0174873	0.158399	0.110216	0.139285	0.0272402	0.172465	0.0850019	0.143057	-1.06391	-0.323492	1.05109	-0.100448
Dexi_CM05836_01A	5735000	0.0136199	0.14426	0.0897941	0.138945	0.024517	0.161439	0.0714016	0.166131	-1.31459	-0.421717	0.906344	-0.623466
Dexi_CM05836_01A	5745000	0.0157919	0.152976	0.066997	0.079511	0.0257274	0.159337	0.0636049	0.117812	-1.14458	-0.158054	0.185566	-1.20588
Dexi_CM05836_01A	5755000	0.0109432	0.15078	0.0714718	0.0958409	0.0235586	0.153491	0.0761617	0.112712	-1.58002	-0.0699536	-0.214795	-0.550258
Dexi_CM05836_01A	5765000	0.00921872	0.151544	0.0823082	0.154611	0.0228274	0.159009	0.0875422	0.156682	-1.75741	-0.186212	-0.208551	-0.0514354
Dexi_CM05836_01A	5775000	0.00890298	0.166666	0.0638346	0.149848	0.0173662	0.169983	0.0703198	0.149869	-1.4182	-0.0775676	-0.3161	-0.000557946
Dexi_CM05836_01A	5785000	0.00963577	0.191087	0.0627012	0.106407	0.0187693	0.180131	0.066939	0.111267	-1.42442	0.242025	-0.217733	-0.168736
Dexi_CM05836_01A	5795000	0.00773771	0.18437	0.072668	0.117108	0.0177881	0.18287	0.0736683	0.118178	-1.64747	0.0326115	-0.0465407	-0.0346687
Dexi_CM05836_01A	5805000	0.00761928	0.179476	0.101344	0.155593	0.0168484	0.174134	0.0673997	0.146101	-1.58646	0.121977	1.75673	0.263942
Dexi_CM05836_01A	5815000	0.00875696	0.178245	0.0600195	0.134489	0.0176328	0.168032	0.05116	0.130882	-1.45885	0.241497	0.586561	0.111408
Dexi_CM05836_01A	5825000	0.00990025	0.17154	0.0710966	0.165927	0.020738	0.160959	0.0567551	0.151155	-1.52383	0.260853	0.879231	0.399352
Dexi_CM05836_01A	5835000	0.012097	0.140126	0.135075	0.182487	0.0220226	0.138111	0.0861353	0.160153	-1.32306	0.0575756	2.00651	0.561193
Dexi_CM05836_01A	5845000	0.0202494	0.134766	0.138034	0.172351	0.029237	0.131891	0.0902779	0.15221	-0.914337	0.0860148	1.88538	0.534111
Dexi_CM05836_01A	5855000	0.0185887	0.131279	0.127589	0.227154	0.0260475	0.135547	0.0910885	0.189381	-0.849475	-0.123961	1.39427	0.797387
Dexi_CM05836_01A	5865000	0.020416	0.141645	0.143067	0.185203	0.0277852	0.140792	0.0942105	0.162289	-0.790257	0.0238592	1.83142	0.561054
Dexi_CM05836_01A	5875000	0.0189363	0.113405	0.151789	0.220394	0.026984	0.116258	0.0994086	0.196533	-0.8889	-0.0964218	1.8979	0.495499
Dexi_CM05836_01A	5885000	0.0179038	0.108245	0.138706	0.203077	0.0188537	0.114409	0.0962597	0.185108	-0.146594	-0.212415	1.601	0.39765
Dexi_CM05836_01A	5895000	0.0136769	0.117432	0.14979	0.19156	0.0157914	0.125847	0.103712	0.178023	-0.386716	-0.264199	1.62566	0.311154
Dexi_CM05836_01A	5905000	0.00819194	0.139137	0.131633	0.203488	0.0133816	0.13295	0.102202	0.180397	-1.09733	0.183935	1.05115	0.52312
Dexi_CM05836_01A	5915000	0.0103008	0.118991	0.12805	0.180089	0.0140824	0.132175	0.0988209	0.163403	-0.761099	-0.39421	1.07853	0.417326
Dexi_CM05836_01A	5925000	0.00531481	0.135262	0.0894396	0.133584	0.0114419	0.144468	0.0856819	0.124163	-1.4937	-0.252535	0.158036	0.307687
Dexi_CM05836_01A	5935000	0.00640828	0.155767	0.0831105	0.174575	0.0133321	0.145811	0.0836738	0.150544	-1.47802	0.27063	-0.0240254	0.64071
Dexi_CM05836_01A	5945000	0.00428709	0.133127	0.125101	0.171192	0.0104884	0.121406	0.0995051	0.151247	-1.64571	0.380322	0.939428	0.535968
Dexi_CM05836_01A	5955000	0.00353307	0.13561	0.11708	0.180558	0.0145558	0.131762	0.0966446	0.157944	-2.17609	0.115081	0.769288	0.581638
Dexi_CM05836_01A	5965000	0.00303184	0.145542	0.120031	0.171445	0.0134042	0.136341	0.0955496	0.152274	-2.21357	0.267663	0.924108	0.50531
Dexi_CM05836_01A	5975000	0.00294877	0.128886	0.128934	0.192111	0.0140074	0.126841	0.0957655	0.164657	-2.26107	0.0638893	1.26086	0.675173
Dexi_CM05836_01A	5985000	0.00277428	0.13531	0.134533	0.225238	0.0148264	0.138277	0.0999359	0.18614	-2.33076	-0.0851805	1.26555	0.855214
Dexi_CM05836_01A	5995000	0.00421551	0.16114	0.128151	0.201836	0.0163647	0.175918	0.0952021	0.182834	-2.14199	-0.333909	1.25331	0.417529
Dexi_CM05836_01A	6005000	0.00309669	0.155603	0.132124	0.194458	0.0116941	0.168013	0.0982244	0.160574	-2.06633	-0.293792	1.26281	0.861743
Dexi_CM05836_01A	6015000	0.00247472	0.147333	0.12305	0.193712	0.0111629	0.15593	0.0956929	0.163891	-2.14014	-0.218955	1.04606	0.744906
Dexi_CM05836_01A	6025000	0.00323059	0.155863	0.124807	0.174381	0.00953495	0.16696	0.0923297	0.149869	-1.71905	-0.261603	1.25532	0.652353
Dexi_CM05836_01A	6035000	0.00509313	0.148364	0.136949	0.1779	0.0136847	0.157062	0.100266	0.145862	-1.65046	-0.216622	1.28907	0.862795
Dexi_CM05836_01A	6045000	0.00350678	0.131356	0.161315	0.183348	0.0193535	0.134772	0.114243	0.155319	-2.01718	-0.0972178	1.40159	0.691046
Dexi_CM05836_01A	6055000	0.0249297	0.145688	0.214396	0.253504	0.0410588	0.160607	0.118262	0.214586	-0.872558	-0.313775	1.95252	0.587103
Dexi_CM05836_01A	6065000	0.0192555	0.0238095	NA	NA	0.0860836	0.0864808	NA	NA	-1.63803	-1.17001	NA	NA
Dexi_CM05836_01A	6075000	0.0192555	0.0238095	NA	NA	0.0860836	0.0864808	NA	NA	-1.63803	-1.17001	NA	NA
Dexi_CM05836_01A	6085000	0.0016835	NA	NA	NA	0.050853	NA	NA	NA	-0.884112	NA	NA	NA
Dexi_CM05836_01A	6105000	0.00476654	0.167442	0.15951	0.124236	0.0212174	0.156506	0.100491	0.0971964	-1.86639	0.265112	1.94811	0.972818
Dexi_CM05836_01A	6115000	0.00926297	0.120329	0.14634	0.126755	0.0187693	0.122697	0.098485	0.10719	-1.36125	-0.0750983	1.74041	0.710397
Dexi_CM05836_01A	6125000	0.0075931	0.127453	0.14621	0.157924	0.0150952	0.12826	0.0966446	0.12966	-1.36631	-0.0247844	1.8659	0.874152
Dexi_CM05836_01A	6135000	0.00841028	0.11917	0.128289	0.155635	0.0215938	0.119077	0.0853028	0.138059	-1.77399	0.00304802	1.84626	0.518787
Dexi_CM05836_01A	6145000	0.00847902	0.128472	0.132063	0.156752	0.0209607	0.127324	0.087002	0.138207	-1.75203	0.0355544	1.902	0.547637
Dexi_CM05836_01A	6155000	0.009144	0.12732	0.12421	0.16409	0.0187101	0.12326	0.0909119	0.1473	-1.49949	0.129917	1.34601	0.465986
Dexi_CM05836_01A	6165000	0.007598	0.1305	0.124536	0.181363	0.0184158	0.124078	0.0854656	0.162075	-1.71901	0.205352	1.67344	0.488033
Dexi_CM05836_01A	6175000	0.00711341	0.130523	0.135878	0.188754	0.0198859	0.121574	0.0996301	0.165679	-1.87473	0.289532	1.32737	0.568613
Dexi_CM05836_01A	6185000	0.00688034	0.144511	0.142375	0.184955	0.017213	0.135438	0.108479	0.1669	-1.73853	0.265472	1.13683	0.442053
Dexi_CM05836_01A	6195000	0.00552897	0.144989	0.132729	0.190572	0.0117897	0.133019	0.100611	0.162274	-1.49544	0.354857	1.17468	0.719376
Dexi_CM05836_01A	6205000	0.0066576	0.149009	0.116599	0.19066	0.0139345	0.138187	0.0822891	0.163494	-1.48851	0.30896	1.51507	0.682038
Dexi_CM05836_01A	6215000	0.00710632	0.163296	0.120565	0.173728	0.0187055	0.150839	0.0861744	0.154231	-1.80179	0.326095	1.44826	0.511592
Dexi_CM05836_01A	6225000	0.0051104	0.145022	0.126252	0.168867	0.0145587	0.137245	0.0881501	0.154116	-1.87626	0.223944	1.58293	0.390623
Dexi_CM05836_01A	6235000	0.0040908	0.142105	0.120049	0.174034	0.0110459	0.134225	0.0938123	0.155567	-1.78192	0.231963	1.03339	0.487778
Dexi_CM05836_01A	6245000	0.00525939	0.144613	0.125653	0.164786	0.0115868	0.134402	0.0881077	0.157689	-1.54778	0.301669	1.55852	0.183915
Dexi_CM05836_01A	6255000	0.00351725	0.1254	0.128433	0.16558	0.0177525	0.12021	0.089252	0.1588	-2.33973	0.170973	1.60835	0.174495
Dexi_CM05836_01A	6265000	0.00589773	0.135973	0.12017	0.17028	0.0182748	0.129589	0.0993868	0.157515	-1.98129	0.194805	0.764448	0.327745
Dexi_CM05836_01A	6275000	0.0065903	0.149866	0.127539	0.165596	0.0200073	0.133851	0.0899776	0.16531	-1.9653	0.472585	1.5139	0.00704471
Dexi_CM05836_01A	6285000	0.00687177	0.154877	0.138658	0.188613	0.0211154	0.137737	0.094304	0.15912	-1.97689	0.490959	1.67165	0.733268
Dexi_CM05836_01A	6295000	0.00672183	0.129456	0.141753	0.165077	0.0209505	0.117623	0.105002	0.164688	-1.98555	0.396063	1.26745	0.00952146
Dexi_CM05836_01A	6305000	0.00549583	0.130505	0.115379	0.164803	0.0162297	0.123709	0.102002	0.15033	-1.90084	0.217051	0.477663	0.389116
Dexi_CM05836_01A	6315000	0.00615521	0.133696	0.118326	0.163901	0.0135993	0.126084	0.104884	0.155028	-1.55376	0.239101	0.468969	0.232613
Dexi_CM05836_01A	6325000	0.0116308	0.139819	0.0943902	0.170872	0.0164097	0.142501	0.0858717	0.160666	-0.836109	-0.074666	0.357016	0.256926
Dexi_CM05836_01A	6335000	0.0122265	0.144579	0.120108	0.13935	0.0171028	0.151502	0.111955	0.144629	-0.814615	-0.181171	0.264576	-0.148012
Dexi_CM05836_01A	6345000	0.0136405	0.153091	0.101008	0.147664	0.0197582	0.161266	0.0927902	0.140935	-0.895012	-0.200817	0.316982	0.190901
Dexi_CM05836_01A	6355000	0.0143499	0.165309	0.123108	0.161634	0.0189102	0.160729	0.0955494	0.153747	-0.699026	0.113033	1.04122	0.207065
Dexi_CM05836_01A	6365000	0.0162269	0.162446	0.0792354	0.16882	0.0164294	0.155841	0.0639799	0.163009	-0.0356038	0.167576	0.855888	0.143205
Dexi_CM05836_01A	6375000	0.014794	0.140182	0.121435	0.182808	0.0145188	0.136122	0.0956577	0.176169	0.0544733	0.117601	0.988498	0.152691
Dexi_CM05836_01A	6385000	0.00430988	0.14069	0.108146	0.167271	0.0111016	0.141108	0.0850019	0.164166	-1.74111	-0.0117008	0.994893	0.0762855
Dexi_CM05836_01A	6395000	0.00524601	0.136932	0.110434	0.146251	0.0142734	0.13901	0.0902437	0.143057	-1.83597	-0.0592214	0.822729	0.0911647
Dexi_CM05836_01A	6405000	0.00516376	0.152846	0.0982746	0.162217	0.0163678	0.158655	0.0814229	0.144868	-1.99594	-0.14499	0.752056	0.482548
Dexi_CM05836_01A	6415000	0.00825316	0.145297	0.123556	0.1585	0.0237958	0.151471	0.100566	0.147879	-1.93626	-0.161626	0.827858	0.291242
Dexi_CM05836_01A	6425000	0.0189753	0.142769	0.113775	0.161583	0.0301129	0.165433	0.0971855	0.148356	-1.10469	-0.543227	0.612085	0.360105
Dexi_CM05836_01A	6435000	0.0205052	0.156816	0.128857	0.152449	0.0443844	0.163219	0.111764	0.13885	-1.62292	-0.155121	0.542187	0.390666
Dexi_CM05836_01A	6445000	0.0308961	0.173134	0.129955	0.17247	0.045562	0.179231	0.0850003	0.149869	-0.964816	-0.13385	1.62954	0.542275
Dexi_CM05836_01A	6455000	0.0290508	0.154686	0.152051	0.153578	0.0481614	0.181315	0.109354	0.147672	-1.19207	-0.577606	1.27757	0.150578
Dexi_CM05836_01A	6465000	0.0269379	0.181584	0.0931161	0.156661	0.0429544	0.201583	0.0707583	0.149277	-1.1117	-0.390278	0.96843	0.179984
Dexi_CM05836_01A	6475000	0.0199178	0.140559	0.120373	0.174418	0.0342102	0.152867	0.0820593	0.161068	-1.23683	-0.316878	1.62937	0.328394
Dexi_CM05836_01A	6485000	0.0148575	0.132225	0.144704	0.167521	0.0264701	0.137678	0.0985372	0.152789	-1.28808	-0.15657	1.70249	0.390207
Dexi_CM05836_01A	6495000	0.0116817	0.130811	0.131782	0.153866	0.0224666	0.136656	0.0918811	0.14689	-1.41765	-0.169807	1.59233	0.193684
Dexi_CM05836_01A	6505000	0.00730612	0.11518	0.15174	0.159404	0.0191488	0.118452	0.0990983	0.136075	-1.81381	-0.109692	1.96671	0.704041
Dexi_CM05836_01A	6515000	0.00493648	0.115737	0.124111	0.16361	0.0131304	0.118139	0.0927938	0.138193	-1.80219	-0.0803404	1.25273	0.758929
Dexi_CM05836_01A	6525000	0.00656347	0.122688	0.130233	0.160414	0.0190625	0.125397	0.0939726	0.133587	-1.92981	-0.0853457	1.42543	0.825021
Dexi_CM05836_01A	6535000	0.00546365	0.108139	0.143639	0.17497	0.014629	0.111704	0.102248	0.166423	-1.82046	-0.12589	1.49937	0.211437
Dexi_CM05836_01A	6545000	0.0118642	0.103517	0.154138	0.179659	0.0220188	0.108745	0.109354	0.151067	-1.36583	-0.190163	1.51095	0.773971
Dexi_CM05836_01A	6555000	0.013087	0.110445	0.148356	0.1817	0.0251733	0.114557	0.103602	0.183931	-1.42404	-0.141582	1.57763	-0.0497594
Dexi_CM05836_01A	6565000	0.0133188	0.119636	0.129291	0.172633	0.0248097	0.118375	0.0923329	0.180704	-1.36987	0.041989	1.45563	-0.182947
Dexi_CM05836_01A	6575000	0.0175221	0.11289	0.151295	0.167391	0.0246493	0.105425	0.105657	0.176871	-0.856	0.278904	1.59047	-0.220404
Dexi_CM05836_01A	6585000	0.0182096	0.104361	0.132264	0.184131	0.0323777	0.108934	0.0952445	0.167855	-1.29878	-0.164456	1.40215	0.391095
Dexi_CM05836_01A	6595000	0.0210022	0.100856	0.119977	0.17589	0.0294357	0.100544	0.0886965	0.159823	-0.841204	0.0120951	1.27498	0.406046
Dexi_CM05836_01A	6605000	0.0179046	0.114113	0.141452	0.177869	0.0260467	0.104825	0.0967294	0.164196	-0.916789	0.345821	1.69019	0.337388
Dexi_CM05836_01A	6615000	0.0237745	0.115104	0.145393	0.159454	0.0290589	0.107809	0.0937146	0.145206	-0.534776	0.264223	2.00117	0.395206
Dexi_CM05836_01A	6625000	0.0148906	0.130839	0.136255	0.162448	0.0221643	0.128531	0.0879384	0.152779	-0.953562	0.0704491	1.979	0.25843
Dexi_CM05836_01A	6635000	0.0155548	0.118426	0.129646	0.16121	0.0140788	0.108678	0.0949887	0.151698	0.299949	0.353057	1.34082	0.258927
Dexi_CM05836_01A	6645000	0.00674809	0.117356	0.124245	0.160112	0.00984253	0.1072	0.0937865	0.148529	-0.882184	0.373557	1.19941	0.323431
Dexi_CM05836_01A	6655000	0.00672192	0.11879	0.117062	0.178071	0.0113542	0.105969	0.0939495	0.165727	-1.15805	0.476891	0.908346	0.309605
Dexi_CM05836_01A	6665000	0.00671691	0.120282	0.120336	0.175539	0.0112326	0.112939	0.0971855	0.16322	-1.14113	0.257891	0.877873	0.312261
Dexi_CM05836_01A	6675000	0.00556414	0.1155	0.117482	0.175263	0.0101167	0.109678	0.0980022	0.16988	-1.26724	0.210687	0.735122	0.131407
Dexi_CM05836_01A	6685000	0.00756569	0.117309	0.119841	0.192469	0.0119741	0.117193	0.0930474	0.182073	-1.04349	0.00389924	1.06028	0.23615
Dexi_CM05836_01A	6695000	0.00952956	0.120785	0.132906	0.203153	0.0121359	0.118331	0.0969651	0.181701	-0.607666	0.0822044	1.36639	0.482171
Dexi_CM05836_01A	6705000	0.0143656	0.120398	0.118414	0.204119	0.0204535	0.119236	0.0932392	0.190849	-0.869782	0.0385519	0.987032	0.28245
Dexi_CM05836_01A	6715000	0.0192681	0.11866	0.128433	0.205862	0.0303431	0.113799	0.0954645	0.192496	-1.08238	0.168312	1.2517	0.280639
Dexi_CM05836_01A	6725000	0.0250781	0.10975	0.124005	0.168114	0.0346853	0.108268	0.0976888	0.14508	-0.823463	0.053393	0.971604	0.628086
Dexi_CM05836_01A	6735000	0.0257903	0.120539	0.117577	0.189728	0.0424512	0.109191	0.100537	0.172655	-1.17755	0.400285	0.607761	0.395703
Dexi_CM05836_01A	6745000	0.0390771	0.189441	0.0929918	0.163762	0.0647707	0.186199	0.0847138	0.162289	-1.20277	0.0641157	0.327833	0.0343242
Dexi_CM05836_01A	6755000	0.037699	0.0962542	0.0929918	0.163762	0.054483	0.136726	0.0847138	0.162289	-0.930862	-0.996807	0.327833	0.0343242
Dexi_CM05836_01A	6765000	0.0370018	0.0902753	0.075723	0.102295	0.0486527	0.157234	0.0766458	0.110044	-0.722857	-1.26049	-0.0399359	-0.263244
Dexi_CM05836_01A	6775000	0.0446633	0.106154	0.0281009	0.0969959	0.0629094	0.131029	0.0476011	0.11531	-0.880336	-0.310532	-1.14689	-0.546198
Dexi_CM05836_01A	6785000	0.0455819	0.135085	0.104108	0.136922	0.0550904	0.220695	0.0665224	0.120801	-0.522162	-1.11126	1.65966	0.458907
Dexi_CM05836_01A	6795000	0.0422708	0.135085	0.154013	0.131689	0.0473723	0.220695	0.0931325	0.120801	-0.324499	-1.11126	1.93041	0.287227
Dexi_CM05836_01A	6805000	0.0450909	0.123055	0.154013	0.131689	0.0514444	0.205982	0.0931325	0.120801	-0.37298	-1.24487	1.93041	0.287227
Dexi_CM05836_01A	6815000	0.0336204	0.16818	0.206321	0.218598	0.0445173	0.205727	0.133003	0.214586	-0.736708	-0.710803	1.82853	0.0652348
Dexi_CM05836_01A	6825000	0.0321104	0.178777	0.206321	0.237982	0.0380784	0.214411	0.133003	0.220088	-0.469775	-0.653416	1.82853	0.288345
Dexi_CM05836_01A	6835000	0.0264612	0.174123	0.121254	0.210067	0.0361324	0.188615	0.0788413	0.190743	-0.800343	-0.301411	1.72265	0.368639
Dexi_CM05836_01A	6845000	0.0189977	0.185932	0.120627	0.212828	0.0336599	0.192397	0.0842414	0.202664	-1.30092	-0.132808	1.47408	0.189991
Dexi_CM05836_01A	6855000	0.0155419	0.186503	0.142971	0.217456	0.0272345	0.203262	0.0957826	0.209083	-1.27427	-0.327173	1.72253	0.153344
Dexi_CM05836_01A	6865000	0.0149541	0.178229	0.126053	0.179417	0.0290009	0.190587	0.0902779	0.160153	-1.43809	-0.256877	1.38554	0.465537
Dexi_CM05836_01A	6875000	0.015602	0.181279	0.123221	0.172645	0.032855	0.187872	0.0882492	0.157323	-1.56405	-0.138924	1.38554	0.375791
Dexi_CM05836_01A	6885000	0.0104405	0.160251	0.114129	0.147677	0.0270774	0.17114	0.0852853	0.132015	-1.81856	-0.252613	1.20377	0.470772
Dexi_CM05836_01A	6895000	0.0111948	0.160843	0.0875075	0.169636	0.020686	0.179822	0.0647005	0.147062	-1.34328	-0.417404	1.21622	0.616671
Dexi_CM05836_01A	6905000	0.0126055	0.171439	0.0715656	0.176123	0.0195778	0.191292	0.0583787	0.149391	-1.04282	-0.411003	0.774231	0.721737
Dexi_CM05836_01A	6915000	0.0160542	0.179186	0.108302	0.17182	0.0225861	0.19373	0.0801975	0.160559	-0.855838	-0.297263	1.21935	0.28099
Dexi_CM05836_01A	6925000	0.0156593	0.166831	0.107073	0.189772	0.021875	0.181155	0.0800018	0.165635	-0.839001	-0.313072	1.19901	0.589376
Dexi_CM05836_01A	6935000	0.0168189	0.180897	0.129981	0.207117	0.0234616	0.200501	0.0922443	0.178023	-0.839623	-0.387149	1.44138	0.656561
Dexi_CM05836_01A	6945000	0.0170673	0.162976	0.0928593	0.19216	0.0235604	0.166541	0.0731357	0.169122	-0.815429	-0.0850493	0.961029	0.551931
Dexi_CM05836_01A	6955000	0.0196113	0.141606	0.0992076	0.195246	0.0213806	0.153378	0.074575	0.169728	-0.243548	-0.303391	1.18169	0.607674
Dexi_CM05836_01A	6965000	0.00793778	0.140708	0.0871244	0.191118	0.0162374	0.152646	0.0657011	0.16736	-1.48137	-0.309101	1.15909	0.574137
Dexi_CM05836_01A	6975000	0.0149704	0.136283	0.0980269	0.128492	0.0240004	0.154444	0.0729012	0.119795	-1.11553	-0.463999	1.22514	0.286752
Dexi_CM05836_01A	6985000	0.00766675	0.161968	0.0798096	0.185004	0.019899	0.164373	0.0682802	0.154449	-1.80181	-0.0578352	0.592932	0.788162
Dexi_CM05836_01A	6995000	0.00525131	0.154748	0.104541	0.119672	0.0181889	0.169014	0.0704302	0.132691	-2.07143	-0.334204	1.67602	-0.390623
Dexi_CM05836_01A	7005000	0.00402654	0.153047	0.123238	0.204095	0.0171336	0.166081	0.0836942	0.176718	-2.21556	-0.310736	1.64807	0.625691
Dexi_CM05836_01A	7015000	0.00794413	0.166987	0.145023	0.121422	0.020208	0.175964	0.100695	0.12975	-1.77425	-0.202348	1.53919	-0.251007
Dexi_CM05836_01A	7025000	0.0133549	0.191154	0.104424	0.21841	0.0212509	0.186724	0.0674941	0.187616	-1.09209	0.0943134	1.81495	0.661352
Dexi_CM05836_01A	7035000	0.0145697	0.20042	0.0844575	0.178038	0.0178134	0.193376	0.0583787	0.172999	-0.530965	0.144787	1.40727	0.114416
Dexi_CM05836_01A	7045000	0.0133706	0.216567	0.0948176	0.165892	0.0172642	0.209073	0.0775003	0.143057	-0.658499	0.142479	0.688475	0.49641
Dexi_CM05836_01A	7055000	0.0170463	0.205007	0.110354	0.218666	0.023896	0.190702	0.0826407	0.205645	-0.848139	0.298268	1.14522	0.246463
Dexi_CM05836_01A	7065000	0.0147817	0.18094	0.118498	0.190837	0.0208385	0.173605	0.0810787	0.202881	-0.850799	0.167798	1.60584	-0.238897
Dexi_CM05836_01A	7075000	0.00906704	0.155402	0.112192	0.171629	0.0148084	0.157933	0.0800372	0.18537	-1.10342	-0.0635648	1.4188	-0.300588
Dexi_CM05836_01A	7085000	0.00623394	0.159738	0.133085	0.195447	0.0139613	0.160822	0.0926586	0.179738	-1.56358	-0.0267714	1.56769	0.355338
Dexi_CM05836_01A	7095000	0.00982457	0.161861	0.141246	0.196534	0.0204607	0.163698	0.0936414	0.18134	-1.50779	-0.0445224	1.82082	0.339449
Dexi_CM05836_01A	7105000	0.00849207	0.182815	0.123206	0.149908	0.0197457	0.1856	0.0838428	0.138289	-1.66435	-0.0596753	1.63356	0.332503
Dexi_CM05836_01A	7115000	0.00779001	0.209695	0.148181	0.124431	0.0197124	0.205743	0.0959126	0.0978812	-1.77351	0.0764864	1.87424	0.99716
Dexi_CM05836_01A	7125000	0.00629915	0.219421	0.130221	0.158053	0.0190699	0.213528	0.0906687	0.143057	-1.96292	0.109867	1.48388	0.391892
Dexi_CM05836_01A	7135000	0.00659861	0.21715	0.130343	0.10464	0.019978	0.21757	0.0848393	0.0953714	-1.96067	-0.00768638	1.76345	0.339055
Dexi_CM05836_01A	7145000	0.00437391	0.21302	0.0706182	0.138431	0.0168212	0.218071	0.0687571	0.123725	-2.14125	-0.0922014	0.0852698	0.447503
Dexi_CM05836_01A	7155000	0.00645425	0.203507	0.139501	0.197822	0.0201995	0.208576	0.0991689	0.168302	-1.97568	-0.0964144	1.35707	0.67478
Dexi_CM05836_01A	7165000	0.00589569	0.183106	0.162562	0.169737	0.020579	0.194637	0.114426	0.165645	-2.06993	-0.235883	1.43663	0.0958181
Dexi_CM05836_01A	7175000	0.00551841	0.178002	0.150811	0.167094	0.0171629	0.193753	0.10686	0.154061	-1.9457	-0.323326	1.38676	0.326819
Dexi_CM05836_01A	7185000	0.00430877	0.188692	0.17454	0.176909	0.017487	0.189797	0.116574	0.156062	-2.14801	-0.023056	1.69142	0.508943
Dexi_CM05836_01A	7195000	0.00503032	0.172024	0.170945	0.153971	0.0231263	0.17154	0.113336	0.136837	-2.24142	0.0109185	1.69608	0.450263
Dexi_CM05836_01A	7205000	0.00854062	0.193058	0.166253	0.111314	0.0289212	0.187946	0.108802	0.102184	-2.05222	0.10586	1.71406	0.277894
Dexi_CM05836_01A	7215000	0.0211024	0.191739	0.167391	0.162464	0.0444964	0.180944	0.126215	0.180083	-1.56451	0.229458	1.14559	-0.376234
Dexi_CM05836_01A	7225000	0.0257839	0.20148	0.175757	0.172456	0.0424127	0.200661	0.13472	0.198353	-1.16939	0.0160723	1.0571	-0.493753
Dexi_CM05836_01A	7235000	0.0272591	0.193641	0.134379	0.134973	0.041272	0.208052	0.108802	0.157323	-1.02018	-0.274773	0.819981	-0.548114
Dexi_CM05836_01A	7245000	0.0237554	0.19088	0.138332	0.134973	0.0375806	0.211576	0.112003	0.157323	-1.10538	-0.38875	0.819981	-0.548114
Dexi_CM05836_01A	7255000	0.024655	0.178097	0.128213	0.131444	0.0354274	0.201989	0.10727	0.156594	-0.912308	-0.470364	0.681003	-0.621619
Dexi_CM05836_01A	7265000	0.0158284	0.174788	0.0924672	0.157115	0.0260018	0.201629	0.0639417	0.146572	-1.15919	-0.529742	1.47021	0.279207
Dexi_CM05836_01A	7275000	0.013203	0.152484	0.11263	0.137582	0.0213535	0.17185	0.089252	0.132015	-1.1188	-0.448066	0.938182	0.167348
Dexi_CM05836_01A	7285000	0.0172681	0.15	0.0949883	0.136779	0.0205559	0.161932	0.0811382	0.143057	-0.466762	-0.292622	0.609184	-0.176615
Dexi_CM05836_01A	7295000	0.0172927	0.147439	0.0936051	0.154865	0.0181282	0.156595	0.0804072	0.170451	-0.133913	-0.232044	0.589174	-0.373654
Dexi_CM05836_01A	7305000	0.0200847	0.146111	0.090772	0.142649	0.0168729	0.154508	0.077716	0.146037	0.550825	-0.215257	0.601708	-0.0943387
Dexi_CM05836_01A	7315000	0.0214582	0.159099	0.112592	0.148542	0.0180501	0.161394	0.0963823	0.158952	0.548958	-0.0562763	0.603046	-0.263908
Dexi_CM05836_01A	7325000	0.0163375	0.186265	0.0723103	0.167082	0.017101	0.192739	0.0732324	0.160939	-0.129623	-0.133204	-0.0420157	0.150331
Dexi_CM05836_01A	7335000	0.0116959	0.203673	0.0728945	0.151	0.0183866	0.208938	0.0552799	0.162289	-1.06316	-0.0999603	0.946173	-0.263063
Dexi_CM05836_01A	7345000	0.00968663	0.213782	0.05366	0.223613	0.019097	0.219064	0.0399244	0.176169	-1.44266	-0.0955484	0.837018	0.993828
Dexi_CM05836_01A	7355000	0.010742	0.21883	0.100276	0.197072	0.0197351	0.213375	0.0644932	0.158952	-1.33491	0.101267	1.5624	0.896596
Dexi_CM05836_01A	7365000	0.0152431	0.221469	0.0718137	0.208643	0.0247334	0.225222	0.0399244	0.163494	-1.13681	-0.0660349	1.776	1.00485
Dexi_CM05836_01A	7375000	0.0141222	0.212573	0.208515	0.268116	0.0261089	0.228424	0.140671	0.201963	-1.35885	-0.27402	1.36633	1.19188
Dexi_CM05836_01A	7385000	0.0124131	0.191499	0.181492	0.205263	0.0219489	0.214293	0.118262	0.172254	-1.27461	-0.420141	1.75394	0.734211
Dexi_CM05836_01A	7395000	0.0122427	0.180504	0.0859988	0.145973	0.0242079	0.21183	0.0749954	0.132645	-1.45754	-0.585346	0.459944	0.373477
Dexi_CM05836_01A	7405000	0.00880348	0.17595	0.116107	0.194269	0.0235139	0.197753	0.092302	0.150586	-1.84863	-0.43818	0.895873	1.11601
Dexi_CM05836_01A	7415000	0.00333826	0.180828	0.108154	0.124632	0.0161086	0.193843	0.083599	0.113366	-2.30569	-0.267206	1.03824	0.383949
Dexi_CM05836_01A	7425000	0.0034412	0.163473	0.136533	0.180654	0.0148559	0.171417	0.0943049	0.145258	-2.23433	-0.184532	1.62081	0.971934
Dexi_CM05836_01A	7435000	0.00515905	0.174312	0.128354	0.150094	0.0159115	0.177508	0.0901666	0.119214	-1.97926	-0.071746	1.53686	0.996518
Dexi_CM05836_01A	7445000	0.00764343	0.192654	0.130687	0.1624	0.0164444	0.180528	0.0959807	0.154502	-1.57278	0.267623	1.32147	0.201334
Dexi_CM05836_01A	7455000	0.00691607	0.198407	0.135375	0.133538	0.0167562	0.181596	0.0992313	0.115808	-1.72001	0.368302	1.32457	0.580019
Dexi_CM05836_01A	7465000	0.0124818	0.185902	0.14808	0.154999	0.0199086	0.166245	0.10826	0.13895	-1.09901	0.469569	1.34808	0.456925
Dexi_CM05836_01A	7475000	0.0124404	0.178414	0.137742	0.147981	0.02032	0.174209	0.102135	0.128755	-1.14293	0.0957562	1.26967	0.592513
Dexi_CM05836_01A	7485000	0.0140457	0.167042	0.132076	0.176458	0.0212371	0.16822	0.0964466	0.157713	-0.994595	-0.0276079	1.3397	0.477064
Dexi_CM05836_01A	7495000	0.0301325	0.165683	0.11585	0.148963	0.0292405	0.165791	0.0860087	0.128123	0.0904463	-0.00257067	1.23171	0.643508
Dexi_CM05836_01A	7505000	0.0379084	0.162902	0.112767	0.187475	0.0358324	0.16177	0.0884202	0.162172	0.172708	0.0272459	0.971791	0.623087
Dexi_CM05836_01A	7515000	0.0408319	0.16637	0.147534	0.183671	0.0507558	0.180889	0.103481	0.138124	-0.588087	-0.31192	1.42053	1.22314
Dexi_CM05836_01A	7525000	0.0577292	0.14811	0.104358	0.185178	0.0567896	0.241899	0.0904316	0.190743	0.0497216	-1.30566	0.420788	-0.0944477
Dexi_CM05836_01A	7535000	0.0450345	0.14811	0.18084	0.244295	0.0562226	0.241899	0.126427	0.198071	-0.598919	-1.30566	1.43437	0.905866
Dexi_CM05836_01A	7545000	0.0250355	0.17767	0.162716	0.224735	0.0472347	0.19579	0.108718	0.190804	-1.41035	-0.357513	1.75087	0.711708
Dexi_CM05836_01A	7555000	0.0171258	0.146364	0.163888	0.223707	0.0315727	0.153307	0.100031	0.188853	-1.36122	-0.177025	2.30817	0.750457
Dexi_CM05836_01A	7565000	0.00950451	0.144135	0.145854	0.195702	0.0228979	0.139526	0.0912897	0.171735	-1.72319	0.129858	2.19247	0.572286
Dexi_CM05836_01A	7575000	0.00727209	0.148952	0.123557	0.196842	0.018614	0.148478	0.0851044	0.171407	-1.7779	0.0126598	1.64635	0.608204
Dexi_CM05836_01A	7585000	0.00504826	0.148147	0.126154	0.172741	0.0128561	0.142804	0.079655	0.159318	-1.73076	0.148702	2.14049	0.345437
Dexi_CM05836_01A	7595000	0.00595609	0.14206	0.116311	0.167692	0.0124619	0.136903	0.0779847	0.159402	-1.4897	0.149616	1.79744	0.212666
Dexi_CM05836_01A	7605000	0.00612472	0.143211	0.108875	0.149139	0.0132801	0.138842	0.0774371	0.147341	-1.53942	0.124799	1.47793	0.0496717
Dexi_CM05836_01A	7615000	0.00739602	0.160077	0.106948	0.149474	0.0138218	0.14829	0.0798676	0.163878	-1.32827	0.314515	1.21709	-0.353695
Dexi_CM05836_01A	7625000	0.007306	0.152211	0.112992	0.142988	0.0200952	0.149283	0.0825463	0.140935	-1.86514	0.0775818	1.33065	0.0582463
Dexi_CM05836_01A	7635000	0.00793479	0.1517	0.127257	0.130169	0.0261112	0.159194	0.0936158	0.133888	-2.0446	-0.18518	1.26462	-0.10504
Dexi_CM05836_01A	7645000	0.00414487	0.144422	0.147153	0.184125	0.0264219	0.157234	0.110077	0.1777	-2.4737	-0.320657	1.18733	0.141405
Dexi_CM05836_01A	7655000	0.00393943	0.139891	0.156574	0.205318	0.0269466	0.149906	0.120633	0.17382	-2.50363	-0.262991	1.0503	0.719066
Dexi_CM05836_01A	7665000	0.00337092	0.159109	0.171053	0.214033	0.0244933	0.168596	0.125054	0.178517	-2.51794	-0.222585	1.27988	0.790537
Dexi_CM05836_01A	7675000	0.00187389	0.173547	0.158374	0.181526	0.0139594	0.187841	0.122219	0.165542	-2.44964	-0.302435	1.04471	0.383134
Dexi_CM05836_01A	7685000	0.00232052	0.19166	0.151566	0.178856	0.00834475	0.197162	0.119003	0.164785	-1.98997	-0.111179	0.967998	0.339298
Dexi_CM05836_01A	7695000	0.00205673	0.198228	0.140812	0.195356	0.00669898	0.217486	0.112952	0.160279	-1.87615	-0.351112	0.851029	0.855934
Dexi_CM05836_01A	7705000	0.00269188	0.204612	0.155416	0.254789	0.012415	0.221528	0.130519	0.220088	-2.25519	-0.304544	0.68541	0.606587
Dexi_CM05836_01A	7715000	0.00433044	0.200364	0.15257	0.267684	0.0145052	0.224568	0.129821	0.234093	-2.03292	-0.426952	0.627623	0.546701
Dexi_CM05836_01A	7725000	0.00629366	0.201197	0.162692	0.23901	0.023708	0.217796	0.128803	0.187454	-2.1742	-0.303088	0.940161	1.0532
Dexi_CM05836_01A	7735000	0.00569436	0.154608	0.163571	0.198371	0.0227848	0.185809	0.11997	0.171669	-2.2108	-0.666573	1.31796	0.620411
Dexi_CM05836_01A	7745000	0.00565065	0.132792	0.162212	0.169584	0.0244692	0.147032	0.114178	0.140935	-2.26462	-0.381814	1.53405	0.807759
Dexi_CM05836_01A	7755000	0.00929923	0.131523	0.144932	0.155484	0.0266875	0.142713	0.0955923	0.139277	-1.92384	-0.30982	1.85073	0.464724
Dexi_CM05836_01A	7765000	0.00680625	0.134934	0.140331	0.155484	0.0176223	0.149114	0.0925576	0.139277	-1.77284	-0.376611	1.85073	0.464724
Dexi_CM05836_01A	7775000	0.00655571	0.144408	0.132829	0.159913	0.0160651	0.141356	0.0903818	0.147283	-1.70335	0.0855792	1.70069	0.347038
Dexi_CM05836_01A	7785000	0.00712137	0.143307	0.120104	0.160216	0.0175175	0.152407	0.0880912	0.1474	-1.71911	-0.236717	1.31817	0.351662
Dexi_CM05836_01A	7795000	0.0147479	0.153499	0.103223	0.195679	0.0175397	0.165478	0.0855522	0.168618	-0.462582	-0.287538	0.747944	0.65257
Dexi_CM05836_01A	7805000	0.0273697	0.163124	0.103043	0.187227	0.0232691	0.164375	0.0878911	0.170748	0.519817	-0.0302074	0.62196	0.39168
Dexi_CM05836_01A	7815000	0.0344558	0.160167	0.100161	0.166965	0.0231085	0.168378	0.0854326	0.161434	1.45198	-0.19375	0.62196	0.139036
Dexi_CM05836_01A	7825000	0.0481529	0.171475	0.0944722	0.162985	0.03077	0.177678	0.0790503	0.158116	1.68882	-0.138612	0.685033	0.124372
Dexi_CM05836_01A	7835000	0.0456435	0.177901	0.102053	0.172816	0.0332474	0.180909	0.0781129	0.173403	1.11822	-0.0659839	1.06821	-0.0136263
Dexi_CM05836_01A	7845000	0.0421183	0.141637	0.135504	0.194162	0.0328053	0.144779	0.0940951	0.172645	0.849505	-0.0858124	1.58127	0.501113
Dexi_CM05836_01A	7855000	0.0231716	0.142789	0.133378	0.165748	0.0268859	0.143129	0.100213	0.15202	-0.41052	-0.0094008	1.19468	0.36281
Dexi_CM05836_01A	7865000	0.0151911	0.145997	0.138157	0.180997	0.0264541	0.142705	0.101241	0.151543	-1.2639	0.0911276	1.31735	0.782144
Dexi_CM05836_01A	7875000	0.003181	0.129394	0.13246	0.181357	0.0219474	0.129599	0.102499	0.146572	-2.51535	-0.00623337	1.05775	0.956519
Dexi_CM05836_01A	7885000	0.00298121	0.164786	0.129888	0.179895	0.0186824	0.153997	0.0936408	0.145909	-2.45703	0.275751	1.38346	0.932212
Dexi_CM05836_01A	7895000	0.00379424	0.200862	0.0996851	0.203204	0.0224953	0.191318	0.0943667	0.163666	-2.46016	0.197914	0.194032	0.957188
Dexi_CM05836_01A	7905000	0.00556167	0.200855	0.127543	0.179607	0.0268986	0.195433	0.103954	0.147341	-2.36591	0.109674	0.77211	0.8421
Dexi_CM05836_01A	7915000	0.0035481	0.208663	0.116761	0.205733	0.0255931	0.202022	0.0922878	0.167598	-2.56476	0.130253	0.879633	0.871775
Dexi_CM05836_01A	7925000	0.00561963	0.210695	0.101416	0.219814	0.0255945	0.205226	0.094304	0.178517	-2.3231	0.105818	0.253005	0.874859
Dexi_CM05836_01A	7935000	0.00622139	0.188172	0.0999971	0.209456	0.0243148	0.18985	0.0885601	0.186034	-2.20465	-0.0350522	0.450472	0.496402
Dexi_CM05836_01A	7945000	0.0124637	0.180867	0.10336	0.163873	0.0247126	0.180301	0.0918808	0.159887	-1.47038	0.0124474	0.432973	0.095448
Dexi_CM05836_01A	7955000	0.0171789	0.178155	0.107738	0.166114	0.0265407	0.175415	0.0944689	0.185133	-1.04817	0.0619852	0.486772	-0.398442
Dexi_CM05836_01A	7965000	0.0216439	0.155313	0.134054	0.193004	0.022815	0.151682	0.113784	0.19332	-0.150842	0.0949213	0.631763	-0.0064045
Dexi_CM05836_01A	7975000	0.0245389	0.142544	0.128116	0.189478	0.0231872	0.141155	0.107225	0.190743	0.172063	0.0390318	0.699848	-0.0265845
Dexi_CM05836_01A	7985000	0.0264909	0.141009	0.157272	0.225866	0.02612	0.141555	0.1231	0.206638	0.0420678	-0.0152445	0.982689	0.36552
Dexi_CM05836_01A	7995000	0.0285986	0.147905	0.139289	0.246826	0.0269366	0.145669	0.106163	0.228891	0.182592	0.0607725	1.1085	0.315719
Dexi_CM05836_01A	8005000	0.0287344	0.140692	0.124704	0.216492	0.0254265	0.133528	0.096616	0.209248	0.382771	0.212278	1.03173	0.140758
Dexi_CM05836_01A	8015000	0.0228479	0.149317	0.117379	0.171592	0.0224774	0.142667	0.0935021	0.164127	0.0484214	0.18443	0.910136	0.182394
Dexi_CM05836_01A	8025000	0.0221084	0.147229	0.121884	0.209306	0.0238547	0.14183	0.0876862	0.179025	-0.21406	0.150119	1.3695	0.678911
Dexi_CM05836_01A	8035000	0.0192097	0.14279	0.140326	0.192452	0.0226519	0.143604	0.108377	0.167034	-0.443471	-0.0224199	1.05925	0.611352
Dexi_CM05836_01A	8045000	0.0166147	0.139978	0.144272	0.180874	0.0222062	0.149273	0.0952021	0.154287	-0.731646	-0.246247	1.85015	0.694556
Dexi_CM05836_01A	8055000	0.0186913	0.159108	0.103704	0.192928	0.0224352	0.150168	0.0720016	0.15577	-0.487643	0.235796	1.5492	0.952607
Dexi_CM05836_01A	8065000	0.0192873	0.17279	0.140493	0.214031	0.0231231	0.172272	0.087568	0.173403	-0.485358	0.0119289	2.1381	0.944093
Dexi_CM05836_01A	8075000	0.013669	0.171093	0.121658	0.168947	0.0210171	0.16562	0.0793351	0.153654	-1.02167	0.1311	1.86081	0.393854
Dexi_CM05836_01A	8085000	0.0132919	0.164266	0.104458	0.162665	0.0227848	0.178456	0.0732324	0.147826	-1.22259	-0.31524	1.47114	0.398905
Dexi_CM05836_01A	8095000	0.019508	0.160399	0.102656	0.152087	0.0289294	0.178942	0.0884478	0.138722	-0.96627	-0.409871	0.548908	0.362729
Dexi_CM05836_01A	8105000	0.0126593	0.151195	0.105723	0.178933	0.0243522	0.163554	0.0998109	0.163494	-1.41611	-0.298719	0.206442	0.368784
Dexi_CM05836_01A	8115000	0.0100172	0.15366	0.113911	0.133561	0.0207044	0.160758	0.0839647	0.125611	-1.51529	-0.175029	1.25509	0.241117
Dexi_CM05836_01A	8125000	0.0134117	0.150438	0.117012	0.144105	0.0248256	0.160587	0.0995866	0.135528	-1.35755	-0.249958	0.619433	0.241117
Dexi_CM05836_01A	8135000	0.0224012	0.155329	0.114326	0.167122	0.0275997	0.157234	0.0787549	0.156062	-0.558959	-0.0478132	1.54335	0.257861
Dexi_CM05836_01A	8145000	0.0264319	0.165144	0.0953764	0.169912	0.0272895	0.165629	0.0706858	0.143057	-0.0932937	-0.0115471	1.15664	0.654905
Dexi_CM05836_01A	8155000	0.0276442	0.161562	0.106858	0.146892	0.0289182	0.165668	0.0845457	0.143057	-0.130693	-0.0971726	0.873887	0.0894774
Dexi_CM05836_01A	8165000	0.0292972	0.149445	0.104184	0.114606	0.0327146	0.18121	0.0793351	0.128258	-0.31117	-0.677154	1.0078	-0.391314
Dexi_CM05836_01A	8175000	0.0220371	0.113183	0.11709	0.147611	0.0280008	0.131958	0.0935021	0.146546	-0.632685	-0.551282	0.850565	0.0280668
Dexi_CM05836_01A	8185000	0.015625	0.0992308	0.135388	0.187513	0.025342	0.128211	0.0978466	0.182073	-1.1298	-0.882223	1.35253	0.120672
Dexi_CM05836_01A	8195000	0.0112886	0.108233	0.134204	0.185377	0.0261115	0.12937	0.101373	0.182073	-1.67858	-0.641426	1.15728	0.0737845
Dexi_CM05836_01A	8205000	0.0081516	0.1087	0.125291	0.198121	0.0294457	0.127355	0.0952021	0.165645	-2.14489	-0.573599	1.1233	0.793504
Dexi_CM05836_01A	8215000	0.00684058	0.141095	0.114825	0.209919	0.0263746	0.138997	0.0924293	0.200036	-2.18434	0.0595817	0.858555	0.197724
Dexi_CM05836_01A	8225000	0.00881735	0.160895	0.0998167	0.201696	0.0336452	0.150759	0.0758479	0.198967	-2.19914	0.265128	1.09359	0.0543548
Dexi_CM05836_01A	8235000	0.00820392	0.196266	0.0779622	0.153717	0.0320266	0.180889	0.0608851	0.146355	-2.22623	0.335353	0.945683	0.195759
Dexi_CM05836_01A	8245000	0.00708644	0.201772	0.0566077	0.145235	0.0248762	0.18243	0.0523455	0.135143	-2.11874	0.418815	0.278854	0.295414
Dexi_CM05836_01A	8255000	0.00567705	0.181041	0.0757258	0.131096	0.0223163	0.16709	0.0607061	0.124302	-2.21146	0.330316	0.885626	0.220543
Dexi_CM05836_01A	8265000	0.00865253	0.183556	0.0605878	0.120365	0.0317509	0.173832	0.0508001	0.117002	-2.18434	0.221227	0.680436	0.116795
Dexi_CM05836_01A	8275000	0.00913288	0.181181	0.0704316	0.119612	0.033504	0.173314	0.057599	0.116271	-2.18205	0.179499	0.792742	0.116795
Dexi_CM05836_01A	8285000	0.0103606	0.164542	0.0602575	0.114307	0.033902	0.161721	0.0510499	0.111102	-2.07916	0.0687566	0.631932	0.116449
Dexi_CM05836_01A	8295000	0.0151854	0.168776	0.0493763	0.10461	0.0445257	0.170172	0.0423947	0.106366	-1.98673	-0.0322475	0.550447	-0.0657641
Dexi_CM05836_01A	8305000	0.0187528	0.208962	0.0719859	0.0849673	0.0539975	0.210828	0.0396676	0.0670928	-1.96052	-0.0346852	1.96927	0.738682
Dexi_CM05836_01A	8315000	0.020672	0.196254	0.104575	0.179085	0.0521367	0.218381	0.0535891	0.116294	-1.78625	-0.385325	1.84868	1.31765
Dexi_CM05836_01A	8325000	0.017533	0.156619	0.101354	0.298475	0.0479111	0.213784	0.0809413	0.193824	-1.8409	-0.994653	0.493898	1.31765
Dexi_CM05836_01A	8335000	0.0238942	0.127122	0	0.470588	0.067182	0.105933	0	0.290735	-1.80799	0.43392	NA	1.16615
Dexi_CM05836_01A	8385000	0	NA	NA	NA	0	NA	NA	NA	NA	NA	NA	NA
Dexi_CM05836_01A	8395000	0	NA	NA	NA	0	NA	NA	NA	NA	NA	NA	NA
Dexi_CM05836_01A	8405000	0	NA	NA	NA	0	NA	NA	NA	NA	NA	NA	NA
Dexi_CM05836_01A	8415000	0	NA	NA	NA	0	NA	NA	NA	NA	NA	NA	NA
Dexi_CM05836_01A	8425000	0.000543257	0.0525426	0.0582002	0.071904	0.0164802	0.0571052	0.0322777	0.0572255	-1.57359	-0.246701	2.02119	0.831615
Dexi_CM05836_01A	8435000	0.0272996	0.0644558	0.0697703	0.129611	0.0192402	0.0702113	0.0462312	0.121909	1.09486	-0.309204	1.77049	0.255217
Dexi_CM05836_01A	8445000	0.0165601	0.0942481	0.0814012	0.134095	0.0174718	0.0937401	0.0530867	0.125527	-0.143812	0.0210599	1.89784	0.27657
Dexi_CM05836_01A	8455000	0.0148244	0.107739	0.0776888	0.137292	0.0160527	0.107811	0.0550602	0.124417	-0.215432	-0.00261796	1.48033	0.420449
Dexi_CM05836_01A	8465000	0.0110814	0.125879	0.0851959	0.148106	0.0133438	0.12582	0.0609248	0.133993	-0.481858	0.00184381	1.45128	0.430157
Dexi_CM05836_01A	8475000	0.00882097	0.133294	0.144688	0.159368	0.0121601	0.128683	0.102711	0.145771	-0.785518	0.141627	1.51406	0.380781
Dexi_CM05836_01A	8485000	0.0046738	0.169786	0.157437	0.175859	0.0146233	0.160377	0.110987	0.157605	-1.96491	0.233501	1.53855	0.46683
Dexi_CM05836_01A	8495000	0.00513987	0.173247	0.156192	0.187913	0.0135974	0.164626	0.113654	0.163666	-1.78736	0.208425	1.37341	0.597982
Dexi_CM05836_01A	8505000	0.00812417	0.178686	0.166881	0.18627	0.020688	0.167364	0.115225	0.161068	-1.79318	0.268994	1.62463	0.623373
Dexi_CM05836_01A	8515000	0.00488469	0.203348	0.11148	0.183515	0.0220083	0.184368	0.0884892	0.1669	-2.30477	0.409502	0.899101	0.384606
Dexi_CM05836_01A	8525000	0.0075695	0.195112	0.11779	0.161011	0.0211539	0.170655	0.0930003	0.148559	-1.90006	0.569708	0.935954	0.330108
Dexi_CM05836_01A	8535000	0.00681038	0.204658	0.112667	0.215051	0.0194666	0.177688	0.0885993	0.172861	-1.90784	0.603092	0.938398	0.965848
Dexi_CM05836_01A	8545000	0.0100619	0.203955	0.12508	0.217466	0.0259471	0.177024	0.0975929	0.185133	-1.80846	0.603341	0.953981	0.677375
Dexi_CM05836_01A	8555000	0.00485044	0.207389	0.116834	0.21439	0.020699	0.178845	0.0942477	0.185133	-2.23139	0.634363	0.818857	0.612939
Dexi_CM05836_01A	8565000	0.00595231	0.192791	0.136337	0.235643	0.0242332	0.171076	0.117743	0.18459	-2.20855	0.503179	0.548885	1.06404
Dexi_CM05836_01A	8575000	0.00745072	0.221661	0.0867276	0.189642	0.0232958	0.191953	0.0798487	0.187913	-1.9836	0.613808	0.260971	0.0310007
Dexi_CM05836_01A	8585000	0.004519	0.215653	0.108077	0.184829	0.0208035	0.184872	0.0949146	0.156901	-2.29442	0.661938	0.467409	0.674355
Dexi_CM05836_01A	8595000	0.00342528	0.213663	0.0672286	0.129702	0.0164084	0.185108	0.0670438	0.147392	-2.31067	0.613968	0.00919781	-0.454715
Dexi_CM05836_01A	8605000	0.00390341	0.203412	0.112029	0.15394	0.0156962	0.179936	0.0887111	0.128111	-2.19109	0.519299	0.932822	0.799577
Dexi_CM05836_01A	8615000	0.00352929	0.195259	0.117161	0.220134	0.0123592	0.173538	0.0895063	0.177463	-2.05115	0.498204	1.10121	0.97759
Dexi_CM05836_01A	8625000	0.00336443	0.18825	0.139671	0.17807	0.0113542	0.167042	0.0980022	0.154979	-1.99742	0.505119	1.54298	0.611881
Dexi_CM05836_01A	8635000	0.00516422	0.168818	0.139983	0.182849	0.0223918	0.158356	0.0941364	0.155805	-2.26095	0.261978	1.75338	0.708831
Dexi_CM05836_01A	8645000	0.00731202	0.158762	0.162217	0.25683	0.0265218	0.146162	0.106002	0.193607	-2.14135	0.341316	1.90924	1.32844
Dexi_CM05836_01A	8655000	0.00640762	0.149373	0.173374	0.206542	0.0315997	0.138366	0.111471	0.18166	-2.36938	0.313029	1.95766	0.551906
Dexi_CM05836_01A	8665000	0.00832748	0.147431	0.161109	0.221176	0.0341898	0.138156	0.108458	0.187913	-2.25491	0.263951	1.70807	0.708437
Dexi_CM05836_01A	8675000	0.0113799	0.179218	0.142368	0.212981	0.0384952	0.179128	0.102494	0.197309	-2.11138	0.00198265	1.21958	0.290763
Dexi_CM05836_01A	8685000	0.0107178	0.188648	0.147703	0.117239	0.03158	0.187998	0.109165	0.127162	-1.9714	0.0136195	1.09253	-0.266915
Dexi_CM05836_01A	8695000	0.00902782	0.161456	0.127816	0.120409	0.0276735	0.165734	0.0836235	0.136245	-1.9991	-0.101318	1.66482	-0.412204
Dexi_CM05836_01A	8705000	0.00837197	0.177035	0.0966018	0.133082	0.0254265	0.181859	0.0759537	0.143057	-1.98646	-0.104718	0.860765	-0.256328
Dexi_CM05836_01A	8715000	0.00817589	0.177369	0.0512002	0.140941	0.0232103	0.180729	0.0544423	0.136245	-1.90484	-0.0734017	-0.180402	0.122253
Dexi_CM05836_01A	8725000	0.00343309	0.186067	0.0746535	0.120783	0.0208241	0.202272	0.0685778	0.140935	-2.45068	-0.317296	0.28989	-0.531444
Dexi_CM05836_01A	8735000	0.00308114	0.17516	0.101913	0.120783	0.0157977	0.199663	0.0743767	0.140935	-2.33483	-0.486163	1.23537	-0.531444
Dexi_CM05836_01A	8745000	0.00422249	0.171477	0.0886186	0.124824	0.0208989	0.203249	0.080832	0.145481	-2.35191	-0.61887	0.317464	-0.527736
Dexi_CM05836_01A	8755000	0.00223829	0.183888	0.102877	0.131035	0.0135465	0.205294	0.0846241	0.119581	-2.4013	-0.413276	0.70016	0.350645
Dexi_CM05836_01A	8765000	0.00330441	0.196368	0.135631	0.117604	0.0162358	0.220737	0.113531	0.112748	-2.32553	-0.43722	0.602423	0.145154
Dexi_CM05836_01A	8775000	0.0038211	0.198276	0.103834	0.0821593	0.0151876	0.207141	0.107796	0.104042	-2.16715	-0.169601	-0.109135	-0.619302
Dexi_CM05836_01A	8785000	0.0100386	0.185091	0.0685632	0.186065	0.0246946	0.199122	0.0615976	0.190743	-1.75871	-0.278901	0.335785	-0.0869778
Dexi_CM05836_01A	8795000	0.0117341	0.183121	0.12216	0.219421	0.0232808	0.180281	0.088974	0.201747	-1.46691	0.0623699	1.32163	0.357746
Dexi_CM05836_01A	8805000	0.0125206	0.15513	0.151791	0.241304	0.0243212	0.143028	0.100213	0.217867	-1.43616	0.333659	1.87778	0.444778
Dexi_CM05836_01A	8815000	0.0170152	0.141699	0.149328	0.210541	0.0239584	0.136302	0.0970131	0.192387	-0.859091	0.156406	1.97039	0.389525
Dexi_CM05836_01A	8825000	0.0137615	0.140022	0.151739	0.209678	0.0258238	0.134746	0.0962718	0.193253	-1.39162	0.154326	2.10202	0.350738
Dexi_CM05836_01A	8835000	0.0146501	0.134696	0.144851	0.216662	0.0191128	0.128211	0.0935392	0.200525	-0.686166	0.200051	2.01659	0.331008
Dexi_CM05836_01A	8845000	0.00859908	0.131538	0.114922	0.198815	0.0204281	0.132423	0.0793351	0.187075	-1.70107	-0.0264328	1.62672	0.258067
Dexi_CM05836_01A	8855000	0.00789737	0.148176	0.0992217	0.168475	0.0191544	0.148183	0.0657179	0.144962	-1.71737	-0.00018405	1.79718	0.642692
Dexi_CM05836_01A	8865000	0.00598463	0.145461	0.0982932	0.146298	0.0196851	0.151444	0.0694798	0.131326	-2.02685	-0.156467	1.48362	0.454757
Dexi_CM05836_01A	8875000	0.00686653	0.144443	0.13232	0.177153	0.0194569	0.145435	0.089252	0.149225	-1.87536	-0.0270166	1.75764	0.755406
Dexi_CM05836_01A	8885000	0.00869015	0.143812	0.11126	0.183272	0.0192295	0.142079	0.0858627	0.155557	-1.58569	0.0482171	1.06866	0.728046
Dexi_CM05836_01A	8895000	0.0121165	0.14537	0.146337	0.191821	0.0255432	0.141324	0.0979029	0.171079	-1.54929	0.112933	1.78878	0.49605
Dexi_CM05836_01A	8905000	0.0144662	0.151415	0.145135	0.191511	0.0286508	0.135149	0.103746	0.17536	-1.46893	0.475294	1.45232	0.379922
Dexi_CM05836_01A	8915000	0.0169926	0.147095	0.152767	0.18928	0.0299325	0.135786	0.112339	0.180557	-1.28564	0.328709	1.30226	0.198385
Dexi_CM05836_01A	8925000	0.016583	0.146564	0.119767	0.189944	0.0288755	0.134454	0.0935748	0.182626	-1.26439	0.35544	1.00018	0.164139
Dexi_CM05836_01A	8935000	0.0190514	0.176857	0.12846	0.179543	0.0335431	0.158588	0.0973658	0.161728	-1.28893	0.454934	1.12365	0.435757
Dexi_CM05836_01A	8945000	0.0162747	0.154769	0.123305	0.175804	0.029958	0.142639	0.0917312	0.166033	-1.35612	0.336067	1.21335	0.235269
Dexi_CM05836_01A	8955000	0.01905	0.158172	0.138997	0.162587	0.0343199	0.153716	0.096616	0.164867	-1.33102	0.11451	1.55675	-0.054317
Dexi_CM05836_01A	8965000	0.0160808	0.164339	0.141664	0.171666	0.0347683	0.167753	0.0957195	0.143811	-1.61414	-0.0805057	1.69206	0.749643
Dexi_CM05836_01A	8975000	0.0173578	0.165407	0.123102	0.157573	0.0323913	0.173216	0.084675	0.138624	-1.39305	-0.17766	1.59977	0.53579
Dexi_CM05836_01A	8985000	0.0135444	0.153632	0.136561	0.158418	0.0266581	0.162152	0.0933713	0.140935	-1.46775	-0.207148	1.66206	0.489087
Dexi_CM05836_01A	8995000	0.0132887	0.162913	0.122547	0.128367	0.0253243	0.168924	0.0858967	0.127838	-1.4184	-0.140474	1.52822	0.0159867
Dexi_CM05836_01A	9005000	0.0105433	0.168968	0.129031	0.174355	0.0202814	0.173483	0.0842936	0.173545	-1.41711	-0.103435	1.90702	0.0187513
Dexi_CM05836_01A	9015000	0.00909786	0.167931	0.126924	0.16981	0.0176781	0.160596	0.0843563	0.173403	-1.4162	0.181369	1.82159	-0.0834777
Dexi_CM05836_01A	9025000	0.0121135	0.168571	0.137877	0.15794	0.0192476	0.167809	0.0915405	0.162692	-1.08686	0.0180081	1.81695	-0.115584
Dexi_CM05836_01A	9035000	0.0200032	0.166099	0.11955	0.186383	0.0229354	0.163154	0.087127	0.162789	-0.378855	0.0715741	1.32069	0.578089
Dexi_CM05836_01A	9045000	0.037412	0.169639	0.148682	0.180838	0.0270637	0.16	0.09474	0.158952	1.14076	0.239068	2.02065	0.550999
Dexi_CM05836_01A	9055000	0.0394689	0.162678	0.135738	0.177868	0.028529	0.153758	0.0850019	0.149102	1.1458	0.230068	2.11498	0.774353
Dexi_CM05836_01A	9065000	0.0415632	0.159963	0.134375	0.169268	0.0258081	0.144887	0.0799272	0.154873	1.8155	0.412662	2.43114	0.374028
Dexi_CM05836_01A	9075000	0.0460213	0.146924	0.132946	0.173072	0.0270112	0.144761	0.0804766	0.160738	2.09367	0.0593141	2.33251	0.312218
Dexi_CM05836_01A	9085000	0.0324822	0.161643	0.132076	0.161359	0.0217637	0.15998	0.0895063	0.14292	1.4525	0.0412863	1.69511	0.511203
Dexi_CM05836_01A	9095000	0.0244909	0.181916	0.118564	0.162033	0.0269472	0.161056	0.0828769	0.140935	-0.271329	0.513807	1.52332	0.586777
Dexi_CM05836_01A	9105000	0.02118	0.184152	0.0823511	0.143662	0.0338792	0.177337	0.0729371	0.161068	-1.12569	0.152505	0.428133	-0.410635
Dexi_CM05836_01A	9115000	0.0251097	0.215231	0.0917112	0.131901	0.0416915	0.200863	0.0829199	0.104042	-1.20284	0.28423	0.31482	0.788468
Dexi_CM05836_01A	9125000	0.0308799	0.22879	0.0353401	0.111609	0.04713	0.203642	0.0680015	0.0894571	-1.0454	0.4902	-1.29637	0.742696
Dexi_CM05836_01A	9135000	0.0365021	0.212728	0.0600705	0.0947681	0.0504898	0.191381	0.0776907	0.0780311	-0.84018	0.442586	-0.709065	0.694327
Dexi_CM05836_01A	9145000	0.0357067	0.197694	0.0414609	0.0629873	0.0449625	0.184168	0.0798487	0.0953714	-0.621688	0.291564	-1.53927	-1.16141
Dexi_CM05836_01A	9155000	0.0344398	0.199917	0.109368	0.108889	0.0367042	0.185656	0.114426	0.0922949	-0.18501	0.304828	-0.150956	0.637632
Dexi_CM05836_01A	9165000	0.0251468	0.16756	0.102036	0.13771	0.0274653	0.16597	0.0898592	0.118392	-0.250633	0.0380308	0.477703	0.637186
Dexi_CM05836_01A	9175000	0.015667	0.1768	0.110573	0.164563	0.0202512	0.172574	0.09474	0.143057	-0.663515	0.0973377	0.593115	0.597378
Dexi_CM05836_01A	9185000	0.0108636	0.178523	0.0911427	0.145849	0.0216567	0.17067	0.0815389	0.129705	-1.4608	0.182833	0.415205	0.497296
Dexi_CM05836_01A	9195000	0.00858592	0.165573	0.109008	0.154481	0.0189143	0.160901	0.0850019	0.131547	-1.58543	0.115206	1.00072	0.702478
Dexi_CM05836_01A	9205000	0.0102849	0.177829	0.121191	0.21161	0.0219319	0.166818	0.0834795	0.172573	-1.55748	0.262298	1.61616	0.916511
Dexi_CM05836_01A	9215000	0.0112572	0.176234	0.127765	0.151437	0.0219789	0.161533	0.0829743	0.134938	-1.4255	0.361012	1.90639	0.489853
Dexi_CM05836_01A	9225000	0.0098215	0.144902	0.133311	0.16408	0.0185474	0.131704	0.0914193	0.144676	-1.36016	0.396675	1.65688	0.542746
Dexi_CM05836_01A	9235000	0.0158863	0.159914	0.130032	0.197463	0.016893	0.14339	0.0852316	0.164196	-0.172568	0.457614	1.89237	0.820884
Dexi_CM05836_01A	9245000	0.00704139	0.149371	0.137839	0.181125	0.0136239	0.132699	0.0924821	0.15583	-1.38376	0.499179	1.78539	0.660348
Dexi_CM05836_01A	9255000	0.00257149	0.131288	0.124773	0.199266	0.00883731	0.118348	0.086872	0.168413	-1.94924	0.434043	1.59256	0.751804
Dexi_CM05836_01A	9265000	0.0030833	0.125081	0.127545	0.211894	0.00849644	0.113506	0.0922878	0.173458	-1.75153	0.40264	1.4067	0.911087
Dexi_CM05836_01A	9275000	0.00395381	0.12969	0.129472	0.168457	0.0134819	0.12061	0.0945785	0.151247	-2.02167	0.297276	1.35674	0.46612
Dexi_CM05836_01A	9285000	0.00398557	0.116474	0.125653	0.176225	0.0148137	0.112161	0.0902779	0.155634	-2.10519	0.151302	1.43948	0.542291
Dexi_CM05836_01A	9295000	0.0048609	0.133238	0.121576	0.178869	0.0144553	0.127703	0.089252	0.156171	-1.90762	0.171523	1.32516	0.594357
Dexi_CM05836_01A	9305000	0.0106659	0.150372	0.136537	0.200227	0.0192891	0.143525	0.0985679	0.171158	-1.30881	0.188931	1.41187	0.698115
Dexi_CM05836_01A	9315000	0.0139493	0.171505	0.134594	0.192683	0.0286732	0.164117	0.0968436	0.173712	-1.53032	0.178089	1.41056	0.444719
Dexi_CM05836_01A	9325000	0.0174328	0.17064	0.131712	0.182528	0.0342658	0.162597	0.101279	0.15542	-1.47304	0.195724	1.08815	0.705917
Dexi_CM05836_01A	9335000	0.0210065	0.159693	0.150389	0.166345	0.039956	0.157394	0.106187	0.151005	-1.42426	0.0578173	1.50511	0.408284
Dexi_CM05836_01A	9345000	0.0206939	0.170706	0.153478	0.187915	0.0439002	0.170968	0.106476	0.1669	-1.5917	-0.0060711	1.58615	0.503885
Dexi_CM05836_01A	9355000	0.0226833	0.169059	0.185139	0.107197	0.0526402	0.16982	0.118086	0.106461	-1.72121	-0.017733	2.00242	0.0260079
Dexi_CM05836_01A	9365000	0.0208494	0.173415	0.194501	0.0846956	0.0535168	0.179894	0.120892	0.0858343	-1.84717	-0.142685	2.12389	-0.0482723
Dexi_CM05836_01A	9375000	0.0152457	0.183953	0.107935	0.0967538	0.0502078	0.18465	0.0641642	0.0817469	-2.10532	-0.01496	2.20578	0.627901
Dexi_CM05836_01A	9385000	0.017377	0.18332	0.123929	0.0921068	0.0490663	0.182144	0.0804072	0.0741778	-1.95755	0.0256261	1.84841	0.80683
Dexi_CM05836_01A	9395000	0.0199452	0.186441	0.139682	0.162554	0.0533747	0.176401	0.0875422	0.119214	-1.90089	0.225467	2.07754	1.28931
Dexi_CM05836_01A	9405000	0.0185392	0.174771	0.164825	0.0914499	0.0539056	0.173117	0.0980022	0.0858343	-1.99198	0.0378745	2.39432	0.211786
Dexi_CM05836_01A	9415000	0.0202858	0.188672	0.13365	0.131666	0.0505149	0.181256	0.0882492	0.100981	-1.8155	0.162402	1.79875	0.983631
Dexi_CM05836_01A	9425000	0.0188205	0.196078	0.141512	0.114312	0.0530667	0.190453	0.092302	0.107293	-1.95954	0.117281	1.85199	0.211786
Dexi_CM05836_01A	9435000	0.0219236	0.198393	0.0832756	0.108248	0.0510939	0.192862	0.0700016	0.117047	-1.72961	0.113872	0.647569	-0.262254
Dexi_CM05836_01A	9445000	0.0327696	0.195848	0.0493686	0.0986627	0.0550034	0.188886	0.0520637	0.107293	-1.22693	0.146144	-0.164909	-0.260376
Dexi_CM05836_01A	9455000	0.0433306	0.200667	0.0517966	0.0597834	0.0593385	0.190846	0.0546242	0.0880351	-0.820211	0.203775	-0.164909	-0.944945
Dexi_CM05836_01A	9465000	0.0430812	0.180456	0.0670523	0.0519171	0.0523404	0.173873	0.061139	0.0660264	-0.536503	0.149992	0.333705	-0.691737
Dexi_CM05836_01A	9475000	0.0430602	0.184416	0.0911756	0.0586889	0.055974	0.180164	0.0721228	0.0746385	-0.700997	0.093592	0.916756	-0.691737
Dexi_CM05836_01A	9485000	0.0364211	0.204202	0.08865	0.0359477	0.0475062	0.209379	0.0636916	0.0402671	-0.708304	-0.0983527	1.29984	-0.251507
Dexi_CM05836_01A	9495000	0.027421	0.209996	0.08865	0.0279593	0.0407936	0.207101	0.0636916	0.0317905	-0.992837	0.055664	1.29984	-0.288036
Dexi_CM05836_01A	9505000	0.0209885	0.210927	0.0939219	0.0951719	0.0424039	0.213571	0.0725626	0.0887941	-1.53086	-0.0492947	1.00523	0.250586
Dexi_CM05836_01A	9515000	0.0261902	0.219551	0.0549469	0.131742	0.0481759	0.229869	0.0675783	0.125175	-1.38613	-0.179693	-0.535924	0.175135
Dexi_CM05836_01A	9525000	0.0300757	0.225827	0.0682541	0.131742	0.0549793	0.229126	0.0937597	0.125175	-1.37909	-0.0574787	-0.856965	0.175135
Dexi_CM05836_01A	9535000	0.0385129	0.213828	0.062442	0.130226	0.0644257	0.211025	0.0688963	0.157363	-1.2264	0.0523991	-0.287126	-0.620112
Dexi_CM05836_01A	9545000	0.0381058	0.17878	0.0765598	0.143956	0.0659587	0.183556	0.0983066	0.137759	-1.2874	-0.102693	-0.73378	0.165393
Dexi_CM05836_01A	9555000	0.0292596	0.168783	0.101725	0.202944	0.0630468	0.169008	0.0945577	0.158952	-1.6325	-0.00526871	0.245085	0.981532
Dexi_CM05836_01A	9565000	0.0333006	0.163572	0.107185	0.202944	0.0669331	0.170865	0.0958185	0.158952	-1.53225	-0.168756	0.379798	0.981532
Dexi_CM05836_01A	9575000	0.0294002	0.164126	0.133253	0.192189	0.0659587	0.168465	0.116418	0.156062	-1.68979	-0.101929	0.465435	0.842334
Dexi_CM05836_01A	9585000	0.0234116	0.151325	0.126302	0.223567	0.0629755	0.15885	0.128986	0.180704	-1.91358	-0.187272	-0.0666316	0.863115
Dexi_CM05836_01A	9595000	0.0224933	0.184088	0.0812479	0.20915	0.0643609	0.187728	0.0912557	0.193824	-1.98282	-0.0767778	-0.317953	0.260356
Dexi_CM05836_01A	9605000	0.0229543	0.168111	0.0824726	0.217865	0.0702824	0.175902	0.104801	0.193824	-2.05354	-0.174606	-0.599968	0.372026
Dexi_CM05836_01A	9615000	0.016573	0.172697	0.0586256	0.20719	0.0609181	0.177034	0.0908624	0.174441	-2.21418	-0.0966447	-1.09314	0.618109
Dexi_CM05836_01A	9625000	0.0173615	0.168358	0.0704728	0.185442	0.0605969	0.167582	0.0643258	0.171669	-2.17001	0.0182662	0.287926	0.279912
Dexi_CM05836_01A	9635000	0.0147299	0.147302	0.0934322	0.153221	0.051505	0.153491	0.0806798	0.147646	-2.16397	-0.159235	0.527418	0.144679
Dexi_CM05836_01A	9645000	0.0125893	0.126191	0.114795	0.211068	0.047577	0.143313	0.0927545	0.183828	-2.22347	-0.470614	0.838624	0.593648
Dexi_CM05836_01A	9655000	0.010446	0.166112	0.112304	0.150895	0.0437084	0.149973	0.0823865	0.143871	-2.29963	0.425858	1.30856	0.196317
Dexi_CM05836_01A	9665000	0.0110871	0.176688	0.113604	0.168614	0.050264	0.160063	0.089252	0.151543	-2.36594	0.411605	0.983226	0.453334
Dexi_CM05836_01A	9675000	0.011412	0.150975	0.123435	0.175769	0.053937	0.157822	0.0958203	0.157971	-2.39634	-0.171923	1.04512	0.453743
Dexi_CM05836_01A	9685000	0.013306	0.179468	0.1364	0.153535	0.0655771	0.178895	0.104722	0.136389	-2.43108	0.012675	1.091	0.49278
Dexi_CM05836_01A	9695000	0.0142212	0.237269	0.132328	0.0983869	0.075396	0.199895	0.0922271	0.0914172	-2.47923	0.738363	1.51292	0.273683
Dexi_CM05836_01A	9705000	0.0157639	0.236927	0.191153	0.201389	0.0834512	0.207728	0.160814	0.143057	-2.48309	0.552957	0.644259	1.39466
Dexi_CM05836_01A	9715000	0.0172665	0.188496	0.151175	0.194455	0.0820993	0.18759	0.119003	0.152594	-2.41384	0.018943	0.896766	0.938293
Dexi_CM05836_01A	9725000	0.0187109	0.238738	0.109234	0.130719	0.092827	0.231272	0.0840019	0.0715285	-2.43601	0.123533	0.810722	1.97782
Dexi_CM05836_01A	9735000	0.0190815	0.21655	0.100367	0.104575	0.0865645	0.192903	0.0871404	0.0572228	-2.37362	0.469753	0.422563	1.97782
Dexi_CM05836_01A	9745000	0.0139647	0.228387	0.177057	0.0812608	0.0708215	0.206333	0.124177	0.0572228	-2.43875	0.420889	1.32449	1.14228
Dexi_CM05836_01A	9755000	0.0144802	0.204084	0.161559	0.132132	0.0574943	0.178966	0.0921332	0.128123	-2.25916	0.55286	2.43656	0.109435
Dexi_CM05836_01A	9765000	0.00840219	0.17093	0.184906	0.156081	0.0492556	0.160991	0.1054	0.153747	-2.49892	0.244133	2.55501	0.0571049
Dexi_CM05836_01A	9775000	0.0202046	0.177284	0.190975	0.145176	0.0540663	0.171065	0.112994	0.143057	-1.90142	0.14421	2.3674	0.0567122
Dexi_CM05836_01A	9785000	0.015612	0.166509	0.111916	0.156518	0.0454556	0.171915	0.0929582	0.158952	-1.98908	-0.124903	0.702139	-0.0589102
Dexi_CM05836_01A	9795000	0.0188541	0.144128	0.108616	0.185774	0.040483	0.152921	0.0922878	0.180704	-1.61352	-0.228089	0.624814	0.109583
Dexi_CM05836_01A	9805000	0.0252886	0.163877	0.173781	0.103676	0.040989	0.171101	0.123763	0.105968	-1.15707	-0.167696	1.4297	-0.0767238
Dexi_CM05836_01A	9815000	0.0269256	0.165489	0.142377	0.18945	0.0411111	0.169682	0.113829	0.160224	-1.04304	-0.0981197	0.904572	0.720169
Dexi_CM05836_01A	9825000	0.0242704	0.171982	0.139147	0.1782	0.0392241	0.16972	0.112003	0.153654	-1.15204	0.0529279	0.874879	0.632174
Dexi_CM05836_01A	9835000	0.0228188	0.143872	0.132941	0.183458	0.0343361	0.164564	0.0962922	0.154411	-1.00769	-0.498848	1.37023	0.751596
Dexi_CM05836_01A	9845000	0.0267229	0.142863	0.142389	0.193209	0.0404449	0.163786	0.0997356	0.166349	-1.02333	-0.505667	1.52426	0.639765
Dexi_CM05836_01A	9855000	0.0246838	0.13292	0.134475	0.196429	0.0466503	0.152686	0.110755	0.169122	-1.42506	-0.510011	0.766194	0.639765
Dexi_CM05836_01A	9865000	0.0279785	0.164144	0.141412	0.162834	0.047826	0.182504	0.113974	0.126227	-1.25652	-0.394946	0.843581	1.08425
Dexi_CM05836_01A	9875000	0.0263525	0.152627	0.140293	0.208745	0.0597631	0.173814	0.111565	0.148779	-1.69534	-0.470867	0.89361	1.48171
Dexi_CM05836_01A	9885000	0.0426107	0.172519	0.0951227	0.16387	0.070291	0.211867	0.103481	0.12262	-1.19846	-0.691094	-0.269505	1.17363
Dexi_CM05836_01A	9895000	0.0489537	0.280674	0.10426	0.125522	0.0657688	0.264833	0.0976432	0.0894107	-0.776087	0.203247	0.219959	1.25607
Dexi_CM05836_01A	9905000	0.0429327	0.200349	0.103922	0.15733	0.0589831	0.181424	0.0912557	0.102184	-0.824127	0.396698	0.452779	1.67836
Dexi_CM05836_01A	9915000	0.0393259	0.135777	0.0730411	0.154942	0.0552811	0.12945	0.0572976	0.145481	-0.872394	0.19023	0.865585	0.241702
Dexi_CM05836_01A	9925000	0.0310206	0.147358	0.07069	0.127449	0.0458335	0.139837	0.0616014	0.131539	-0.974697	0.211486	0.49745	-0.118664
Dexi_CM05836_01A	9935000	0.0150202	0.126102	0.080327	0.172293	0.0376121	0.131564	0.062633	0.1588	-1.80103	-0.16314	0.980374	0.33853
Dexi_CM05836_01A	9945000	0.00721428	0.119129	0.103193	0.164235	0.035403	0.121887	0.0753181	0.15221	-2.38508	-0.0891449	1.32845	0.318894
Dexi_CM05836_01A	9955000	0.00787274	0.11073	0.10381	0.162609	0.0384688	0.116903	0.0752404	0.150703	-2.38334	-0.207404	1.36153	0.318894
Dexi_CM05836_01A	9965000	0.00752968	0.113473	0.0871862	0.148978	0.0420832	0.132423	0.0773517	0.137321	-2.46294	-0.559127	0.449769	0.337324
Dexi_CM05836_01A	9975000	0.00892873	0.101377	0.0994486	0.205982	0.0422253	0.128355	0.0851401	0.184433	-2.36296	-0.821462	0.598982	0.471263
Dexi_CM05836_01A	9985000	0.00939796	0.104497	0.154139	0.178871	0.0437345	0.123541	0.102368	0.17382	-2.34853	-0.602937	1.79201	0.11531
Dexi_CM05836_01A	9995000	0.0129043	0.111029	0.107836	0.158651	0.0474997	0.141878	0.087411	0.155514	-2.17641	-0.847108	0.761032	0.0749668
Dexi_CM05836_01A	10005000	0.0101665	0.107861	0.112695	0.184924	0.0433321	0.125276	0.084906	0.168038	-2.28442	-0.543606	1.12448	0.39472
Dexi_CM05836_01A	10015000	0.00644355	0.119771	0.126108	0.210705	0.0324655	0.121866	0.0941909	0.185441	-2.3747	-0.0676644	1.20451	0.548252
Dexi_CM05836_01A	10025000	0.00786658	0.125279	0.11265	0.215965	0.0375824	0.117988	0.0838313	0.195511	-2.3468	0.241468	1.18107	0.422031
Dexi_CM05836_01A	10035000	0.00736298	0.154061	0.132695	0.221124	0.0386685	0.144991	0.10384	0.195875	-2.41059	0.246275	0.973751	0.514157
Dexi_CM05836_01A	10045000	0.00392797	0.158572	0.120583	0.202052	0.0295196	0.14863	0.0928412	0.183113	-2.574	0.26528	1.05781	0.420147
Dexi_CM05836_01A	10055000	0.00534708	0.194603	0.105496	0.131489	0.0348839	0.178805	0.0852586	0.151002	-2.53525	0.349189	0.822455	-0.506493
Dexi_CM05836_01A	10065000	0.0052735	0.207552	0.0904705	0.129495	0.0373132	0.196962	0.0818143	0.147672	-2.57529	0.212618	0.356731	-0.46342
Dexi_CM05836_01A	10075000	0.00601067	0.210126	0.0920081	0.12422	0.0357232	0.20039	0.0804525	0.143057	-2.50002	0.192422	0.488578	-0.498848
Dexi_CM05836_01A	10085000	0.00577656	0.209656	0.0869117	0.0886546	0.0352805	0.202621	0.0714016	0.131458	-2.51845	0.137602	0.728765	-1.23357
Dexi_CM05836_01A	10095000	0.00700275	0.23937	0.0902757	0.119349	0.0417574	0.217321	0.0798487	0.161068	-2.51327	0.401435	0.42224	-0.929787
Dexi_CM05836_01A	10105000	0.00723305	0.223403	0.10679	0.0974024	0.0441333	0.21513	0.0982754	0.108996	-2.52438	0.151967	0.282634	-0.36381
Dexi_CM05836_01A	10115000	0.0109413	0.206652	0.0764391	0.112814	0.0523285	0.214322	0.0732324	0.157363	-2.39832	-0.14187	0.126234	-1.01798
Dexi_CM05836_01A	10125000	0.0106678	0.210934	0.0622476	0.10819	0.0635418	0.223291	0.0714016	0.127162	-2.5335	-0.21811	-0.346032	-0.510311
Dexi_CM05836_01A	10135000	0.0180213	0.173864	0.126178	0.0946379	0.0712859	0.205902	0.10048	0.143057	-2.28065	-0.604458	0.666995	-0.996608
Dexi_CM05836_01A	10145000	0.0238811	0.187175	0.124575	0.140428	0.0749325	0.208794	0.0793351	0.1669	-2.08159	-0.404881	1.64393	-0.529447
Dexi_CM05836_01A	10155000	0.0279399	0.187383	0.0679974	0.0883704	0.0767704	0.213784	0.0411346	0.102184	-1.94429	-0.482269	1.56858	-0.420404
Dexi_CM05836_01A	10165000	0.0285601	0.184997	0.0806996	0.0818625	0.0662899	0.196543	0.0680015	0.0919653	-1.73525	-0.231886	0.580786	-0.383253
Dexi_CM05836_01A	10175000	0.0244091	0.202245	0.0974472	0.0855732	0.0582732	0.210691	0.0846241	0.0986601	-1.76837	-0.159061	0.491887	-0.470426
Dexi_CM05836_01A	10185000	0.0180217	0.193802	0.117369	0.144047	0.0507182	0.206841	0.0759592	0.109397	-1.95505	-0.250091	1.75409	1.1644
Dexi_CM05836_01A	10195000	0.0125076	0.193286	0.123048	0.121652	0.0435751	0.203168	0.0770017	0.0931535	-2.15455	-0.193243	2.01623	1.13478
Dexi_CM05836_01A	10205000	0.00542802	0.19962	0.137822	0.165914	0.0328894	0.193444	0.0885601	0.140138	-2.50794	0.126285	1.94031	0.718298
Dexi_CM05836_01A	10215000	0.00680596	0.206585	0.161246	0.145483	0.0401737	0.196082	0.100566	0.158952	-2.5074	0.211608	2.09395	-0.32601
Dexi_CM05836_01A	10225000	0.00550609	0.183494	0.184212	0.203364	0.0362602	0.174262	0.121054	0.165946	-2.55105	0.210389	1.8879	0.892293
Dexi_CM05836_01A	10235000	0.00726378	0.189374	0.150702	0.183782	0.0342558	0.180564	0.105347	0.154502	-2.36637	0.194184	1.55145	0.746397
Dexi_CM05836_01A	10245000	0.00868777	0.192932	0.185386	0.195644	0.0370185	0.182015	0.1286	0.168302	-2.30508	0.238675	1.60655	0.644269
Dexi_CM05836_01A	10255000	0.0100044	0.190563	0.106515	0.192757	0.043705	0.182246	0.0918617	0.160503	-2.33168	0.181381	0.568527	0.782172
Dexi_CM05836_01A	10265000	0.0101546	0.189161	0.101555	0.18158	0.0398534	0.173261	0.089252	0.148779	-2.24822	0.365061	0.493726	0.866018
Dexi_CM05836_01A	10275000	0.0111395	0.200307	0.0846207	0.161213	0.0404449	0.182474	0.0793351	0.165645	-2.18548	0.388781	0.232392	-0.103772
Dexi_CM05836_01A	10285000	0.0101249	0.188611	0.1325	0.143063	0.0430187	0.178675	0.104629	0.151005	-2.30979	0.22088	0.944662	-0.201389
Dexi_CM05836_01A	10295000	0.00805775	0.191973	0.118176	0.169078	0.0375291	0.1868	0.102663	0.187075	-2.36	0.110039	0.516347	-0.364451
Dexi_CM05836_01A	10305000	0.00586953	0.197221	0.122268	0.150593	0.0301893	0.180433	0.0772474	0.140935	-2.40361	0.369869	2.0545	0.272306
Dexi_CM05836_01A	10315000	0.00805416	0.174237	0.120511	0.154717	0.0327541	0.166056	0.0793351	0.147982	-2.25744	0.1956	1.83607	0.181777
Dexi_CM05836_01A	10325000	0.00712233	0.182559	0.111252	0.226253	0.0324057	0.169948	0.0887111	0.198353	-2.3381	0.294693	0.901772	0.568875
Dexi_CM05836_01A	10335000	0.00882686	0.190609	0.107845	0.156483	0.0348995	0.165877	0.0737185	0.149855	-2.24321	0.591547	1.62558	0.176648
Dexi_CM05836_01A	10345000	0.00933676	0.159949	0.0980421	0.15526	0.0346054	0.155556	0.0766182	0.140935	-2.19246	0.112061	1.00036	0.407202
Dexi_CM05836_01A	10355000	0.0112426	0.188022	0.0683534	0.152211	0.0407428	0.173698	0.0636526	0.140935	-2.17986	0.327064	0.250147	0.308718
Dexi_CM05836_01A	10365000	0.0103306	0.192408	0.0962999	0.164301	0.0394387	0.177626	0.0672015	0.134642	-2.21728	0.329961	1.47289	0.860232
Dexi_CM05836_01A	10375000	0.0110928	0.141667	0.117442	0.194184	0.0403762	0.149855	0.0932981	0.156112	-2.17884	-0.216324	0.92791	0.966268
Dexi_CM05836_01A	10385000	0.00695265	0.152941	0.103844	0.1889	0.0273571	0.140054	0.0887239	0.162858	-2.20808	0.364821	0.618442	0.644494
Dexi_CM05836_01A	10395000	0.00712315	0.150535	0.104776	0.196522	0.0296975	0.138736	0.0955153	0.170361	-2.26061	0.336895	0.351348	0.620264
Dexi_CM05836_01A	10405000	0.00774136	0.133735	0.130438	0.154737	0.032627	0.127589	0.104021	0.158122	-2.28121	0.190799	0.928096	-0.0871158
Dexi_CM05836_01A	10415000	0.00567155	0.137438	0.126626	0.148852	0.030239	0.13808	0.103645	0.161814	-2.42597	-0.0184289	0.808266	-0.32492
Dexi_CM05836_01A	10425000	0.00591464	0.143436	0.142906	0.150188	0.0326961	0.140797	0.113334	0.155986	-2.44266	0.0742602	0.946823	-0.150322
Dexi_CM05836_01A	10435000	0.00627702	0.147189	0.126251	0.18598	0.0387819	0.154813	0.0928412	0.187913	-2.51012	-0.194722	1.27394	-0.0415784
Dexi_CM05836_01A	10445000	0.00780189	0.137177	0.15141	0.188763	0.0426626	0.142747	0.110378	0.198967	-2.45069	-0.153566	1.31599	-0.206025
Dexi_CM05836_01A	10455000	0.00672704	0.226204	0.0724371	0.175025	0.0353029	0.183452	0.0628693	0.196193	-2.41803	0.918908	0.484823	-0.421329
Dexi_CM05836_01A	10465000	0.00751285	0.226486	0.0638682	0.167059	0.0380767	0.181103	0.0639417	0.185588	-2.40394	0.993223	-0.00378966	-0.389872
Dexi_CM05836_01A	10475000	0.00836793	0.232378	0.0624225	0.155102	0.0368246	0.190434	0.0661126	0.165066	-2.31577	0.873384	-0.179589	-0.22568
Dexi_CM05836_01A	10485000	0.0119649	0.230751	0.0426115	0.162606	0.035206	0.192124	0.0501064	0.165645	-1.97787	0.798061	-0.465231	-0.0659805
Dexi_CM05836_01A	10495000	0.0159286	0.216489	0.0708143	0.185141	0.0281482	0.185856	0.0630014	0.177588	-1.29373	0.655306	0.408689	0.162042
Dexi_CM05836_01A	10505000	0.0159557	0.174448	0.10493	0.0974043	0.0393038	0.168258	0.075729	0.105968	-1.78614	0.145404	1.29366	-0.286612
Dexi_CM05836_01A	10515000	0.0145875	0.14985	0.120598	0.151873	0.0385636	0.157423	0.0760295	0.146384	-1.86743	-0.190036	1.98558	0.145426
Dexi_CM05836_01A	10525000	0.0132758	0.15809	0.120418	0.184798	0.037366	0.164428	0.0784336	0.158952	-1.93234	-0.152554	1.8524	0.644846
Dexi_CM05836_01A	10535000	0.00939228	0.146125	0.130644	0.200987	0.037598	0.149045	0.0911377	0.180265	-2.24756	-0.0774742	1.53456	0.464291
Dexi_CM05836_01A	10545000	0.00713529	0.143659	0.126103	0.15891	0.0408548	0.1493	0.0905836	0.140935	-2.47536	-0.148869	1.37408	0.5068
Dexi_CM05836_01A	10555000	0.00765332	0.154028	0.153161	0.204623	0.0406824	0.164275	0.0967598	0.181202	-2.43772	-0.246422	2.0426	0.517807
Dexi_CM05836_01A	10565000	0.00761089	0.183081	0.125806	0.197026	0.0410024	0.190669	0.101367	0.189621	-2.44786	-0.1577	0.833143	0.154946
Dexi_CM05836_01A	10575000	0.00818746	0.184547	0.104202	0.154284	0.0496665	0.199874	0.0881618	0.146843	-2.52836	-0.304064	0.620505	0.195593
Dexi_CM05836_01A	10585000	0.00989588	0.201807	0.0860865	0.111277	0.0503488	0.223519	0.0802774	0.128751	-2.43416	-0.387433	0.228353	-0.473496
Dexi_CM05836_01A	10595000	0.00804571	0.180219	0.0847774	0.134676	0.0462426	0.199308	0.0873319	0.143057	-2.50034	-0.382153	-0.0990671	-0.217321
Dexi_CM05836_01A	10605000	0.00691036	0.17035	0.0950918	0.138876	0.042467	0.185326	0.0869973	0.143811	-2.53097	-0.321144	0.323204	-0.132812
Dexi_CM05836_01A	10615000	0.00780879	0.180504	0.131586	0.175459	0.0502708	0.193285	0.109608	0.170433	-2.56456	-0.262658	0.704133	0.114462
Dexi_CM05836_01A	10625000	0.00768939	0.188096	0.121286	0.131604	0.0488637	0.189808	0.0999035	0.150767	-2.55897	-0.0358746	0.749992	-0.488764
Dexi_CM05836_01A	10635000	0.00787085	0.191775	0.118212	0.188661	0.044712	0.186716	0.0920287	0.174491	-2.49209	0.107685	0.984566	0.315227
Dexi_CM05836_01A	10645000	0.00800608	0.195557	0.0849793	0.174175	0.0487771	0.198481	0.06736	0.165806	-2.53082	-0.0585003	0.841612	0.191802
Dexi_CM05836_01A	10655000	0.00895386	0.228946	0.0358542	0.0753532	0.0537307	0.223603	0.0443604	0.130094	-2.51086	0.0943019	-0.496836	-1.34095
Dexi_CM05836_01A	10665000	0.0104255	0.240537	0.0358542	0.0753532	0.0576425	0.22068	0.0443604	0.130094	-2.47108	0.355227	-0.496836	-1.34095
Dexi_CM05836_01A	10675000	0.0101901	0.236539	0.0635421	0.0725701	0.0503982	0.219776	0.0645065	0.111181	-2.40116	0.300237	-0.0327991	-0.989646
Dexi_CM05836_01A	10685000	0.00817801	0.244124	0.0303897	0.0597723	0.0466024	0.218759	0.0308509	0.100668	-2.48946	0.458517	-0.0327991	-1.24303
Dexi_CM05836_01A	10695000	0.00669519	0.222486	0.0959343	0.132422	0.0422451	0.202452	0.0819363	0.131102	-2.53385	0.391676	0.573154	0.0382437
Dexi_CM05836_01A	10705000	0.00887127	0.223942	0.0959343	0.131937	0.05011	0.204135	0.0819363	0.134529	-2.49733	0.384244	0.573154	-0.0735101
Dexi_CM05836_01A	10715000	0.00711546	0.222149	0.117413	0.131937	0.0434321	0.209571	0.0952021	0.134529	-2.51621	0.23755	0.793595	-0.0735101
Dexi_CM05836_01A	10725000	0.00678851	0.187851	0.0886228	0.154759	0.0444792	0.180896	0.0821301	0.128751	-2.53513	0.151532	0.270123	0.769605
Dexi_CM05836_01A	10735000	0.00698596	0.162322	0.112754	0.162998	0.0426472	0.155879	0.0946286	0.145977	-2.48599	0.162768	0.6697	0.456734
Dexi_CM05836_01A	10745000	0.00841519	0.169852	0.0898799	0.168901	0.0458943	0.161893	0.0760255	0.162617	-2.44244	0.193627	0.62408	0.151463
Dexi_CM05836_01A	10755000	0.00711105	0.127666	0.0970696	0.169647	0.029731	0.133632	0.0782205	0.161521	-2.2407	-0.176124	0.85306	0.202627
Dexi_CM05836_01A	10765000	0.00606259	0.127148	0.115294	0.181949	0.0332442	0.133555	0.0918086	0.179132	-2.44598	-0.189783	0.92213	0.0639782
Dexi_CM05836_01A	10775000	0.00643561	0.158365	0.11894	0.172323	0.0283831	0.155082	0.091887	0.180083	-2.30756	0.0839955	1.05684	-0.175391
Dexi_CM05836_01A	10785000	0.00660043	0.141547	0.124748	0.180546	0.0312187	0.156216	0.0943102	0.175626	-2.36553	-0.373076	1.16677	0.114526
Dexi_CM05836_01A	10795000	0.00618351	0.169978	0.132225	0.177933	0.030473	0.174532	0.109165	0.175504	-2.39011	-0.103853	0.762034	0.0562581
Dexi_CM05836_01A	10805000	0.00826519	0.185965	0.13936	0.190742	0.0368824	0.19064	0.104568	0.176939	-2.34181	-0.0975564	1.17785	0.316623
Dexi_CM05836_01A	10815000	0.00933653	0.188912	0.088513	0.125052	0.0368316	0.19961	0.0672226	0.114271	-2.24846	-0.21336	1.08463	0.369774
Dexi_CM05836_01A	10825000	0.0107219	0.182051	0.0968597	0.149307	0.0372695	0.187101	0.0653257	0.133888	-2.14515	-0.107378	1.66348	0.457603
Dexi_CM05836_01A	10835000	0.0115337	0.19761	0.0999367	0.137227	0.0428761	0.187998	0.0700016	0.107293	-2.21068	0.203442	1.46037	1.06296
Dexi_CM05836_01A	10845000	0.0136131	0.189728	0.0685253	0.116544	0.0392526	0.176222	0.0514606	0.109576	-1.97043	0.30444	1.07645	0.242293
Dexi_CM05836_01A	10855000	0.0116051	0.178811	0.0886023	0.132582	0.0397245	0.172423	0.0737817	0.136245	-2.13359	0.147202	0.698931	-0.10661
Dexi_CM05836_01A	10865000	0.0101911	0.177014	0.142137	0.163727	0.0387266	0.176889	0.103746	0.161951	-2.22393	0.00282437	1.2967	0.0434747
Dexi_CM05836_01A	10875000	0.0128744	0.190823	0.138705	0.149574	0.0443189	0.183809	0.109558	0.155028	-2.144	0.151464	0.920666	-0.134789
Dexi_CM05836_01A	10885000	0.0105443	0.187197	0.125959	0.149387	0.0457677	0.194644	0.109849	0.159003	-2.32005	-0.151545	0.483331	-0.231707
Dexi_CM05836_01A	10895000	0.0127882	0.17656	0.147587	0.159866	0.0492755	0.190778	0.106252	0.171872	-2.22826	-0.294743	1.32852	-0.270358
Dexi_CM05836_01A	10905000	0.0114221	0.191399	0.11825	0.158364	0.0467018	0.18937	0.0664201	0.148352	-2.26864	0.0424189	2.42703	0.256421
Dexi_CM05836_01A	10915000	0.00992639	0.170453	0.123774	0.173545	0.0397876	0.173361	0.08222	0.149869	-2.23886	-0.0662996	1.67643	0.61271
Dexi_CM05836_01A	10925000	0.00706219	0.163097	0.120252	0.174488	0.0349969	0.167474	0.0873691	0.157082	-2.38048	-0.103429	1.30247	0.437491
Dexi_CM05836_01A	10935000	0.00898859	0.172374	0.126681	0.200415	0.0307759	0.169095	0.0942105	0.182925	-2.10435	0.0768206	1.21719	0.384775
Dexi_CM05836_01A	10945000	0.00829954	0.172298	0.10941	0.181406	0.0345643	0.167426	0.0874305	0.156594	-2.27144	0.115277	0.884523	0.631249
Dexi_CM05836_01A	10955000	0.0108367	0.138236	0.15954	0.185968	0.0350708	0.138445	0.104127	0.17392	-2.06702	-0.00597286	1.92103	0.280361
Dexi_CM05836_01A	10965000	0.0125443	0.138258	0.133278	0.214907	0.0394371	0.139218	0.0935748	0.184673	-2.04268	-0.0272554	1.51612	0.662133
Dexi_CM05836_01A	10975000	0.0120676	0.157285	0.154719	0.210758	0.0404435	0.152805	0.0932392	0.178398	-2.10427	0.116133	2.32863	0.72994
Dexi_CM05836_01A	10985000	0.0141292	0.164972	0.139344	0.186676	0.0419953	0.168941	0.0820593	0.16778	-1.99677	-0.0932564	2.43616	0.453243
Dexi_CM05836_01A	10995000	0.0119748	0.162607	0.13318	0.184026	0.0339267	0.168763	0.0891812	0.164924	-1.93861	-0.14495	1.75597	0.467833
Dexi_CM05836_01A	11005000	0.0123035	0.161496	0.105053	0.108293	0.037338	0.177219	0.0867254	0.109382	-2.01281	-0.352555	0.735841	-0.0386589
Dexi_CM05836_01A	11015000	0.0139382	0.140396	0.126589	0.140091	0.0414358	0.163217	0.0967598	0.12868	-1.99666	-0.555024	1.09586	0.354158
Dexi_CM05836_01A	11025000	0.0149854	0.130429	0.131366	0.119452	0.0447354	0.152733	0.100411	0.120801	-1.99371	-0.577885	1.09586	-0.0444336
Dexi_CM05836_01A	11035000	0.0120658	0.102939	0.0849021	0.137095	0.0447262	0.125381	0.0770696	0.12648	-2.16463	-0.701899	0.350216	0.332031
Dexi_CM05836_01A	11045000	0.01519	0.0884068	0.0785825	0.144346	0.0639233	0.110803	0.077716	0.148559	-2.25982	-0.779913	0.0361899	-0.111694
Dexi_CM05836_01A	11055000	0.0186493	0.0717616	0.0479682	0.152077	0.084749	0.108907	0.0767759	0.170122	-2.29107	-1.2715	-1.13054	-0.411386
Dexi_CM05836_01A	11065000	0.0297126	0	0.0075188	0.0991342	0.140508	0	0.0333892	0.154418	-2.31339	NA	-1.09851	-1.0791
Dexi_CM05836_01A	11075000	0.0308783	0.0524078	0.087665	0.103663	0.11209	0.0518885	0.103878	0.171048	-2.11627	0.0242831	-0.370439	-1.30977
Dexi_CM05836_01A	11085000	0.0251528	0.111243	0.106926	0.190819	0.0883356	0.118911	0.0723379	0.195141	-2.11891	-0.231573	1.36375	-0.0833246
Dexi_CM05836_01A	11095000	0.0232027	0.167497	0.127736	0.194029	0.0671061	0.177728	0.0886965	0.171135	-1.95913	-0.22297	1.36215	0.500397
Dexi_CM05836_01A	11105000	0.0239153	0.165985	0.126588	0.162343	0.0629161	0.179107	0.0865331	0.159726	-1.87215	-0.286649	1.48227	0.0612892
Dexi_CM05836_01A	11115000	0.0207247	0.177775	0.126588	0.162343	0.0554315	0.184716	0.0865331	0.159726	-1.89564	-0.148033	1.48227	0.0612892
Dexi_CM05836_01A	11125000	0.0194535	0.181183	0.121912	0.197748	0.053155	0.185889	0.0760255	0.169122	-1.92428	-0.0999849	1.97999	0.645957
Dexi_CM05836_01A	11135000	0.0184725	0.181296	0.139894	0.181049	0.0456019	0.186122	0.093794	0.140935	-1.80009	-0.102455	1.65752	1.04193
Dexi_CM05836_01A	11145000	0.0160876	0.17097	0.157229	0.205622	0.0388681	0.169713	0.118262	0.150654	-1.76139	0.0294096	1.17275	1.43309
Dexi_CM05836_01A	11155000	0.0145246	0.174174	0.164969	0.146213	0.0358666	0.170907	0.126349	0.128123	-1.7784	0.0758959	1.08796	0.546482
Dexi_CM05836_01A	11165000	0.0153668	0.148759	0.159748	0.175775	0.0420649	0.153083	0.12023	0.142977	-1.8969	-0.111682	1.17858	0.907476
Dexi_CM05836_01A	11175000	0.0184877	0.155709	0.141081	0.211615	0.0488078	0.152867	0.109643	0.159726	-1.86877	0.073247	1.01758	1.28305
Dexi_CM05836_01A	11185000	0.0279252	0.152807	0.1038	0.213377	0.0657582	0.155343	0.0805018	0.165806	-1.7488	-0.0640632	0.98028	1.12459
Dexi_CM05836_01A	11195000	0.0328512	0.168334	0.0649822	0.226838	0.0757314	0.180944	0.0640784	0.198967	-1.72865	-0.271675	0.0394887	0.502835
Dexi_CM05836_01A	11205000	0.0383815	0.185513	0.0603406	0.226838	0.077949	0.183741	0.0595013	0.198967	-1.55111	0.0371602	0.0394887	0.502835
Dexi_CM05836_01A	11215000	0.038117	0.229362	0.0287565	0	0.0839174	0.227	0.0438456	0	-1.66971	0.040196	-0.668689	NA
Dexi_CM05836_01A	11225000	0.042861	0.190363	0	0.0555556	0.0882395	0.216048	0	0.143057	-1.57204	-0.445621	NA	-1.12713
Dexi_CM05836_01A	11235000	0.0467757	0.208563	0	0.0555556	0.0863188	0.241899	0	0.143057	-1.39845	-0.502534	NA	-1.12713
Dexi_CM05836_01A	11245000	0.0498395	0.14465	0	NA	0.0978156	0.224621	0	NA	-1.4952	-1.0538	NA	NA
Dexi_CM05836_01A	11255000	0.0449106	0.0555556	0	0.261438	0.0960412	0.176556	0	0.143057	-1.6205	-1.48676	NA	1.5249
Dexi_CM05836_01A	11265000	0.0463758	0.244782	0	0.174292	0.0674082	0.244971	0	0.0953714	-0.944597	-0.00300578	NA	1.5249
Dexi_CM05836_01A	11275000	0.046334	0.244782	0	0.174292	0.067032	0.244971	0	0.0953714	-0.93211	-0.00300578	NA	1.5249
Dexi_CM05836_01A	11285000	0.0366077	0.24532	0	0.174292	0.0722107	0.245689	0	0.0953714	-1.48341	-0.00586832	NA	1.5249
Dexi_CM05836_01A	11295000	0.041006	0.250349	0	0.174292	0.067963	0.248486	0	0.0953714	-1.18827	0.0293174	NA	1.5249
Dexi_CM05836_01A	11305000	0.0338134	0.24807	NA	0	0.0724173	0.24888	NA	0	-1.60846	-0.0127236	NA	NA
Dexi_CM05836_01A	11315000	0.0392487	0.202899	NA	NA	0.103233	0.200841	NA	NA	-1.88837	0.0309787	NA	NA
Dexi_CM05836_01A	11325000	0.0416482	0.230845	0	0.0894737	0.0837349	0.244351	0	0.0926508	-1.53197	-0.213958	NA	-0.060697
Dexi_CM05836_01A	11335000	0.0380983	0.200407	0.119338	0.22364	0.0779327	0.213973	0.0595013	0.181202	-1.5573	-0.247312	2.71428	0.80541
Dexi_CM05836_01A	11345000	0.0327164	0.188522	0.114716	0.190468	0.0709995	0.197372	0.0690983	0.166559	-1.64289	-0.176094	1.94958	0.520686
Dexi_CM05836_01A	11355000	0.0285478	0.173091	0.114716	0.190468	0.0689048	0.189422	0.0690983	0.166559	-1.78426	-0.339297	1.94958	0.520686
Dexi_CM05836_01A	11365000	0.0265476	0.193612	0.114716	0.178762	0.060934	0.20354	0.0690983	0.164424	-1.71498	-0.192543	1.94958	0.319218
Dexi_CM05836_01A	11375000	0.0248866	0.176161	0.142248	0.205188	0.065633	0.186934	0.0856819	0.174491	-1.88535	-0.22582	1.94958	0.638145
Dexi_CM05836_01A	11385000	0.0354446	0.184447	0.102676	0.21237	0.0729948	0.19218	0.101367	0.169122	-1.56605	-0.157697	0.0283108	0.814951
Dexi_CM05836_01A	11395000	0.040855	0.198501	NA	0.05	0.0825018	0.201018	NA	0.143057	-1.54097	-0.0486625	NA	-1.1987
Dexi_CM05836_01A	11405000	0.032322	0.179053	0	0.05	0.0812168	0.225599	0	0.143057	-1.83547	-0.804273	NA	-1.1987
Dexi_CM05836_01A	11415000	0.0345873	0.226366	0.0700855	0.0631579	0.0782764	0.218098	0.0798487	0.0953714	-1.69855	0.147842	-0.271872	-0.622427
Dexi_CM05836_01A	11425000	0.0319786	0.197882	0.0461457	0.0817987	0.0774518	0.217508	0.0661126	0.102498	-1.78812	-0.351281	-0.77765	-0.584624
Dexi_CM05836_01A	11435000	0.0306787	0.199071	0.0461457	0.0817987	0.0773975	0.217316	0.0661126	0.102498	-1.83982	-0.328604	-0.77765	-0.584624
Dexi_CM05836_01A	11445000	0.0288044	0.199269	0.0461457	0.0817987	0.060671	0.208383	0.0661126	0.102498	-1.59484	-0.172096	-0.77765	-0.584624
Dexi_CM05836_01A	11455000	0.0285678	0.189126	0.0700742	0.0817987	0.0615907	0.193095	0.0986367	0.102498	-1.62967	-0.0809634	-0.815428	-0.584624
Dexi_CM05836_01A	11465000	0.0306155	0.194268	0.0477514	0.0907237	0.0616918	0.189006	0.0560013	0.122552	-1.53067	0.109928	-0.424697	-0.908196
Dexi_CM05836_01A	11475000	0.0300375	0.195327	0.113988	0.0917555	0.0660363	0.190244	0.0818737	0.13352	-1.65983	0.105393	1.15218	-1.04414
Dexi_CM05836_01A	11485000	0.0282627	0.16844	0.0834762	0.0917555	0.0656309	0.179843	0.0619467	0.13352	-1.73351	-0.249779	1.0598	-1.04414
Dexi_CM05836_01A	11495000	0.0255531	0.189181	0.0803422	0.0915792	0.0566521	0.187909	0.0579242	0.122552	-1.66607	0.0267758	1.19775	-0.883785
Dexi_CM05836_01A	11505000	0.0232839	0.208715	0.0757071	0.0890566	0.0564946	0.202022	0.0545824	0.121048	-1.78163	0.131273	1.19775	-0.950362
Dexi_CM05836_01A	11515000	0.0233647	0.214755	0.039783	0.105007	0.0553921	0.200609	0.0373342	0.128123	-1.75281	0.279553	0.189095	-0.665793
Dexi_CM05836_01A	11525000	0.0197981	0.203428	0.040105	0.120916	0.0486997	0.194558	0.0396676	0.131539	-1.79073	0.180944	0.0337957	-0.308205
Dexi_CM05836_01A	11535000	0.0163063	0.19687	0.0481641	0.114074	0.0423031	0.183924	0.0469306	0.130094	-1.84422	0.279565	0.0837341	-0.475107
Dexi_CM05836_01A	11545000	0.0190964	0.167343	0.0877599	0.189291	0.0467741	0.157542	0.0752874	0.183931	-1.77801	0.246426	0.576427	0.118075
Dexi_CM05836_01A	11555000	0.0193831	0.174486	0.0844436	0.12071	0.0437277	0.161041	0.0764237	0.12589	-1.67011	0.330956	0.368498	-0.164131
Dexi_CM05836_01A	11565000	0.0235441	0.162143	0.0848456	0.127897	0.0517975	0.155507	0.0801975	0.133828	-1.64582	0.169145	0.201666	-0.175359
Dexi_CM05836_01A	11575000	0.0204651	0.172519	0.0893172	0.13265	0.0479576	0.166764	0.0819796	0.145482	-1.72788	0.137007	0.311432	-0.349785
Dexi_CM05836_01A	11585000	0.0274269	0.194828	0.0984736	0.141072	0.0528068	0.185624	0.0896832	0.148559	-1.45446	0.197079	0.335954	-0.19851
Dexi_CM05836_01A	11595000	0.0276082	0.208894	0.071019	0.149329	0.0604505	0.198828	0.0900561	0.157856	-1.64989	0.201026	-0.673444	-0.203368
Dexi_CM05836_01A	11605000	0.0375348	0.199416	0.099662	0.183113	0.066109	0.194374	0.0727239	0.228891	-1.31575	0.102859	1.13529	-0.769445
Dexi_CM05836_01A	11615000	0.0313844	0.21025	0.108522	0.178131	0.0629712	0.202058	0.0816018	0.210821	-1.52624	0.160787	1.02607	-0.575161
Dexi_CM05836_01A	11625000	0.0362643	0.214142	0.0680322	0.139081	0.0679483	0.207094	0.0793351	0.111267	-1.4206	0.134845	-0.429266	0.834467
Dexi_CM05836_01A	11635000	0.0364989	0.175333	0.0747941	0.125173	0.067054	0.177012	0.0751596	0.10014	-1.38706	-0.037523	-0.015126	0.834467
Dexi_CM05836_01A	11645000	0.0270935	0.188694	0.0998633	0.0890621	0.0548259	0.177877	0.080832	0.117047	-1.53508	0.241313	0.775915	-0.834118
Dexi_CM05836_01A	11655000	0.0283863	0.173804	0.0952163	0.0541842	0.0542862	0.169111	0.0803289	0.0613102	-1.44789	0.110208	0.607973	-0.376242
Dexi_CM05836_01A	11665000	0.0279246	0.156307	0.0852747	0.110056	0.0550723	0.1508	0.0658674	0.0939565	-1.49539	0.144805	0.989051	0.607712
Dexi_CM05836_01A	11675000	0.026228	0.153884	0.104392	0.144253	0.0487841	0.14226	0.0730511	0.143933	-1.39895	0.324048	1.49277	0.00855884
Dexi_CM05836_01A	11685000	0.0285223	0.157577	0.111833	0.155147	0.0405637	0.149102	0.0835744	0.149743	-0.893987	0.225453	1.20823	0.142515
Dexi_CM05836_01A	11695000	0.035364	0.144797	0.115567	0.16629	0.0428864	0.146867	0.0843652	0.153114	-0.528079	-0.0558214	1.32994	0.344392
Dexi_CM05836_01A	11705000	0.0577184	0.13824	0.0992924	0.178688	0.0494414	0.127765	0.0731128	0.17288	0.502349	0.322841	1.28103	0.134714
Dexi_CM05836_01A	11715000	0.0492265	0.147169	0.097632	0.168042	0.0411055	0.135667	0.0755573	0.161661	0.581768	0.332836	1.03523	0.157063
Dexi_CM05836_01A	11725000	0.0778589	0.142189	0.0945913	0.178784	0.0516733	0.15829	0.0726543	0.161925	1.47986	-0.396879	1.04488	0.405219
Dexi_CM05836_01A	11735000	0.0708193	0.182383	0.0709047	0.158405	0.0421708	0.173652	0.0622431	0.154418	1.8396	0.192973	0.445618	0.0941487
Dexi_CM05836_01A	11745000	0.149239	0.15171	0.0556205	0.139637	0.130969	0.173275	0.0850019	0.185302	0.261051	-0.421502	-0.890027	-0.702265
Dexi_CM05836_01A	11815000	0.198676	NA	NA	NA	0.0917862	NA	NA	NA	1.70576	NA	NA	NA
Dexi_CM05836_01A	11825000	0.198676	NA	NA	NA	0.0917862	NA	NA	NA	1.70576	NA	NA	NA
Dexi_CM05836_01A	11835000	0.198676	NA	NA	NA	0.0917862	NA	NA	NA	1.70576	NA	NA	NA
Dexi_CM05836_01A	11845000	0.198676	NA	NA	NA	0.0917862	NA	NA	NA	1.70576	NA	NA	NA
Dexi_CM05836_01A	11855000	0.198676	NA	NA	NA	0.0917862	NA	NA	NA	1.70576	NA	NA	NA
Dexi_CM05836_01A	11865000	0.039384	0.150687	0.047619	0.189573	0.049957	0.204251	0.0396676	0.234891	-0.58023	-1.00493	0.290471	-0.590338
Dexi_CM05836_01A	11875000	0.049246	0.146233	0.025974	0.14218	0.062368	0.196543	0.0217769	0.176169	-0.614922	-0.98588	0.281479	-0.590338
Dexi_CM05836_01A	11885000	0.0498798	0.130954	0.0427935	0.108841	0.0642603	0.1919	0.0622431	0.104396	-0.666443	-1.24028	-0.936629	0.148896
Dexi_CM05836_01A	11895000	0.0442909	0.145806	0.0427935	0.108841	0.0634066	0.194929	0.0622431	0.104396	-0.906623	-0.993932	-0.936629	0.148896
Dexi_CM05836_01A	11905000	0.043368	0.135713	0.0376572	0.100597	0.06029	0.183148	0.0631443	0.115639	-0.848193	-1.02476	-1.27154	-0.483461
Dexi_CM05836_01A	11915000	0.0314004	0.129781	0.0673263	0.0792847	0.0565819	0.173166	0.0821264	0.0977915	-1.34107	-0.988047	-0.612768	-0.7079
Dexi_CM05836_01A	11925000	0.0293869	0.130333	0.0966901	0.0996425	0.0565669	0.174361	0.093277	0.111573	-1.45021	-0.997641	0.125714	-0.404405
Dexi_CM05836_01A	11935000	0.0364961	0.140393	0.0722998	0.105663	0.0593286	0.17794	0.0804181	0.131539	-1.16573	-0.833388	-0.328786	-0.720111
Dexi_CM05836_01A	11945000	0.0478846	0.130279	0.0708822	0.105663	0.0651873	0.18344	0.0788413	0.131539	-0.806632	-1.1425	-0.328786	-0.720111
Dexi_CM05836_01A	11955000	0.0394456	0.141786	0.0987726	0.128542	0.0663011	0.202205	0.0768703	0.143057	-1.23303	-1.1746	0.893193	-0.353974
Dexi_CM05836_01A	11965000	0.0381476	0.164777	0.0732944	0.233007	0.0676527	0.211534	0.0746918	0.286114	-1.32754	-0.875048	-0.0502045	-0.443643
Dexi_CM05836_01A	11975000	0.0402162	0.169522	0.0394308	0	0.0666222	0.216281	0.0734682	0	-1.20135	-0.851183	-1.17891	NA
Dexi_CM05836_01A	11985000	0.0395676	0.180882	0.100058	0.194741	0.0673967	0.219005	0.0946096	0.219232	-1.25165	-0.683386	0.172629	-0.367301
Dexi_CM05836_01A	11995000	0.0460058	0.165305	0.0641423	0.0985173	0.0624703	0.204644	0.0767105	0.117446	-0.794624	-0.754099	-0.507044	-0.563588
Dexi_CM05836_01A	12005000	0.0406726	0.16856	0.060853	0.0985173	0.0612312	0.203513	0.0727766	0.117446	-1.01036	-0.666064	-0.507044	-0.563588
Dexi_CM05836_01A	12015000	0.0316799	0.185351	0.0449475	0.0985173	0.0620803	0.214654	0.0534086	0.117446	-1.47602	-0.534013	-0.441045	-0.563588
Dexi_CM05836_01A	12025000	0.0268477	0.211536	0.0427429	0.0985173	0.0576684	0.218914	0.0608204	0.117446	-1.61712	-0.132704	-0.873078	-0.563588
Dexi_CM05836_01A	12035000	0.019254	0.21057	0.0416197	0.0382342	0.0502003	0.220422	0.0571213	0.0528506	-1.857	-0.176748	-0.732473	-0.738652
Dexi_CM05836_01A	12045000	0.0147568	0.213065	0.0478344	0.0270677	0.0460555	0.215914	0.063879	0.0408735	-2.05026	-0.0523763	-0.611075	-0.622427
Dexi_CM05836_01A	12055000	0.0140687	0.209118	0.0669516	0.0790193	0.0446106	0.220759	0.0834753	0.0780311	-2.06208	-0.209616	-0.591153	0.0344351
Dexi_CM05836_01A	12065000	0.0163734	0.20581	0.0511983	0.0925009	0.0425739	0.208176	0.0634093	0.114446	-1.85491	-0.0452419	-0.571826	-0.620708
Dexi_CM05836_01A	12075000	0.0176144	0.218353	0.0598028	0.0816184	0.0449474	0.222812	0.0695457	0.100981	-1.83463	-0.079659	-0.415991	-0.620708
Dexi_CM05836_01A	12085000	0.0190617	0.199446	0.0551769	0.0420271	0.0470114	0.200725	0.0798487	0.0635809	-1.79565	-0.0253277	-0.917482	-0.998191
Dexi_CM05836_01A	12095000	0.0173359	0.183273	0.0552983	0.0581914	0.0432394	0.183852	0.0670729	0.0880351	-1.80489	-0.0125136	-0.494343	-0.998191
Dexi_CM05836_01A	12105000	0.0137788	0.169363	0.140525	0.138209	0.0420027	0.166468	0.113053	0.13352	-2.02676	0.0690387	0.806077	0.117218
Dexi_CM05836_01A	12115000	0.0156128	0.146072	0.213132	0.169453	0.0496992	0.148303	0.163629	0.156062	-2.0708	-0.059463	1.02004	0.277745
Dexi_CM05836_01A	12125000	0.0192256	0.147544	0.195427	0.179142	0.0505228	0.144219	0.14391	0.190743	-1.87104	0.0910452	1.22698	-0.215688
Dexi_CM05836_01A	12135000	0.0188351	0.146545	0.219494	0.164328	0.0507902	0.139452	0.161229	0.160224	-1.90084	0.200582	1.28442	0.0949999
Dexi_CM05836_01A	12145000	0.0232862	0.150378	0.160852	0.144495	0.0507881	0.141987	0.121482	0.132839	-1.63502	0.233009	1.16205	0.34468
Dexi_CM05836_01A	12155000	0.0269757	0.146725	0.118526	0.133606	0.0545644	0.142858	0.0906391	0.126227	-1.52704	0.106829	1.06621	0.231823
Dexi_CM05836_01A	12165000	0.0258432	0.174953	0.0966388	0.116588	0.0486282	0.161041	0.0757748	0.118392	-1.41523	0.342447	0.962202	-0.0610595
Dexi_CM05836_01A	12175000	0.027312	0.172229	0.0655515	0.108604	0.0520614	0.165713	0.052923	0.110869	-1.4385	0.155842	0.795253	-0.0811917
Dexi_CM05836_01A	12185000	0.0235456	0.163095	0.0394059	0.115303	0.0589295	0.164722	0.0388453	0.12542	-1.82293	-0.0391998	0.0451191	-0.321145
Dexi_CM05836_01A	12195000	0.0267267	0.182043	0.0276334	0.0773813	0.0657025	0.185739	0.0239546	0.0976975	-1.79953	-0.0787968	0.373622	-0.771339
Dexi_CM05836_01A	12205000	0.0301162	0.193231	0.0325098	0.0460006	0.0767617	0.201084	0.0281819	0.0735312	-1.84984	-0.154084	0.373622	-1.19318
Dexi_CM05836_01A	12215000	0.0322686	0.187658	0.00588235	0.107368	0.081955	0.201416	0.0242824	0.112748	-1.84311	-0.26675	-1.12524	-0.111868
Dexi_CM05836_01A	12225000	0.0334783	0.190966	0.00653595	0.107368	0.0878142	0.19788	0.0269804	0.112748	-1.88488	-0.135566	-1.12524	-0.111868
Dexi_CM05836_01A	12235000	0.0415203	0.158816	NA	NA	0.102909	0.223157	NA	NA	-1.82215	-0.835528	NA	NA
Dexi_CM05836_01A	12245000	0.0411389	0.132372	0.11781	0.210234	0.0960917	0.132535	0.0937355	0.190743	-1.74922	-0.00466742	0.762643	0.349511
Dexi_CM05836_01A	12255000	0.0419531	0.15259	0.1089	0.157675	0.0921092	0.151893	0.0908624	0.143057	-1.66386	0.0179057	0.611657	0.349511
Dexi_CM05836_01A	12265000	0.0404038	0.160939	0.0844931	0.136386	0.0914176	0.157486	0.0756462	0.12589	-1.70717	0.0861886	0.365635	0.299811
Dexi_CM05836_01A	12275000	0.0387082	0.151797	0.104886	0.140481	0.0842952	0.146796	0.103647	0.12262	-1.65342	0.134135	0.0410822	0.530013
Dexi_CM05836_01A	12285000	0.0290824	0.146523	0.121246	0.159202	0.068856	0.142214	0.104127	0.130495	-1.76034	0.119798	0.584329	0.851428
Dexi_CM05836_01A	12295000	0.0314414	0.168806	0.122535	0.144622	0.0655391	0.153075	0.106138	0.11409	-1.58374	0.406498	0.540161	1.00103
Dexi_CM05836_01A	12305000	0.0322561	0.149837	0.11951	0.159488	0.0682278	0.141872	0.103344	0.147646	-1.60689	0.221558	0.546932	0.307293
Dexi_CM05836_01A	12315000	0.0344346	0.173018	0.16221	0.16927	0.0727056	0.157636	0.121836	0.136664	-1.60672	0.385102	1.17947	0.886747
Dexi_CM05836_01A	12325000	0.0382756	0.173335	0.162478	0.168736	0.0717925	0.158374	0.119773	0.140935	-1.4233	0.372077	1.24273	0.727955
Dexi_CM05836_01A	12335000	0.03737	0.179844	0.162955	0.262483	0.0730879	0.163089	0.11244	0.20134	-1.49018	0.403321	1.52867	1.16293
Dexi_CM05836_01A	12345000	0.037947	0.189161	0.150989	0.273159	0.0749446	0.189328	0.102002	0.204112	-1.50715	-0.00347001	1.63362	1.29094
Dexi_CM05836_01A	12355000	0.0333947	0.175807	0.162269	0.251806	0.0669203	0.169614	0.101373	0.204367	-1.52805	0.144676	2.03471	0.89302
Dexi_CM05836_01A	12365000	0.0330258	0.177238	0.130209	0.251806	0.0690273	0.166897	0.0736683	0.204367	-1.59158	0.245717	2.41783	0.89302
Dexi_CM05836_01A	12375000	0.0287236	0.17532	0.117654	0.198337	0.0604429	0.161003	0.0727239	0.159549	-1.59952	0.353386	2.08306	0.952926
Dexi_CM05836_01A	12385000	0.0274428	0.160984	0.104535	0.153681	0.0537993	0.149975	0.0786073	0.147982	-1.49059	0.29014	1.16055	0.153809
Dexi_CM05836_01A	12395000	0.0261284	0.15115	0.104036	0.177642	0.0522728	0.139871	0.0793351	0.169845	-1.51976	0.32021	1.09329	0.184271
Dexi_CM05836_01A	12405000	0.0246874	0.146893	0.103497	0.179824	0.0511761	0.14283	0.0801206	0.170605	-1.57211	0.112834	1.02236	0.216677
Dexi_CM05836_01A	12415000	0.0247238	0.151359	0.108887	0.181335	0.0485239	0.149657	0.0842936	0.173458	-1.48815	0.0451305	1.02236	0.182443
Dexi_CM05836_01A	12425000	0.024201	0.157513	0.0989163	0.141205	0.0453878	0.156727	0.0699798	0.15033	-1.41341	0.0199162	1.4236	-0.241842
Dexi_CM05836_01A	12435000	0.0278177	0.169883	0.0897542	0.170939	0.0474009	0.175529	0.0586583	0.133888	-1.25223	-0.127831	1.58316	1.04656
Dexi_CM05836_01A	12445000	0.022294	0.165688	0.0744125	0.100963	0.0435607	0.178787	0.0546002	0.112402	-1.47795	-0.291226	1.14056	-0.394723
Dexi_CM05836_01A	12455000	0.0274965	0.172392	0.0727993	0.159804	0.0440922	0.182688	0.0513928	0.140547	-1.13628	-0.223848	1.32584	0.54096
Dexi_CM05836_01A	12465000	0.0210519	0.197817	0.11927	0.151426	0.0357098	0.193368	0.0880685	0.130508	-1.23357	0.0915412	1.21534	0.629599
Dexi_CM05836_01A	12475000	0.0263809	0.207419	0.0713077	0.107784	0.042813	0.194578	0.0588359	0.10014	-1.16047	0.262376	0.678695	0.283124
Dexi_CM05836_01A	12485000	0.0239181	0.222621	0.078501	0.131379	0.0404868	0.199601	0.0703198	0.132645	-1.2365	0.458653	0.398772	-0.036799
Dexi_CM05836_01A	12495000	0.0231304	0.216219	0.0706809	0.153071	0.042316	0.195761	0.0793351	0.143172	-1.37075	0.415635	-0.388263	0.272103
Dexi_CM05836_01A	12505000	0.0264406	0.21573	0.071837	0.131986	0.0513481	0.193974	0.0813185	0.116327	-1.47367	0.445974	-0.413795	0.522516
Dexi_CM05836_01A	12515000	0.0276624	0.214607	0.0678854	0.160347	0.0526634	0.192119	0.0828769	0.152878	-1.43804	0.464189	-0.639909	0.192255
Dexi_CM05836_01A	12525000	0.026457	0.206784	0.0808791	0.160779	0.0644555	0.193353	0.0933354	0.151374	-1.7905	0.274995	-0.472892	0.242972
Dexi_CM05836_01A	12535000	0.0369982	0.215346	0.0641069	0.165529	0.0842919	0.184142	0.088402	0.166131	-1.70903	0.665576	-0.941972	-0.0138074
Dexi_CM05836_01A	12545000	0.0424468	0.256746	0.0320353	0.0703704	0.0914013	0.216701	0.0649106	0.190743	-1.63086	0.701139	-1.11843	-1.50832
Dexi_CM05836_01A	12555000	0.0462947	0.180032	0.0320353	0.05	0.0979345	0.222749	0.0649106	0.143057	-1.60888	-0.675721	-1.11843	-1.1987
Dexi_CM05836_01A	12565000	0.0480587	0.176336	0.0320353	0.05	0.10103	0.23835	0.0649106	0.143057	-1.60374	-0.844154	-1.11843	-1.1987
Dexi_CM05836_01A	12575000	0.0484529	0.17118	0.0385846	0.05	0.104892	0.227	0.0295655	0.143057	-1.6486	-0.735504	0.438726	-1.1987
Dexi_CM05836_01A	12585000	0.0481345	0.0534188	0	NA	0.105201	0.176556	0	NA	-1.66224	-1.51301	NA	NA
Dexi_CM05836_01A	12595000	0.0506443	0.0797898	0	NA	0.104284	0.0924908	0	NA	-1.57514	-0.406462	NA	NA
Dexi_CM05836_01A	12605000	0.0419769	0.247827	0.0951101	0.221404	0.0914956	0.191343	0.0958185	0.174848	-1.65457	1.12385	-0.0200753	0.957492
Dexi_CM05836_01A	12615000	0.0369315	0.235373	0.0733683	0.21193	0.0829504	0.186099	0.0798487	0.183407	-1.69229	1.01108	-0.228543	0.609176
Dexi_CM05836_01A	12625000	0.0297707	0.244865	0.0733683	0.21193	0.0644903	0.200725	0.0798487	0.183407	-1.62995	0.852441	-0.228543	0.609176
Dexi_CM05836_01A	12635000	0.0237681	0.238922	0.0733683	0.206631	0.0550068	0.219343	0.0798487	0.178821	-1.72032	0.353229	-0.228543	0.609176
Dexi_CM05836_01A	12645000	0.0228926	0.244861	0.0827169	0.206631	0.0545541	0.225943	0.0567414	0.178821	-1.76067	0.332268	1.12132	0.609176
Dexi_CM05836_01A	12655000	0.0287052	0.249374	0.0111474	0.15917	0.0664923	0.226903	0.0206961	0.144744	-1.72926	0.392435	-0.883265	0.376931
Dexi_CM05836_01A	12665000	0.0327502	0.249964	0.048158	0.122846	0.0712809	0.227315	0.059131	0.126355	-1.64637	0.395146	-0.532071	-0.100746
Dexi_CM05836_01A	12675000	0.0322456	0.232267	0.0507469	0.102342	0.0695966	0.219969	0.0542842	0.104169	-1.63603	0.222131	-0.206592	-0.0656262
Dexi_CM05836_01A	12685000	0.0301921	0.227551	0.0507469	0.0962221	0.06478	0.216251	0.0542842	0.10795	-1.62112	0.206952	-0.206592	-0.408734
Dexi_CM05836_01A	12695000	0.0300349	0.208575	0.0507469	0.0962221	0.0624199	0.198032	0.0542842	0.10795	-1.56471	0.209518	-0.206592	-0.408734
Dexi_CM05836_01A	12705000	0.0271698	0.207034	0.0667192	0.1041	0.0579949	0.196151	0.078366	0.11104	-1.58513	0.218118	-0.473745	-0.226713
Dexi_CM05836_01A	12715000	0.0206175	0.205278	0.0536036	0.0733424	0.0504674	0.197917	0.048641	0.0422804	-1.7264	0.145759	0.272252	1.96219
Dexi_CM05836_01A	12725000	0.0248845	0.270841	0	0.037037	0.0537382	0.231227	0	0.0953714	-1.46776	0.651534	NA	-1.12713
Dexi_CM05836_01A	12775000	0.0277838	0.129568	0.265548	0.135948	0.0354018	0.157234	0.157683	0.114446	-0.495851	-0.641644	1.96137	0.449051
Dexi_CM05836_01A	12785000	0.0296878	0.1252	0.265548	0.135948	0.0533118	0.160808	0.157683	0.114446	-1.25024	-0.815326	1.96137	0.449051
Dexi_CM05836_01A	12795000	0.0312429	0.129033	0.265548	0.135948	0.0696997	0.163786	0.157683	0.114446	-1.63675	-0.787463	1.96137	0.449051
Dexi_CM05836_01A	12805000	0.0285823	0.134868	0.265548	0.135948	0.0807302	0.164999	0.157683	0.114446	-1.95252	-0.683499	1.96137	0.449051
Dexi_CM05836_01A	12815000	0.0279136	0.134868	0.265548	0.135948	0.0844828	0.164999	0.157683	0.114446	-2.03078	-0.683499	1.96137	0.449051
Dexi_CM05836_01A	12825000	0.0408652	0.133668	NA	NA	0.101687	0.181202	NA	NA	-1.82347	-0.901524	NA	NA
Dexi_CM05836_01A	12835000	0.0382317	0.157849	NA	NA	0.102669	0.186941	NA	NA	-1.91739	-0.528812	NA	NA
Dexi_CM05836_01A	12845000	0.0384019	0.202018	NA	NA	0.104584	0.22409	NA	NA	-1.93534	-0.370734	NA	NA
Dexi_CM05836_01A	12855000	0.0449889	0.214923	NA	NA	0.0940295	0.232732	NA	NA	-1.58895	-0.285483	NA	NA
Dexi_CM05836_01A	12865000	0.0454824	0.234822	NA	NA	0.0886107	0.235852	NA	NA	-1.48359	-0.016844	NA	NA
Dexi_CM05836_01A	12875000	0.0392958	0.221332	0.141147	0.0277778	0.0870806	0.215955	0.0958185	0.0715285	-1.6735	0.0971328	1.15092	-1.12713
Dexi_CM05836_01A	12885000	0.041457	0.214516	0.141147	0.0277778	0.0818134	0.218782	0.0958185	0.0715285	-1.50176	-0.0761044	1.15092	-1.12713
Dexi_CM05836_01A	12895000	0.0494839	0.213741	0.119281	0.0277778	0.0887392	0.221012	0.0855522	0.0715285	-1.34471	-0.127417	1.02151	-1.12713
Dexi_CM05836_01A	12905000	0.0417098	0.213741	0.119281	0.0277778	0.0860204	0.221012	0.0855522	0.0715285	-1.56413	-0.127417	1.02151	-1.12713
Dexi_CM05836_01A	12915000	0.043831	0.192949	0.119281	0.0277778	0.0895705	0.191084	0.0855522	0.0715285	-1.55455	0.0366071	1.02151	-1.12713
Dexi_CM05836_01A	12925000	0.0470137	0.261886	0	0.183007	0.0958863	0.236956	0	0.145368	-1.55362	0.373847	NA	0.488095
Dexi_CM05836_01A	12935000	0.0436967	0.168847	0	0.183007	0.094934	0.235408	0	0.145368	-1.64502	-0.997719	NA	0.488095
Dexi_CM05836_01A	12945000	0.0461326	0.15792	0	0.122004	0.0976767	0.220695	0	0.0969118	-1.60911	-1.02816	NA	0.488095
Dexi_CM05836_01A	12955000	0.0419092	0.170068	0	0.122004	0.0916809	0.229522	0	0.0969118	-1.65583	-0.958422	NA	0.488095
Dexi_CM05836_01A	12965000	0.0395721	0.203073	0	0.122004	0.0924366	0.198625	0	0.0969118	-1.73848	0.0813232	NA	0.488095
Dexi_CM05836_01A	12975000	0.0395842	0.164681	0	0	0.0965473	0.227	0	0	-1.78808	-0.932883	NA	NA
Dexi_CM05836_01A	12985000	0.0428434	0.185573	0	0.0555556	0.0970394	0.212384	0	0.145368	-1.69086	-0.466245	NA	-1.16467
Dexi_CM05836_01A	12995000	0.0416438	0.195899	0	0.111111	0.100864	0.210309	0	0.290735	-1.78935	-0.254256	NA	-1.16467
Dexi_CM05836_01A	13005000	0.0445195	0.198919	0	0.111111	0.105824	0.212384	0	0.290735	-1.77166	-0.234158	NA	-1.16467
Dexi_CM05836_01A	13015000	0.0426166	0.192288	0	0.111111	0.0975569	0.205304	0	0.290735	-1.7215	-0.234158	NA	-1.16467
Dexi_CM05836_01A	13025000	0.0452518	0.194763	NA	0.111111	0.101667	0.200841	NA	0.290735	-1.69922	-0.112183	NA	-1.16467
Dexi_CM05836_01A	13035000	0.045509	0.115651	NA	NA	0.10238	0.176556	NA	NA	-1.70225	-1.13953	NA	NA
Dexi_CM05836_01A	13045000	0.0450295	0.141304	NA	NA	0.096393	0.160673	NA	NA	-1.62958	-0.303208	NA	NA
Dexi_CM05836_01A	13055000	0.0462552	0.154589	NA	NA	0.0981048	0.0892628	NA	NA	-1.61485	1.23177	NA	NA
Dexi_CM05836_01A	13065000	0.0456078	0.243776	0	0	0.0963983	0.209646	0	0	-1.61155	0.606911	NA	NA
Dexi_CM05836_01A	13075000	0.0381133	0.190336	0.0692864	0.0835127	0.0867734	0.167743	0.0473048	0.0953714	-1.71355	0.519371	1.36496	-0.415065
Dexi_CM05836_01A	13085000	0.0356344	0.190336	0.0692864	0.0835127	0.084331	0.167743	0.0473048	0.0953714	-1.76106	0.519371	1.36496	-0.415065
Dexi_CM05836_01A	13095000	0.0401048	0.190336	0.0692864	0.0835127	0.0842261	0.167743	0.0473048	0.0953714	-1.59907	0.519371	1.36496	-0.415065
Dexi_CM05836_01A	13105000	0.0409086	0.191132	0.0692864	0.0835127	0.0848711	0.169297	0.0473048	0.0953714	-1.58016	0.497751	1.36496	-0.415065
Dexi_CM05836_01A	13115000	0.0338527	0.161069	0.0654065	0.0876883	0.0886903	0.162152	0.0537554	0.10014	-1.88448	-0.0253554	0.649668	-0.415065
Dexi_CM05836_01A	13125000	0.037073	0.237319	NA	NA	0.101182	0.267788	NA	NA	-1.92639	-0.250207	NA	NA
Dexi_CM05836_01A	13135000	0.0372308	0.237319	NA	NA	0.10417	0.267788	NA	NA	-1.9446	-0.250207	NA	NA
Dexi_CM05836_01A	13145000	0.0325807	0.237319	NA	NA	0.104493	0.267788	NA	NA	-2.06114	-0.250207	NA	NA
Dexi_CM05836_01A	13155000	0.0211914	NA	0	0.1	0.0955652	NA	0	0.28187	-2.30242	NA	NA	-1.16439
Dexi_CM05836_01A	13165000	0.0335831	0	0	0.1	0.0966501	0	0	0.28187	-1.94909	NA	NA	-1.16439
Dexi_CM05836_01A	13175000	0.0236489	0	0	0.1	0.0945336	0	0	0.28187	-2.25784	NA	NA	-1.16439
Dexi_CM05836_01A	13185000	0.034175	0	0	0.1	0.0983906	0	0	0.28187	-1.97115	NA	NA	-1.16439
Dexi_CM05836_01A	13195000	0.0311774	0.0384615	0	0.1	0.0830943	0.132417	0	0.28187	-1.8923	-1.53927	NA	-1.16439
Dexi_CM05836_01A	13205000	0.0353363	0.0384615	NA	NA	0.0842079	0.132417	NA	NA	-1.76177	-1.53927	NA	NA
Dexi_CM05836_01A	13215000	0.0409257	0.0809179	NA	NA	0.0868013	0.176556	NA	NA	-1.60597	-1.17513	NA	NA
Dexi_CM05836_01A	13225000	0.0426225	0.0809179	0	NA	0.0853797	0.176556	0	NA	-1.52304	-1.17513	NA	NA
Dexi_CM05836_01A	13235000	0.0476583	0.0809179	0	NA	0.088957	0.176556	0	NA	-1.4157	-1.17513	NA	NA
Dexi_CM05836_01A	13245000	0.0532989	NA	0	NA	0.099122	NA	0	NA	-1.40928	NA	NA	NA
Dexi_CM05836_01A	13255000	0.0522234	NA	0	NA	0.0977743	NA	0	NA	-1.42171	NA	NA	NA
Dexi_CM05836_01A	13265000	0.0468916	NA	0	NA	0.0967231	NA	0	NA	-1.56428	NA	NA	NA
Dexi_CM05836_01A	13275000	0.0487966	0.0833333	NA	NA	0.0951498	0.267788	NA	NA	-1.48198	-1.15933	NA	NA
Dexi_CM05836_01A	13285000	0.0424723	0.171174	NA	NA	0.0915429	0.264833	NA	NA	-1.63374	-0.878299	NA	NA
Dexi_CM05836_01A	13295000	0.0396314	0.172128	0.124841	0.104575	0.0915785	0.214923	0.0793351	0.143057	-1.73332	-0.748029	1.26665	-0.495697
Dexi_CM05836_01A	13305000	0.0444051	0.18099	0.124841	0.104575	0.0903141	0.202025	0.0793351	0.143057	-1.55129	-0.404214	1.26665	-0.495697
Dexi_CM05836_01A	13315000	0.0393065	0.166748	0.116241	0.132804	0.082954	0.176027	0.0697073	0.10795	-1.607	-0.205028	2.1551	0.866207
Dexi_CM05836_01A	13325000	0.0411601	0.16186	0.117038	0.192562	0.0714101	0.167562	0.0757754	0.151989	-1.29173	-0.133488	1.91119	1.07824
Dexi_CM05836_01A	13335000	0.0412264	0.185411	0.109771	0.188859	0.063907	0.178269	0.0739819	0.149066	-1.08023	0.15766	1.71308	1.07824
Dexi_CM05836_01A	13345000	0.0380159	0.187758	0.107954	0.155001	0.055786	0.178616	0.0731416	0.140935	-0.96654	0.202519	1.67843	0.402281
Dexi_CM05836_01A	13355000	0.0319153	0.187683	0.107954	0.155001	0.0533511	0.176971	0.0731416	0.140935	-1.21572	0.23925	1.67843	0.402281
Dexi_CM05836_01A	13365000	0.0332744	0.172684	0.111995	0.145656	0.0547774	0.180572	0.0761226	0.124214	-1.18359	-0.172402	1.61906	0.670044
Dexi_CM05836_01A	13375000	0.0245623	0.19996	0.0667675	0	0.0511043	0.205334	0.0624903	0	-1.53945	-0.102554	0.185852	NA
Dexi_CM05836_01A	13385000	0.0234729	0.240902	0	0.189474	0.0616157	0.216202	0	0.28187	-1.79127	0.414956	NA	-0.59155
Dexi_CM05836_01A	13395000	0.0222365	NA	NA	NA	0.10227	NA	NA	NA	-2.05244	NA	NA	NA
Dexi_CM05836_01A	13405000	0	NA	NA	NA	0	NA	NA	NA	NA	NA	NA	NA
Dexi_CM05836_01A	13415000	0	NA	NA	NA	0	NA	NA	NA	NA	NA	NA	NA
Dexi_CM05836_01A	13425000	0	NA	NA	NA	0	NA	NA	NA	NA	NA	NA	NA
Dexi_CM05836_01A	13435000	0	NA	NA	NA	0	NA	NA	NA	NA	NA	NA	NA
Dexi_CM05836_01A	13775000	0.151363	NA	NA	NA	0.153467	NA	NA	NA	-0.020135	NA	NA	NA
Dexi_CM05836_01A	13785000	0.0450264	NA	NA	NA	0.0914528	NA	NA	NA	-1.4579	NA	NA	NA
Dexi_CM05836_01A	13795000	0.0426628	0.267171	NA	NA	0.090126	0.216682	NA	NA	-1.57933	0.755993	NA	NA
Dexi_CM05836_01A	13805000	0.0449506	0.23208	0	0	0.0936961	0.219221	0	0	-1.58069	0.228661	NA	NA
Dexi_CM05836_01A	13815000	0.0450259	0.205105	0	0	0.0949011	0.200911	0	0	-1.60244	0.0819231	NA	NA
Dexi_CM05836_01A	13825000	0.049857	0.205105	0	0	0.0942597	0.200911	0	0	-1.43604	0.0819231	NA	NA
Dexi_CM05836_01A	13835000	0.0518807	0.205105	0	0	0.0960506	0.200911	0	0	-1.39757	0.0819231	NA	NA
Dexi_CM05836_01A	13845000	0.0349535	0.233494	0	0	0.0875738	0.226754	0	0	-1.82451	0.117407	NA	NA
Dexi_CM05836_01A	13855000	0.0389258	0.218193	0	0	0.0919485	0.204533	0	0	-1.75356	0.263666	NA	NA
Dexi_CM05836_01A	13865000	0.0374874	0.229245	NA	0	0.0880903	0.214293	NA	0	-1.74719	0.275588	NA	NA
Dexi_CM05836_01A	13875000	0.0398576	0.229245	NA	0	0.0895385	0.214293	NA	0	-1.69347	0.275588	NA	NA
Dexi_CM05836_01A	13885000	0.0401398	0.229245	0	0	0.0984764	0.214293	0	0	-1.81314	0.275588	NA	NA
Dexi_CM05836_01A	13895000	0.0468561	0.230414	0	0	0.107268	0.21655	0	0	-1.7231	0.252124	NA	NA
Dexi_CM05836_01A	13905000	0.0395853	0.231969	0.130631	0.161599	0.0907968	0.235611	0.0822692	0.211402	-1.71809	-0.0604482	1.6855	-0.629216
Dexi_CM05836_01A	13915000	0.0330908	0.204174	0.124987	0.191781	0.0722938	0.193269	0.078366	0.179372	-1.64912	0.221796	1.96764	0.26401
Dexi_CM05836_01A	13925000	0.0360825	0.202162	0.107558	0.198311	0.0676848	0.190986	0.0675783	0.171135	-1.42238	0.231404	2.01908	0.627179
Dexi_CM05836_01A	13935000	0.0281544	0.199763	0.111284	0.180346	0.051378	0.187423	0.083479	0.157971	-1.37261	0.260838	1.1791	0.570435
Dexi_CM05836_01A	13945000	0.0256256	0.207678	0.116911	0.180244	0.04664	0.195705	0.0774078	0.156594	-1.36831	0.242491	1.78829	0.607763
Dexi_CM05836_01A	13955000	0.027758	0.207543	0.0995525	0.154959	0.0546656	0.1948	0.0668957	0.12985	-1.50041	0.259188	1.67721	0.771319
Dexi_CM05836_01A	13965000	0.0356888	0.205378	0.0704272	0.123984	0.0674916	0.19723	0.0602545	0.112748	-1.43982	0.164471	0.563342	0.386836
Dexi_CM05836_01A	13975000	0.0293357	0.203842	0.0608775	0.140584	0.0704248	0.205088	0.051015	0.130623	-1.7826	-0.024128	0.589522	0.288404
Dexi_CM05836_01A	13985000	0.0339855	0.202664	0	0.0915789	0.0797166	0.210509	0	0.112748	-1.75507	-0.148024	NA	-0.44022
Dexi_CM05836_01A	13995000	0.0379446	0.222868	0	0.0915789	0.082915	0.217688	0	0.112748	-1.65629	0.093915	NA	-0.44022
Dexi_CM05836_01A	14005000	0.0393815	0.214062	0	0.0654135	0.0820145	0.209646	0	0.0817469	-1.58196	0.083089	NA	-0.477552
Dexi_CM05836_01A	14015000	0.0379902	0.227171	0.0557336	0.135069	0.0757679	0.218231	0.0595013	0.127162	-1.51628	0.161488	-0.153054	0.183087
Dexi_CM05836_01A	14025000	0.0438336	0.21791	0.0976252	0.0829205	0.0764165	0.21404	0.0724364	0.0894107	-1.29639	0.0713647	0.973531	-0.225745
Dexi_CM05836_01A	14035000	0.0415649	0.225399	0.0543184	0.0739688	0.0708423	0.213951	0.0497945	0.0910363	-1.25487	0.211439	0.260488	-0.625826
Dexi_CM05836_01A	14045000	0.0381719	0.214208	0.073057	0.109199	0.0669592	0.201931	0.0575328	0.107293	-1.30663	0.240349	0.792604	0.0619833
Dexi_CM05836_01A	14055000	0.032618	0.19758	0.0960388	0.124837	0.0623039	0.194132	0.0855332	0.112402	-1.44983	0.070221	0.416029	0.397804
Dexi_CM05836_01A	14065000	0.0338964	0.186451	0.0555316	0.136608	0.065337	0.1877	0.0551896	0.104042	-1.46462	-0.0262113	0.0201103	1.07061
Dexi_CM05836_01A	14075000	0.0313896	0.179256	0.0654518	0.155918	0.0651023	0.181855	0.0575819	0.0939565	-1.57515	-0.0565764	0.439751	2.01787
Dexi_CM05836_01A	14085000	0.0284356	0.183959	0.0876492	0.204157	0.0576938	0.183685	0.0751518	0.143057	-1.53864	0.00592323	0.542462	1.38256
Dexi_CM05836_01A	14095000	0.0296807	0.177802	0.0734284	0.102352	0.0612655	0.179592	0.0742256	0.0903518	-1.56492	-0.039451	-0.0363801	0.429932
Dexi_CM05836_01A	14105000	0.0312133	0.191511	0.0406414	0.116738	0.062249	0.191953	0.0476011	0.120469	-1.514	-0.00912544	-0.431759	-0.105929
Dexi_CM05836_01A	14115000	0.0321644	0.182472	0.057152	0.121523	0.0624103	0.182913	0.066939	0.135528	-1.46871	-0.00955005	-0.431759	-0.360512
Dexi_CM05836_01A	14125000	0.0330463	0.182091	0.0267375	0.121523	0.0627477	0.181767	0.0555346	0.135528	-1.43055	0.00702458	-1.45173	-0.360512
Dexi_CM05836_01A	14135000	0.0357444	0.1918	0.0334219	0.137364	0.0695687	0.180607	0.0694182	0.143057	-1.47045	0.242561	-1.45173	-0.136117
Dexi_CM05836_01A	14145000	0.0432293	0.210547	0.0411963	0.174674	0.0743325	0.207003	0.0269804	0.158952	-1.26784	0.0668666	0.782423	0.307603
Dexi_CM05836_01A	14155000	0.0441055	0.219444	0	0.0505051	0.0851968	0.201583	0	0.143057	-1.46417	0.338658	NA	-1.5463
Dexi_CM05836_01A	14165000	0.042937	0.215669	0	0.037037	0.0901496	0.204316	0	0.0969118	-1.59551	0.211557	NA	-1.16467
Dexi_CM05836_01A	14175000	0.0459662	0.226124	0	0.037037	0.0910324	0.203822	0	0.0969118	-1.51332	0.417816	NA	-1.16467
Dexi_CM05836_01A	14185000	0.0470366	0.210131	0	0.037037	0.092023	0.189573	0	0.0969118	-1.49677	0.405885	NA	-1.16467
Dexi_CM05836_01A	14195000	0.041016	0.214265	0	0	0.0919486	0.190587	0	0	-1.69549	0.463151	NA	NA
Dexi_CM05836_01A	14205000	0.0423248	0.200051	0.0892126	0.130952	0.088259	0.189439	0.133081	0.0715285	-1.59257	0.215752	-0.854098	1.53091
Dexi_CM05836_01A	14215000	0.0406418	0.204132	0.0892126	0.104762	0.0868446	0.219273	0.133081	0.0572228	-1.62704	-0.268736	-0.854098	1.53091
Dexi_CM05836_01A	14225000	0.0344709	0.217653	0.136119	0.104762	0.0802115	0.227227	0.119773	0.0572228	-1.74069	-0.165913	0.332023	1.53091
Dexi_CM05836_01A	14235000	0.0381092	0.194587	0.136119	0.104762	0.081986	0.216542	0.119773	0.0572228	-1.6333	-0.400137	0.332023	1.53091
Dexi_CM05836_01A	14245000	0.0364012	0.192222	0.136119	0.104762	0.0809979	0.219689	0.119773	0.0572228	-1.67698	-0.49249	0.332023	1.53091
Dexi_CM05836_01A	14255000	0.0360092	0.197663	0.0276367	0	0.0823969	0.230904	0.0337891	0	-1.71324	-0.565994	-0.26187	NA
Dexi_CM05836_01A	14265000	0.0324836	0.220605	0.0276367	0.104575	0.0736778	0.232643	0.0337891	0.140935	-1.6987	-0.204525	-0.26187	-0.604897
Dexi_CM05836_01A	14275000	0.0367821	0.206391	0.0989983	0.172065	0.0714188	0.213895	0.0788413	0.147646	-1.46865	-0.138376	0.766337	0.586584
Dexi_CM05836_01A	14285000	0.0326174	0.202514	0.0958048	0.175701	0.0644962	0.214826	0.076298	0.159318	-1.48786	-0.225797	0.766337	0.373026
Dexi_CM05836_01A	14295000	0.0284295	0.19064	0.11581	0.171237	0.0586465	0.200956	0.0855512	0.140935	-1.55145	-0.202405	1.15195	0.804251
Dexi_CM05836_01A	14305000	0.0295826	0.189497	0.0920527	0.172074	0.0621069	0.199225	0.0692265	0.16736	-1.58564	-0.192092	1.02044	0.106513
Dexi_CM05836_01A	14315000	0.0326686	0.185193	0.0920527	0.180125	0.0696669	0.178675	0.0692265	0.140935	-1.61175	0.141584	1.02044	1.02616
Dexi_CM05836_01A	14325000	0.0347264	0.165151	0.137396	0.169898	0.0774598	0.158138	0.0925576	0.132053	-1.67829	0.166294	1.35626	0.927718
Dexi_CM05836_01A	14335000	0.035435	0.166343	0.145479	0.176468	0.0839736	0.148735	0.0980022	0.190743	-1.76072	0.426466	1.35626	-0.255977
Dexi_CM05836_01A	14345000	0.0387391	0.218258	0	NA	0.0922478	0.23294	0	NA	-1.77276	-0.220522	NA	NA
Dexi_CM05836_01A	14355000	0.03981	0.222409	0	NA	0.0968626	0.231227	0	NA	-1.79926	-0.132383	NA	NA
Dexi_CM05836_01A	14365000	0.0418478	0.16627	0	NA	0.0960339	0.191776	0	NA	-1.72227	-0.483029	NA	NA
Dexi_CM05836_01A	14375000	0.0470869	0.158626	NA	NA	0.100414	0.210663	NA	NA	-1.62357	-0.93322	NA	NA
Dexi_CM05836_01A	14385000	0.0413462	0.165887	NA	NA	0.0944205	0.214121	NA	NA	-1.71518	-0.855221	NA	NA
Dexi_CM05836_01A	14395000	0.0428064	0.241892	0	NA	0.099807	0.227757	0	NA	-1.74219	0.237214	NA	NA
Dexi_CM05836_01A	14405000	0.0383581	0.241892	0	NA	0.0989461	0.227757	0	NA	-1.86006	0.237214	NA	NA
Dexi_CM05836_01A	14415000	0.0456446	0.233449	0	NA	0.107218	0.241804	0	NA	-1.74223	-0.125493	NA	NA
Dexi_CM05836_01A	14425000	0.0398267	0.192904	0.0511877	0.130719	0.104451	0.194211	0.0417395	0.0704674	-1.86916	-0.0225794	0.496578	1.543
Dexi_CM05836_01A	14435000	0.0389825	0.205027	0.0677281	0.173241	0.0958792	0.178675	0.0617019	0.160939	-1.80101	0.547343	0.262083	0.266676
Dexi_CM05836_01A	14445000	0.0444781	0.157491	0.0708066	0.173241	0.0932941	0.13897	0.0645065	0.160939	-1.58907	0.499753	0.262083	0.266676
Dexi_CM05836_01A	14455000	0.042235	0.159977	0.0664066	0.173241	0.0889202	0.151187	0.0662267	0.160939	-1.59852	0.221112	0.0075604	0.266676
Dexi_CM05836_01A	14465000	0.0380513	0.150866	0.0662502	0.15017	0.0807651	0.143508	0.0721228	0.137335	-1.60933	0.198496	-0.245337	0.340073
Dexi_CM05836_01A	14475000	0.0325996	0.132348	0.0375655	0.135247	0.0707411	0.131737	0.0665406	0.123983	-1.63952	0.018109	-1.31911	0.333986
Dexi_CM05836_01A	14485000	0.0289867	0.139005	0.0682052	0.177681	0.0614474	0.132518	0.0702311	0.172965	-1.60031	0.190966	-0.0950651	0.106118
Dexi_CM05836_01A	14495000	0.0301829	0.115465	0.0865359	0.2122	0.0680463	0.13257	0.0788413	0.200784	-1.69218	-0.502829	0.339022	0.229158
Dexi_CM05836_01A	14505000	0.0243356	0.150418	0.0876377	0.218816	0.0590755	0.144741	0.0788413	0.216229	-1.78749	0.153243	0.386595	0.0483592
Dexi_CM05836_01A	14515000	0.0286266	0.175877	0.087336	0.208481	0.0614888	0.168977	0.0729282	0.193785	-1.62792	0.160339	0.693618	0.306301
Dexi_CM05836_01A	14525000	0.0230725	0.222396	0.114653	0.196432	0.0545842	0.212782	0.0862097	0.204645	-1.75635	0.178811	1.16246	-0.161869
Dexi_CM05836_01A	14535000	0.0287054	0.228696	0.0929897	0.163417	0.0613593	0.221293	0.0737217	0.194801	-1.62164	0.132383	0.885178	-0.641435
Dexi_CM05836_01A	14545000	0.0250672	0.207674	0.0816993	0.191418	0.0533353	0.194964	0.0564432	0.175216	-1.61006	0.258737	1.49451	0.355569
Dexi_CM05836_01A	14555000	0.028835	0.204883	0.0821721	0.167551	0.0543416	0.187671	0.0574087	0.157847	-1.42423	0.364363	1.46672	0.239886
Dexi_CM05836_01A	14565000	0.0313099	0.193591	0.0879444	0.233461	0.0585512	0.187467	0.0567657	0.203572	-1.4128	0.129819	1.80181	0.569891
Dexi_CM05836_01A	14575000	0.0364693	0.164862	0.105726	0.235758	0.0588181	0.16263	0.0695297	0.203208	-1.15247	0.0543778	1.78431	0.629145
Dexi_CM05836_01A	14585000	0.0298283	0.170029	0.104551	0.230058	0.0569097	0.162489	0.0687571	0.199658	-1.44427	0.184069	1.78431	0.601364
Dexi_CM05836_01A	14595000	0.0382496	0.175889	0.105526	0.221864	0.0672131	0.173376	0.0798487	0.181202	-1.3101	0.0572809	1.03981	0.844242
Dexi_CM05836_01A	14605000	0.0395771	0.169984	0.122605	0.204861	0.070805	0.165746	0.112391	0.180686	-1.34195	0.100821	0.318432	0.517851
Dexi_CM05836_01A	14615000	0.0388719	0.17502	0.126453	0.224419	0.0788102	0.165668	0.117172	0.178023	-1.54489	0.221309	0.276285	1.00556
Dexi_CM05836_01A	14625000	0.0386447	0.196647	0.10139	0.176667	0.0788534	0.188681	0.104231	0.169122	-1.55521	0.165463	-0.0930301	0.170264
Dexi_CM05836_01A	14635000	0.0419066	0.181155	0.0842157	0.130136	0.0868303	0.187808	0.0894955	0.126841	-1.57966	-0.13805	-0.202689	0.0977358
Dexi_CM05836_01A	14645000	0.0390513	0.186135	0.0807304	0.133631	0.0884439	0.201396	0.0788413	0.128123	-1.70638	-0.29502	0.0817738	0.163377
Dexi_CM05836_01A	14655000	0.0393204	0.192282	0.0683617	0.120437	0.0908868	0.209646	0.064652	0.119253	-1.7345	-0.319004	0.174115	0.0352173
Dexi_CM05836_01A	14665000	0.0337573	0.202442	0.0683617	0.120437	0.0854159	0.221012	0.064652	0.119253	-1.84604	-0.325404	0.174115	0.0352173
Dexi_CM05836_01A	14675000	0.0316255	0.203532	0.0324771	0.0840159	0.0884176	0.18769	0.0379191	0.0857864	-1.96014	0.323442	-0.365193	-0.0678591
Dexi_CM05836_01A	14685000	0.0321342	0.1424	0.112077	0.12985	0.0906277	0.161266	0.126146	0.123318	-1.96907	-0.436111	-0.319773	0.17417
Dexi_CM05836_01A	14695000	0.0258097	0.14311	0.0756819	0.122712	0.0782296	0.16597	0.0709572	0.117446	-2.0373	-0.51903	0.146072	0.137216
Dexi_CM05836_01A	14705000	0.0269865	0.257336	0.212821	0.15719	0.0770573	0.211485	0.157683	0.193824	-1.97224	0.825415	0.839902	-0.566894
Dexi_CM05836_01A	14715000	0.0315124	0.253584	0.105355	0.104145	0.083537	0.233677	0.0915577	0.108411	-1.89418	0.32635	0.466359	-0.137612
Dexi_CM05836_01A	14725000	0.0285756	0.160023	0.111001	0.111175	0.076668	0.19068	0.0946096	0.110297	-1.905	-0.574892	0.519309	0.0273817
Dexi_CM05836_01A	14735000	0.0266005	0.166691	0.111001	0.0882319	0.0774545	0.198625	0.0946096	0.0845609	-1.98789	-0.574892	0.519309	0.138348
Dexi_CM05836_01A	14745000	0.0392259	0.24694	0.111001	0.0882319	0.0890078	0.264833	0.0946096	0.0845609	-1.6966	-0.238418	0.519309	0.138348
Dexi_CM05836_01A	14755000	0.0319597	0.232862	0.106732	0.0882319	0.0844629	0.220695	0.0909707	0.0845609	-1.88532	0.193046	0.519309	0.138348
Dexi_CM05836_01A	14765000	0.0354688	0.171906	0.0204836	0.0958606	0.0961541	0.211867	0.0476011	0.0926508	-1.91726	-0.509654	-0.825509	0.079798
Dexi_CM05836_01A	14775000	0.0385556	0.221091	0.0979834	0.0821662	0.0990356	0.2191	0.0788413	0.0794149	-1.85567	0.0297829	0.621413	0.079798
Dexi_CM05836_01A	14785000	0.0322282	0.142134	0.128183	0.120839	0.0832141	0.143153	0.0973658	0.120801	-1.86252	-0.0270999	1.04309	0.000991913
Dexi_CM05836_01A	14795000	0.0259362	0.126989	0.127453	0.156739	0.0665616	0.131761	0.0983066	0.145795	-1.85182	-0.141313	1.04705	0.277029
Dexi_CM05836_01A	14805000	0.0215987	0.160127	0.114507	0.146564	0.0587366	0.156294	0.0939495	0.153747	-1.91429	0.0965182	0.780886	-0.180265
Dexi_CM05836_01A	14815000	0.0197692	0.149193	0.10898	0.153679	0.0550773	0.149171	0.0865474	0.158952	-1.94089	0.000573763	0.923783	-0.129956
Dexi_CM05836_01A	14825000	0.0169829	0.150415	0.113755	0.165458	0.0448278	0.151904	0.0900561	0.155497	-1.87171	-0.0387416	0.935308	0.250923
Dexi_CM05836_01A	14835000	0.025209	0.16474	0.124602	0.163266	0.0606475	0.167985	0.0878353	0.157363	-1.77402	-0.0763672	1.45648	0.145491
Dexi_CM05836_01A	14845000	0.0232413	0.189315	0.0995679	0.0920395	0.0639371	0.197326	0.0595013	0.107293	-1.93542	-0.160651	2.06382	-0.517305
Dexi_CM05836_01A	14855000	0.0311155	0.181302	0.0875325	0.0917935	0.0756853	0.20281	0.0517403	0.0858343	-1.79561	-0.419289	1.78123	0.224744
Dexi_CM05836_01A	14865000	0.0295362	0.182376	0.0265702	0.0885643	0.0678525	0.192408	0.0181941	0.080112	-1.71912	-0.206689	0.87517	0.352189
Dexi_CM05836_01A	14875000	0.0201432	0.179387	0.0620909	0.150352	0.059887	0.192689	0.0385955	0.143057	-2.0161	-0.274024	1.64308	0.193185
Dexi_CM05836_01A	14885000	0.0224088	0.17974	0.0896453	0.115031	0.0580844	0.180925	0.0708952	0.111267	-1.86338	-0.0259708	0.842558	0.125487
Dexi_CM05836_01A	14895000	0.0203901	0.191187	0.102764	0.138037	0.0537869	0.185337	0.0812701	0.13352	-1.87874	0.125105	0.842558	0.125487
Dexi_CM05836_01A	14905000	0.0251511	0.193812	0.105333	0.189324	0.0593242	0.180697	0.0827834	0.180146	-1.7467	0.287252	0.863608	0.193018
Dexi_CM05836_01A	14915000	0.0264205	0.20192	0.0390429	0.188594	0.0628816	0.176466	0.0420009	0.161717	-1.76078	0.569789	-0.190088	0.610979
Dexi_CM05836_01A	14925000	0.0244589	0.168302	0.0565459	0.137157	0.0572829	0.141001	0.0576983	0.151002	-1.73883	0.760575	-0.057576	-0.338349
Dexi_CM05836_01A	14935000	0.0232856	0.172794	0.0528261	0.128681	0.054001	0.153237	0.0724364	0.146155	-1.72616	0.505574	-0.757929	-0.437666
Dexi_CM05836_01A	14945000	0.0186954	0.138412	0.0974704	0.202704	0.0472265	0.127479	0.0817033	0.171135	-1.82837	0.337472	0.653652	0.728568
Dexi_CM05836_01A	14955000	0.0153155	0.137896	0.0868112	0.183634	0.0410587	0.126849	0.0704302	0.169762	-1.89427	0.343743	0.804882	0.329594
Dexi_CM05836_01A	14965000	0.0136275	0.133296	0.12176	0.201111	0.0403024	0.125631	0.0964887	0.179372	-1.99935	0.242255	0.934706	0.489862
Dexi_CM05836_01A	14975000	0.0171038	0.143982	0.125465	0.179295	0.0450213	0.142688	0.0952021	0.166231	-1.87618	0.0359976	1.12636	0.315152
Dexi_CM05836_01A	14985000	0.0205632	0.149878	0.127351	0.198394	0.0468054	0.148438	0.0956929	0.166896	-1.695	0.0384848	1.17033	0.756067
Dexi_CM05836_01A	14995000	0.0274148	0.15706	0.103884	0.176618	0.0552369	0.155265	0.0869635	0.169122	-1.52846	0.0457837	0.645411	0.172505
Dexi_CM05836_01A	15005000	0.0283107	0.177904	0.0646491	0.196554	0.0589378	0.18733	0.057092	0.165806	-1.57574	-0.199017	0.368504	0.648489
Dexi_CM05836_01A	15015000	0.027847	0.164726	0.123181	0.157925	0.0560529	0.182615	0.0960878	0.154574	-1.52128	-0.387267	0.883911	0.0811032
Dexi_CM05836_01A	15025000	0.0306623	0.167771	0.0833872	0.131526	0.0573897	0.178375	0.0758662	0.15021	-1.40788	-0.234724	0.322872	-0.480569
Dexi_CM05836_01A	15035000	0.0242168	0.176353	0.0833872	0.131028	0.0516906	0.180508	0.0758662	0.153525	-1.60452	-0.0911222	0.322872	-0.568337
Dexi_CM05836_01A	15045000	0.0198313	0.177143	0.0833872	0.131028	0.0538275	0.169329	0.0758662	0.153525	-1.9034	0.182304	0.322872	-0.568337
Dexi_CM05836_01A	15055000	0.0223238	0.182406	0.0846491	0.133618	0.0474023	0.177469	0.0742036	0.1261	-1.59128	0.110241	0.454812	0.22303
Dexi_CM05836_01A	15065000	0.0224323	0.186928	0.0650725	0.110816	0.054206	0.180944	0.0960878	0.107379	-1.76823	0.130714	-1.01186	0.107878
Dexi_CM05836_01A	15075000	0.0276117	0.188906	0.105642	0.180237	0.0653079	0.181323	0.0506837	0.176169	-1.75128	0.164689	2.37876	0.0706711
Dexi_CM05836_01A	15085000	0.0346024	0.180959	0.105642	0.218211	0.0784249	0.178199	0.0506837	0.161068	-1.70363	0.0606115	2.37876	1.02704
Dexi_CM05836_01A	15095000	0.0293568	0.18521	0.0792013	0.130818	0.0667306	0.194505	0.0537554	0.108411	-1.70472	-0.188778	1.21155	0.63242
Dexi_CM05836_01A	15105000	0.0310127	0.190744	0.0612532	0.10987	0.0682968	0.187497	0.0578932	0.110297	-1.66264	0.0684261	0.171389	-0.013303
Dexi_CM05836_01A	15115000	0.026946	0.193467	0.0718019	0.120286	0.0591701	0.196983	0.0649106	0.148352	-1.65679	-0.0707693	0.313516	-0.661568
Dexi_CM05836_01A	15125000	0.021026	0.1936	0.0629564	0.0587962	0.0446561	0.193291	0.0634681	0.0829028	-1.60315	0.00633596	-0.0232413	-0.889745
Dexi_CM05836_01A	15135000	0.0189206	0.1895	0.0539627	0.0604343	0.033567	0.202456	0.0544012	0.0845609	-1.31083	-0.253608	-0.0232413	-0.90926
Dexi_CM05836_01A	15145000	0.0180961	0.198399	0.0542735	0.170733	0.0339243	0.188794	0.0508128	0.166559	-1.40218	0.20147	0.191786	0.090901
Dexi_CM05836_01A	15155000	0.0190621	0.194935	0.00802139	0.0737599	0.0360782	0.20683	0.0170004	0.080112	-1.41883	-0.227602	-1.01112	-0.264677
Dexi_CM05836_01A	15165000	0.0187451	0.184995	0.0919981	0.0838655	0.035554	0.192106	0.070775	0.0867013	-1.41979	-0.146409	0.949471	-0.115997
Dexi_CM05836_01A	15175000	0.0219928	0.18244	0.0946182	0.109884	0.0379672	0.184933	0.0741328	0.108723	-1.26354	-0.0534354	0.916614	0.0408788
Dexi_CM05836_01A	15185000	0.0204795	0.185313	0.0969433	0.158945	0.0397265	0.179143	0.0758858	0.130052	-1.456	0.136913	0.935602	0.870233
Dexi_CM05836_01A	15195000	0.0171881	0.179406	0.0995258	0.0996825	0.0334708	0.175343	0.0803654	0.101837	-1.45249	0.0920661	0.817176	-0.0817476
Dexi_CM05836_01A	15205000	0.0223298	0.183873	0.140214	0.171703	0.0463726	0.172613	0.0882923	0.149277	-1.56654	0.258605	1.9919	0.586682
Dexi_CM05836_01A	15215000	0.023102	0.190254	0.131574	0.153744	0.0482356	0.172429	0.087411	0.143057	-1.57578	0.407169	1.64548	0.28739
Dexi_CM05836_01A	15225000	0.0236189	0.187532	0.0805524	0.111997	0.0490009	0.175647	0.0654515	0.119983	-1.56448	0.266541	0.707135	-0.244708
Dexi_CM05836_01A	15235000	0.0280677	0.189426	0.0958218	0.104241	0.0500119	0.190659	0.0870751	0.115992	-1.32737	-0.0256468	0.323203	-0.378757
Dexi_CM05836_01A	15245000	0.0234704	0.168048	0.0860177	0.125705	0.0452839	0.167404	0.078397	0.137759	-1.45472	0.015176	0.32188	-0.343694
Dexi_CM05836_01A	15255000	0.0181004	0.164452	0.0664662	0.143846	0.0342489	0.164612	0.0804525	0.138008	-1.41093	-0.00382716	-0.591349	0.170643
Dexi_CM05836_01A	15265000	0.0170299	0.168011	0.0663859	0.153039	0.0353463	0.167862	0.0804072	0.149869	-1.55323	0.00354623	-0.595503	0.0856023
Dexi_CM05836_01A	15275000	0.0181558	0.166253	0.0891061	0.13164	0.0377246	0.165692	0.083113	0.127998	-1.55606	0.01342	0.243125	0.113673
Dexi_CM05836_01A	15285000	0.0325718	0.134538	0.0667101	0.159638	0.0544854	0.139621	0.0728588	0.154411	-1.21756	-0.143204	-0.271533	0.135246
Dexi_CM05836_01A	15295000	0.0403392	0.181464	0.127689	0.15299	0.0688416	0.18049	0.136003	0.13897	-1.26025	0.0211376	-0.190144	0.382217
Dexi_CM05836_01A	15305000	0.0469725	0.201897	0.0644855	0.261438	0.0817429	0.203415	0.0803836	0.140935	-1.29804	-0.0292739	-0.291213	1.543
Dexi_CM05836_01A	15315000	0.0451426	0.179203	0.146135	0.228027	0.0765899	0.164092	0.09236	0.214221	-1.25069	0.356112	1.76676	0.243728
Dexi_CM05836_01A	15325000	0.0414798	0.201387	0.131433	0.203595	0.0739245	0.189766	0.0886965	0.191269	-1.33704	0.239856	1.49117	0.243728
Dexi_CM05836_01A	15335000	0.0299213	0.174615	0.137165	0.201143	0.0604114	0.175485	0.0957359	0.200276	-1.53118	-0.0195419	1.4094	0.0168519
Dexi_CM05836_01A	15345000	0.0259907	0.199671	0.122346	0.195985	0.0512125	0.194152	0.0881168	0.195141	-1.48722	0.112584	1.28268	0.0168519
Dexi_CM05836_01A	15355000	0.0292264	0.1904	0.163106	0.198422	0.0440604	0.186868	0.115697	0.197309	-1.01014	0.0746717	1.43892	0.0225376
Dexi_CM05836_01A	15365000	0.023261	0.18483	0.173906	0.17657	0.0399985	0.186377	0.130662	0.174156	-1.25054	-0.0327726	1.1309	0.0547183
Dexi_CM05836_01A	15375000	0.0209855	0.196869	0.146786	0.186018	0.0334247	0.186049	0.119003	0.183931	-1.0997	0.229667	0.807939	0.0454836
Dexi_CM05836_01A	15385000	0.024916	0.187638	0.131928	0.177294	0.0404088	0.177523	0.111565	0.17382	-1.13929	0.224026	0.633392	0.0793131
Dexi_CM05836_01A	15395000	0.0206805	0.15947	0.129482	0.155095	0.044404	0.167139	0.115036	0.15912	-1.59419	-0.178519	0.434582	-0.100072
Dexi_CM05836_01A	15405000	0.0202259	0.180806	0.0582557	0.130585	0.0488431	0.174705	0.0774901	0.137497	-1.75209	0.136613	-0.790762	-0.19103
Dexi_CM05836_01A	15415000	0.020524	0.185343	0.0556795	0.129451	0.0483504	0.180577	0.0649106	0.140935	-1.72706	0.104227	-0.457575	-0.310964
Dexi_CM05836_01A	15425000	0.0211914	0.188723	0.028752	0.0782557	0.0461657	0.177666	0.0453344	0.110754	-1.62712	0.246439	-1.0545	-1.06771
Dexi_CM05836_01A	15435000	0.0183913	0.194755	0.050852	0.0874759	0.0411134	0.187397	0.0771909	0.110044	-1.65787	0.155851	-1.06128	-0.727321
Dexi_CM05836_01A	15445000	0.0162566	0.175998	0.0760896	0.131002	0.0340741	0.169713	0.0653348	0.139389	-1.55877	0.147113	0.524412	-0.230409
Dexi_CM05836_01A	15455000	0.0156766	0.16813	0.105408	0.143794	0.0343018	0.173243	0.104388	0.152594	-1.6232	-0.117394	0.0333734	-0.225211
Dexi_CM05836_01A	15465000	0.0222847	0.178184	0.105143	0.138166	0.0384897	0.187267	0.0899131	0.149225	-1.26438	-0.192954	0.554215	-0.278824
Dexi_CM05836_01A	15475000	0.0277598	0.186922	0.102094	0.146801	0.0453238	0.195846	0.0885601	0.158552	-1.16901	-0.18106	0.496063	-0.278824
Dexi_CM05836_01A	15485000	0.0323649	0.198291	0.131095	0.175439	0.0530059	0.198929	0.108184	0.183828	-1.1803	-0.0127345	0.681383	-0.168406
Dexi_CM05836_01A	15495000	0.0317405	0.194658	0.0966133	0.226941	0.067474	0.210222	0.0680015	0.234891	-1.61376	-0.293474	1.01699	-0.103561
Dexi_CM05836_01A	15505000	0.0381771	0.212827	0.03734	0	0.0752127	0.21678	0.060706	0	-1.50245	-0.0719896	-0.571572	NA
Dexi_CM05836_01A	15515000	0.0431328	0.199409	0.10285	0.187581	0.0770452	0.184411	0.111788	0.176879	-1.3412	0.317783	-0.22516	0.19616
Dexi_CM05836_01A	15525000	0.0394367	0.198524	0.146951	0.0804368	0.0762796	0.171108	0.114982	0.0829028	-1.47095	0.628332	0.869236	-0.0910196
Dexi_CM05836_01A	15535000	0.0358206	0.199464	0.110283	0.0832812	0.0708401	0.181865	0.0754651	0.0845609	-1.50311	0.38052	1.45345	-0.0520425
Dexi_CM05836_01A	15545000	0.0328296	0.18865	0.105978	0.100318	0.0611081	0.175131	0.0746683	0.0990353	-1.39744	0.303961	1.36115	0.0469998
Dexi_CM05836_01A	15555000	0.0294718	0.200403	0.107128	0.102357	0.0516777	0.172904	0.0729371	0.0962482	-1.29518	0.629437	1.55493	0.232336
Dexi_CM05836_01A	15565000	0.0274223	0.192257	0.0924266	0.0920569	0.0543934	0.187401	0.0645438	0.106653	-1.49995	0.102826	1.40233	-0.500994
Dexi_CM05836_01A	15575000	0.0323424	0.203609	0.10421	0.128517	0.0509138	0.202679	0.0704539	0.118203	-1.10245	0.0182123	1.51902	0.316507
Dexi_CM05836_01A	15585000	0.0359639	0.183092	0.0404165	0.0776362	0.0554975	0.19992	0.0501717	0.0890115	-1.06654	-0.333701	-0.541304	-0.407266
Dexi_CM05836_01A	15595000	0.0302553	0.192628	0.0776182	0.0824875	0.0566932	0.203631	0.0793351	0.0817469	-1.41555	-0.214371	-0.0639067	0.0266776
Dexi_CM05836_01A	15605000	0.033439	0.186946	0.101538	0.142471	0.0557579	0.20077	0.105122	0.155028	-1.21263	-0.272474	-0.105502	-0.287268
Dexi_CM05836_01A	15615000	0.030807	0.177167	0.113519	0.14082	0.05092	0.18344	0.124486	0.130094	-1.19166	-0.134925	-0.264077	0.262757
Dexi_CM05836_01A	15625000	0.0307151	0.190693	0.0851543	0.136791	0.0488001	0.181424	0.0963616	0.125275	-1.11621	0.201871	-0.354654	0.309811
Dexi_CM05836_01A	15635000	0.0223743	0.207374	0.102287	0.099195	0.0429888	0.188253	0.0985516	0.125275	-1.43116	0.40151	0.113607	-0.701653
Dexi_CM05836_01A	15645000	0.0266907	0.2047	0.0910232	0.164149	0.0408848	0.187724	0.105794	0.15033	-1.02278	0.356606	-0.408024	0.309811
Dexi_CM05836_01A	15655000	0.0242838	0.213106	0.0177885	0.126316	0.0400605	0.195433	0.0297507	0.111181	-1.14059	0.355846	-0.582646	0.313553
Dexi_CM05836_01A	15665000	0.0284317	0.239378	0.0177885	0.126316	0.0437018	0.215147	0.0297507	0.111181	-0.991821	0.43799	-0.582646	0.313553
Dexi_CM05836_01A	15675000	0.0206814	0.219754	0	0	0.0250194	0.196023	0	0	-0.375396	0.449904	NA	NA
Dexi_CM05836_01A	15715000	0.0245146	0.134058	0	NA	0.0396204	0.267788	0	NA	-0.921484	-1.51032	NA	NA
Dexi_CM05836_01A	15725000	0.0176342	0.155688	0.0377086	0.0721618	0.0336478	0.217542	0.0438007	0.101074	-1.31933	-1.09038	-0.355987	-0.81515
Dexi_CM05836_01A	15735000	0.0188434	0.153491	0.0508347	0.116096	0.0378684	0.201778	0.0550056	0.124023	-1.46256	-0.930454	-0.227284	-0.226669
Dexi_CM05836_01A	15745000	0.0154195	0.166101	0.0766055	0.213457	0.0314512	0.207498	0.0671217	0.204996	-1.49151	-0.780117	0.47192	0.165808
Dexi_CM05836_01A	15755000	0.0248125	0.166101	0.0766055	0.213457	0.0412345	0.207498	0.0671217	0.204996	-1.19052	-0.780117	0.47192	0.165808
Dexi_CM05836_01A	15765000	0.0337635	0.149478	0.0776549	0.213457	0.0532617	0.195746	0.0680411	0.204996	-1.10655	-0.920969	0.47192	0.165808
Dexi_CM05836_01A	15775000	0.0420935	0.141025	0.162024	0.157737	0.0596945	0.163945	0.125811	0.174247	-0.889579	-0.517251	0.978746	-0.374225
Dexi_CM05836_01A	15785000	0.0400784	0.24758	0.112352	0.272823	0.0654226	0.244462	0.0834219	0.25437	-1.16133	0.0433452	1.05233	0.287856
Dexi_CM05836_01A	15795000	0.0512204	NA	NA	NA	0.0839623	NA	NA	NA	-1.1655	NA	NA	NA
Dexi_CM05836_01A	15805000	0.0682792	NA	NA	NA	0.0877687	NA	NA	NA	-0.65118	NA	NA	NA
Dexi_CM05836_01A	15815000	0.0771713	NA	NA	NA	0.0575036	NA	NA	NA	0.776598	NA	NA	NA
Dexi_CM05836_01A	15935000	0.0428036	NA	NA	NA	0.102604	NA	NA	NA	-1.37271	NA	NA	NA
Dexi_CM05836_01A	15945000	0.0645609	NA	NA	NA	0.102775	NA	NA	NA	-1.03557	NA	NA	NA
Dexi_CM05836_01A	15955000	0.060898	NA	NA	NA	0.104398	NA	NA	NA	-1.17606	NA	NA	NA
Dexi_CM05836_01A	15965000	0.0604221	0.126279	0	NA	0.103257	0.140206	0	NA	-1.19937	-0.322292	NA	NA
Dexi_CM05836_01A	15975000	0.0582008	0.155062	0	0	0.0996999	0.174033	0	0	-1.21351	-0.399213	NA	NA
Dexi_CM05836_01A	15985000	0.0842683	0.204061	0	0	0.101323	0.217452	0	0	-0.485107	-0.241766	NA	NA
Dexi_CM05836_01A	15995000	0.0890955	0.200105	0.0196429	0	0.0978113	0.215068	0.0299433	0	-0.245303	-0.273218	-0.5024	NA
Dexi_CM05836_01A	16005000	0.0462207	0.188075	0.0196429	0.104575	0.0842289	0.207342	0.0299433	0.145368	-1.20835	-0.36622	-0.5024	-0.528993
Dexi_CM05836_01A	16015000	0.0287677	0.178237	0.0262195	0.104869	0.0663931	0.20438	0.0724364	0.130094	-1.34873	-0.505101	-1.78626	-0.617918
Dexi_CM05836_01A	16025000	0.0428444	0.185122	0.0262195	0.0730524	0.0829731	0.204926	0.0724364	0.130094	-1.37542	-0.381677	-1.78626	-1.39732
Dexi_CM05836_01A	16035000	0.0189989	0.207901	0.042411	0.0678165	0.0432103	0.193824	0.0473048	0.0909257	-1.63318	0.287533	-0.31009	-0.88876
Dexi_CM05836_01A	16045000	0.022768	0.20221	0.0523196	0.0925589	0.0438983	0.193095	0.0610384	0.121599	-1.43082	0.187277	-0.461512	-0.904764
Dexi_CM05836_01A	16055000	0.0369384	0.204143	0.0523196	0.0778221	0.0581576	0.204331	0.0610384	0.102708	-1.10173	-0.00364814	-0.461512	-0.898734
Dexi_CM05836_01A	16065000	0.0366645	0.225809	0.0533248	0.0835379	0.0587271	0.200839	0.0617019	0.112402	-1.14065	0.491888	-0.420168	-0.923411
Dexi_CM05836_01A	16075000	0.0416999	0.21756	0.0126621	0.081302	0.0626741	0.211925	0.0278263	0.114446	-1.01779	0.105197	-1.46238	-1.05379
Dexi_CM05836_01A	16085000	0.0545166	0.172606	0.0534888	0.0847953	0.0820757	0.21339	0.0675783	0.104042	-1.02074	-0.734618	-0.559477	-0.544697
Dexi_CM05836_01A	16095000	0.0626845	0.0874038	0	0	0.0887526	0.231729	0	0	-0.887994	-1.92585	NA	NA
Dexi_CM05836_01A	16105000	0.0659749	0.0874038	0	0	0.0898702	0.231729	0	0	-0.795975	-1.92585	NA	NA
Dexi_CM05836_01A	16115000	0.0669876	0.0641026	0	0	0.0925817	0.211867	0	0	-0.791932	-1.88458	NA	NA
Dexi_CM05836_01A	16125000	0.020738	NA	NA	NA	0.157475	NA	NA	NA	-1.56618	NA	NA	NA
Dexi_CM05836_01A	16165000	0.0120303	NA	NA	NA	0.156868	NA	NA	NA	-1.17266	NA	NA	NA
Dexi_CM05836_01A	16175000	0.0584828	NA	0	NA	0.156943	NA	0	NA	-1.53665	NA	NA	NA
Dexi_CM05836_01A	16185000	0.0775353	NA	0	NA	0.156719	NA	0	NA	-1.26407	NA	NA	NA
Dexi_CM05836_01A	16195000	0.0775353	NA	0	NA	0.156719	NA	0	NA	-1.26407	NA	NA	NA
Dexi_CM05836_01A	16205000	0.0678904	0	0	NA	0.13898	0	0	NA	-1.3399	NA	NA	NA
Dexi_CM05836_01A	16215000	0.0257347	0	0	NA	0.114447	0	0	NA	-2.00143	NA	NA	NA
Dexi_CM05836_01A	16225000	0.0532618	0	0	NA	0.129881	0	0	NA	-1.5038	NA	NA	NA
Dexi_CM05836_01A	16235000	0.0370139	0.165116	0.0830853	0.147222	0.0593974	0.154945	0.0563152	0.143057	-1.0566	0.247347	1.21666	0.0942333
Dexi_CM05836_01A	16245000	0.0308375	0.194138	0.101301	0.157999	0.0447237	0.178926	0.063073	0.147062	-0.908762	0.333533	1.73779	0.266958
Dexi_CM05836_01A	16255000	0.0223461	0.208312	0.0705142	0.147869	0.0342627	0.194223	0.0557034	0.145206	-1.02226	0.286379	0.814922	0.0686209
Dexi_CM05836_01A	16265000	0.0177607	0.202672	0.0932504	0.163092	0.0289087	0.191556	0.0726118	0.157323	-1.14055	0.22964	0.936706	0.141502
Dexi_CM05836_01A	16275000	0.0170709	0.198238	0.0980784	0.164644	0.0285938	0.185639	0.0793351	0.161814	-1.20007	0.268769	0.800235	0.0686836
Dexi_CM05836_01A	16285000	0.0153784	0.191804	0.105294	0.189229	0.0290374	0.171525	0.0810787	0.174831	-1.40314	0.468131	1.03921	0.331151
Dexi_CM05836_01A	16295000	0.0172052	0.175961	0.13837	0.158744	0.027085	0.164564	0.098485	0.15086	-1.08169	0.273722	1.42496	0.207665
Dexi_CM05836_01A	16305000	0.0156416	0.171206	0.107927	0.157211	0.0246158	0.16505	0.0782912	0.157847	-1.07683	0.147392	1.29268	-0.0160855
Dexi_CM05836_01A	16315000	0.0201173	0.156831	0.129316	0.144604	0.0298833	0.161149	0.0813436	0.14508	-0.96803	-0.105642	2.02829	-0.012968
Dexi_CM05836_01A	16325000	0.019039	0.153174	0.135565	0.147113	0.0318096	0.164257	0.0855332	0.143407	-1.17958	-0.265445	1.98129	0.101051
Dexi_CM05836_01A	16335000	0.02276	0.180673	0.164151	0.103015	0.0307801	0.198185	0.11056	0.120801	-0.754114	-0.346816	1.51546	-0.506325
Dexi_CM05836_01A	16345000	0.0410367	0.183138	0.193997	0.0977086	0.0525407	0.19753	0.130662	0.112748	-0.651662	-0.284983	1.51546	-0.449566
Dexi_CM05836_01A	16355000	0.0490568	0.0919279	0.235469	0	0.0718762	0.133177	0.127758	0	-0.954411	-1.15214	2.44432	NA
Dexi_CM05836_01A	16365000	0.0533777	0.185631	0.0380273	0.034632	0.0785587	0.195746	0.0803836	0.0555905	-0.9683	-0.183627	-0.775861	-0.667339
Dexi_CM05836_01A	16375000	0.0540422	0.211857	0.0380273	0.034632	0.0811791	0.215177	0.0803836	0.0555905	-1.01623	-0.0570982	-0.775861	-0.667339
Dexi_CM05836_01A	16385000	0.0545641	0.173165	0.0162974	0.160937	0.0795713	0.1816	0.0344501	0.138976	-0.958048	-0.170723	-0.775861	0.363977
Dexi_CM05836_01A	16395000	0.0486478	0.171762	0.0383134	0.214583	0.0793068	0.190926	0.0680015	0.185302	-1.17927	-0.376247	-0.835793	0.363977
Dexi_CM05836_01A	16405000	0.0488987	0.23338	0.0457184	0.196133	0.0718902	0.216301	0.0649106	0.211402	-0.973768	0.309185	-0.652929	-0.230173
Dexi_CM05836_01A	16415000	0.045297	0.231603	0.055878	0.232651	0.0718071	0.221741	0.0798487	0.238428	-1.12521	0.174371	-0.667498	-0.0753551
Dexi_CM05836_01A	16425000	0.0423413	0.232869	0.0502902	0.232651	0.0692322	0.212245	0.0718639	0.238428	-1.18295	0.379965	-0.667498	-0.0753551
Dexi_CM05836_01A	16435000	0.0430437	0.234712	0.105324	0.185064	0.0681011	0.222281	0.119773	0.228891	-1.11625	0.218513	-0.268235	-0.563811
Dexi_CM05836_01A	16445000	0.0454521	0.231622	0.105324	0.185064	0.0731922	0.205396	0.119773	0.228891	-1.15177	0.497751	-0.268235	-0.563811
Dexi_CM05836_01A	16455000	0.0450926	0.137845	0.0338624	0.247072	0.075809	0.190928	0.0399244	0.211402	-1.23184	-1.06361	-0.221752	0.450648
Dexi_CM05836_01A	16465000	0.0489558	0.142496	0.0338624	0.247072	0.0715676	0.194117	0.0399244	0.211402	-0.956779	-1.00505	-0.221752	0.450648
Dexi_CM05836_01A	16475000	0.0525768	0.146834	0.0125	0.247072	0.0742921	0.198802	0.0595013	0.211402	-0.884656	-0.992995	-1.14465	0.450648
Dexi_CM05836_01A	16485000	0.0466975	0.171116	0.00714286	0.164714	0.0783838	0.198866	0.0342209	0.143057	-1.2305	-0.546773	-1.15563	0.41166
Dexi_CM05836_01A	16495000	0.043615	0.167628	0.00333333	0.10981	0.0725228	0.201968	0.0157683	0.0953714	-1.20948	-0.66795	-1.13416	0.41166
Dexi_CM05836_01A	16505000	0.0483451	0.204219	0	0	0.0759185	0.210978	0	0	-1.10403	-0.125188	NA	NA
Dexi_CM05836_01A	16515000	0.0424509	0.199753	0	0	0.0749704	0.21044	0	0	-1.31912	-0.198953	NA	NA
Dexi_CM05836_01A	16525000	0.0432008	0.188336	0	0	0.0759381	0.204224	0	0	-1.31311	-0.305193	NA	NA
Dexi_CM05836_01A	16535000	0.0473853	0.159201	0	0.0673684	0.0777399	0.198625	0	0.0572228	-1.19047	-0.77256	NA	0.326721
Dexi_CM05836_01A	16545000	0.0421903	0.190077	0.0874023	0.13871	0.0733567	0.192638	0.118262	0.140935	-1.29515	-0.0521335	-0.80756	-0.0503136
Dexi_CM05836_01A	16555000	0.0356799	0.202696	0.0787976	0.121402	0.0595298	0.192049	0.119003	0.140935	-1.21677	0.219566	-1.12733	-0.484662
Dexi_CM05836_01A	16565000	0.0216315	0.185098	0.0897559	0.175716	0.0438268	0.165442	0.103983	0.165364	-1.5307	0.46895	-0.488286	0.250543
Dexi_CM05836_01A	16575000	0.0215757	0.183854	0.0897559	0.175716	0.0422441	0.169708	0.103983	0.165364	-1.47896	0.33126	-0.488286	0.250543
Dexi_CM05836_01A	16585000	0.0298783	0.18072	0.0872888	0.175916	0.0468905	0.161599	0.102669	0.166033	-1.09696	0.466882	-0.533919	0.237966
Dexi_CM05836_01A	16595000	0.0329085	0.174171	0.143152	0.205711	0.0542335	0.157821	0.12341	0.16736	-1.19262	0.407805	0.568555	0.910573
Dexi_CM05836_01A	16605000	0.0411241	0.145303	0.145889	0.191629	0.0633281	0.141722	0.114977	0.171988	-1.06487	0.0986886	0.940241	0.452485
Dexi_CM05836_01A	16615000	0.0536324	0.171272	0.084255	0.138872	0.0816263	0.186199	0.078366	0.138976	-1.04321	-0.307443	0.163806	-0.00173129
Dexi_CM05836_01A	16625000	0.0514575	0.169329	0.084255	0.138872	0.0875692	0.174705	0.078366	0.138976	-1.2477	-0.112214	0.163806	-0.00173129
Dexi_CM05836_01A	16635000	0.053507	0.169329	0.084255	0.138872	0.0930631	0.174705	0.078366	0.138976	-1.28624	-0.112214	0.163806	-0.00173129
Dexi_CM05836_01A	16645000	0.0640081	0.16934	0.0469926	0.138872	0.105287	0.174705	0.0671709	0.138976	-1.17858	-0.105667	-0.567217	-0.00173129
Dexi_CM05836_01A	16655000	0.0526602	NA	NA	NA	0.112666	NA	NA	NA	-1.58397	NA	NA	NA
Dexi_CM05836_01A	16665000	0.0567851	0.331037	NA	NA	0.10962	0.264833	NA	NA	-1.43923	0.542305	NA	NA
Dexi_CM05836_01A	16675000	0.0474965	0.247423	NA	NA	0.100707	0.267788	NA	NA	-1.59671	-0.230004	NA	NA
Dexi_CM05836_01A	16685000	0.0543929	0.247423	NA	NA	0.0991139	0.267788	NA	NA	-1.36767	-0.230004	NA	NA
Dexi_CM05836_01A	16695000	0.0566121	0.247423	NA	NA	0.0972435	0.267788	NA	NA	-1.26393	-0.230004	NA	NA
Dexi_CM05836_01A	16705000	0.0552533	0.247423	NA	NA	0.0982735	0.267788	NA	NA	-1.32436	-0.230004	NA	NA
Dexi_CM05836_01A	16715000	0.0582186	0.205616	NA	NA	0.0991106	0.267788	NA	NA	-1.23881	-0.634958	NA	NA
Dexi_CM05836_01A	16725000	0.07698	NA	NA	NA	0.102562	NA	NA	NA	-0.730496	NA	NA	NA
Dexi_CM05836_01A	16735000	0.0503796	NA	NA	NA	0.103946	NA	NA	NA	-1.46026	NA	NA	NA
Dexi_CM05836_01A	16745000	0.0549043	0.174603	NA	NA	0.104989	0.131029	NA	NA	-1.41377	0.543974	NA	NA
Dexi_CM05836_01A	16755000	0.060944	0.108135	NA	NA	0.108286	0.132417	NA	NA	-1.31333	-0.397809	NA	NA
Dexi_CM05836_01A	16765000	0.0584826	0.108135	NA	NA	0.0990473	0.132417	NA	NA	-1.23857	-0.397809	NA	NA
Dexi_CM05836_01A	16775000	0.066778	0.108135	NA	NA	0.105276	0.132417	NA	NA	-1.11286	-0.397809	NA	NA
Dexi_CM05836_01A	16785000	0.0667522	0.108135	0.0707154	0.189474	0.0962163	0.132417	0.0793351	0.28187	-0.932029	-0.397809	-0.207999	-0.59155
Dexi_CM05836_01A	16795000	0.0656599	0.122455	0.038572	0.0947368	0.0928796	0.165521	0.0435539	0.138976	-0.891952	-0.745358	-0.220577	-0.563451
Dexi_CM05836_01A	16805000	0.0614779	0.121981	0.0303066	0.0751462	0.083018	0.132417	0.0342209	0.140935	-0.78706	-0.19573	-0.220577	-1.09449
Dexi_CM05836_01A	16815000	0.0518112	0.121981	0.0303066	0.0751462	0.0839853	0.132417	0.0342209	0.140935	-1.15701	-0.19573	-0.220577	-1.09449
Dexi_CM05836_01A	16825000	0.0493211	0.121981	0.0624777	0.0333983	0.0674579	0.132417	0.0517403	0.0617672	-0.807835	-0.19573	0.534355	-1.05791
Dexi_CM05836_01A	16835000	0.0447244	0.150818	0.0595703	0.0883041	0.0735338	0.189167	0.0420009	0.0939565	-1.17933	-0.580749	0.923748	-0.16068
Dexi_CM05836_01A	16845000	0.0472248	0.147692	0.0537501	0.0729777	0.0763662	0.262057	0.0335854	0.115813	-1.15054	-0.713854	1.4334	-1.11484
Dexi_CM05836_01A	16855000	0.051528	0.205056	0.104235	0.0764621	0.076754	0.234315	0.0722712	0.111181	-0.99605	-0.390283	1.34865	-0.889888
Dexi_CM05836_01A	16865000	0.0524852	0.190819	0.104235	0.0764621	0.0797947	0.238034	0.0722712	0.111181	-1.04181	-0.636402	1.34865	-0.889888
Dexi_CM05836_01A	16875000	0.0636087	0.190819	0.105251	0.152924	0.0887846	0.238034	0.0700812	0.225496	-0.864692	-0.636402	1.43891	-0.931675
Dexi_CM05836_01A	16885000	0.0672929	0.19621	0.105251	0.186236	0.087006	0.234315	0.0700812	0.277952	-0.689758	-0.508281	1.43891	-0.940321
Dexi_CM05836_01A	16895000	0.0705833	0.19621	0.0838301	0	0.0832227	0.234315	0.0998109	0	-0.461892	-0.508281	-0.414852	NA
Dexi_CM05836_01A	16905000	0.0758964	0.0790598	0.0555556	0	0.0962125	0.264833	0.241151	0	-0.642533	-1.74211	-1.49543	NA
Dexi_CM05836_01A	16915000	0.0683486	0.0787811	0.0555556	0	0.0942323	0.176556	0.241151	0	-0.83512	-1.20138	-1.49543	NA
Dexi_CM05836_01A	16925000	0.0652016	0.0787811	0.0555556	0	0.0920393	0.176556	0.241151	0	-0.886523	-1.20138	-1.49543	NA
Dexi_CM05836_01A	16935000	0.0674484	0.13155	0.172269	0	0.0879454	0.198625	0.242824	0	-0.707418	-0.838677	-0.569045	NA
Dexi_CM05836_01A	16945000	0.0661494	0.0534188	0	NA	0.0972439	0.176556	0	NA	-0.966883	-1.51301	NA	NA
Dexi_CM05836_01A	16955000	0.068141	0.224638	0	NA	0.0928998	0.267788	0	NA	-0.798949	-0.354341	NA	NA
Dexi_CM05836_01A	16965000	0.0724776	0.289855	0	NA	0.0888323	0.267788	0	NA	-0.539612	0.138693	NA	NA
Dexi_CM05836_01A	16975000	0.0574111	0.289855	0	NA	0.0926078	0.267788	0	NA	-0.995919	0.138693	NA	NA
Dexi_CM05836_01A	17075000	0.0510832	NA	NA	NA	0.0978127	NA	NA	NA	-1.22888	NA	NA	NA
Dexi_CM05836_01A	17085000	0.0847716	NA	0	0	0.107011	NA	0	0	-0.609598	NA	NA	NA
Dexi_CM05836_01A	17095000	0.0803231	NA	0	0	0.104683	NA	0	0	-0.699197	NA	NA	NA
Dexi_CM05836_01A	17105000	0.0658585	NA	0	0	0.0990516	NA	0	0	-1.0163	NA	NA	NA
Dexi_CM05836_01A	17115000	0.0709169	0.118172	0	0	0.10093	0.264833	0	0	-0.905943	-1.20138	NA	NA
Dexi_CM05836_01A	17125000	0.0687804	0.104422	0.0814925	0.146948	0.0958032	0.264833	0.0738077	0.15161	-0.860231	-1.50427	0.276342	-0.0965847
Dexi_CM05836_01A	17135000	0.0598286	0.24496	0.139872	0.220865	0.0835081	0.231227	0.0965582	0.200036	-0.862849	0.206171	1.5064	0.398929
Dexi_CM05836_01A	17145000	0.0563081	0.24496	0.139872	0.220865	0.0791257	0.231227	0.0965582	0.200036	-0.872191	0.206171	1.5064	0.398929
Dexi_CM05836_01A	17155000	0.0531463	0.24496	0.139872	0.220865	0.0722964	0.231227	0.0965582	0.200036	-0.791641	0.206171	1.5064	0.398929
Dexi_CM05836_01A	17165000	0.0528331	0.261866	0.126583	0.203077	0.0631967	0.22485	0.0983138	0.197309	-0.480045	0.55608	0.965591	0.111559
Dexi_CM05836_01A	17175000	0.0377917	0.275076	0.118834	0.215065	0.0484349	0.222379	0.0939139	0.194567	-0.63809	0.791226	0.908722	0.406621
Dexi_CM05836_01A	17185000	0.0252795	0	0.0947354	0.16132	0.0426443	0	0.0878517	0.147062	-1.17935	NA	0.245629	0.348027
Dexi_CM05836_01A	17195000	0.0229851	0	0.0940112	0.137421	0.0418543	0	0.0804181	0.125275	-1.32448	NA	0.550513	0.348027
Dexi_CM05836_01A	17205000	0.025786	0	0.0870474	0.132513	0.0424	0	0.0744612	0.120801	-1.15543	NA	0.550513	0.348027
Dexi_CM05836_01A	17215000	0.035867	0	0.0874272	0.135472	0.0532937	0	0.0778927	0.123318	-0.983446	NA	0.4034	0.360789
Dexi_CM05836_01A	17225000	0.0412702	0.137821	0.0407853	0.117762	0.0602383	0.176556	0.0462764	0.136245	-0.950646	-0.592832	-0.348553	-0.48112
Dexi_CM05836_01A	17235000	0.0461892	0.180795	0.034055	0.0804135	0.0690997	0.23835	0.0414954	0.0953714	-1.00179	-0.783458	-0.537457	-0.523542
Dexi_CM05836_01A	17245000	0.0521638	0.186747	0.0187183	0.0759246	0.0751346	0.247178	0.0503782	0.105701	-0.925345	-0.848574	-1.83656	-0.897751
Dexi_CM05836_01A	17255000	0.0596664	0.196901	0.0262197	0.0930629	0.0781709	0.248281	0.0337891	0.100981	-0.718707	-0.72459	-0.601145	-0.253839
Dexi_CM05836_01A	17265000	0.0509564	0.194902	0.0244436	0.0723271	0.0757517	0.25012	0.0350146	0.0894107	-0.988311	-0.784458	-0.83595	-0.594215
Dexi_CM05836_01A	17275000	0.0541692	0.206255	0.0138495	0.045744	0.0807436	0.264833	0.0419818	0.0953714	-0.987744	-0.760156	-1.70517	-1.41497
Dexi_CM05836_01A	17285000	0.0570933	0.108076	0.0441347	0.0138889	0.0754014	0.14713	0.0430044	0.0352337	-0.724182	-0.760403	0.0499685	-1.09325
Dexi_CM05836_01A	17295000	0.0549306	0.244452	0.0441347	0.0138889	0.0673616	0.259442	0.0430044	0.0352337	-0.543337	-0.152717	0.0499685	-1.09325
Dexi_CM05836_01A	17305000	0.0601773	0	0.0133053	0.0185185	0.0709051	0	0.059131	0.0476857	-0.443527	NA	-1.47326	-1.12713
Dexi_CM05836_01A	17315000	0.0553642	0.0966184	0	0	0.0646413	0.0892628	0	0	-0.425595	0.138693	NA	NA
Dexi_CM05836_01A	17325000	0.0506026	0.0966184	0	0	0.0601696	0.0892628	0	0	-0.476107	0.138693	NA	NA
Dexi_CM05836_01A	17335000	0.0548112	0.144928	0	0.470588	0.0660168	0.133894	0	0.290735	-0.50907	0.138693	NA	1.16615
Dexi_CM05836_01A	17345000	0.0562447	0.144928	0.0588235	0.470588	0.0774934	0.133894	0.244571	0.290735	-0.830292	0.138693	-1.13783	1.16615
Dexi_CM05836_01A	17355000	0.0532044	0.144928	0	0.470588	0.0786037	0.133894	0	0.290735	-0.98053	0.138693	NA	1.16615
Dexi_CM05836_01A	17365000	0.0587654	NA	0	0.470588	0.0863326	NA	0	0.290735	-0.969468	NA	NA	1.16615
Dexi_CM05836_01A	17375000	0.0569749	0.176383	0.0102418	0.0733402	0.0875014	0.248162	0.0236524	0.0626377	-1.05922	-1.03865	-0.815428	0.400618
Dexi_CM05836_01A	17385000	0.0597565	0.165799	0.0590233	0.05311	0.0946564	0.229507	0.059131	0.051249	-1.12427	-1.00089	-0.00399604	0.0851426
Dexi_CM05836_01A	17395000	0.0579934	0.180447	0.0590233	0.05311	0.0865685	0.23655	0.059131	0.051249	-1.00422	-0.875905	-0.00399604	0.0851426
Dexi_CM05836_01A	17405000	0.0552823	0.163108	0.0590233	0.0463548	0.0835235	0.204405	0.059131	0.0563739	-1.02897	-0.785138	-0.00399604	-0.474683
Dexi_CM05836_01A	17415000	0.046992	0.172369	0.0418172	0.0860466	0.0714661	0.190057	0.0685703	0.0867291	-1.04047	-0.36358	-1.08031	-0.0265235
Dexi_CM05836_01A	17425000	0.0387046	0.148735	0.0715298	0.146078	0.0625441	0.157234	0.0683291	0.149225	-1.15507	-0.212535	0.146841	-0.079346
Dexi_CM05836_01A	17435000	0.0358021	0.149017	0.0689946	0.161446	0.0552769	0.160215	0.0654215	0.153015	-1.06443	-0.274917	0.171211	0.208377
Dexi_CM05836_01A	17445000	0.025898	0.138731	0.0558447	0.161446	0.0509339	0.155632	0.0551889	0.153015	-1.48568	-0.427571	0.0376715	0.208377
Dexi_CM05836_01A	17455000	0.0322247	0.162585	0.0549292	0.179105	0.0560948	0.162573	0.0542842	0.172759	-1.2899	0.000308193	0.0376715	0.138927
Dexi_CM05836_01A	17465000	0.0395802	0.149859	0.0579543	0.203168	0.0578519	0.160808	0.0481066	0.187913	-0.958933	-0.266849	0.633521	0.301736
Dexi_CM05836_01A	17475000	0.0377855	0.164202	0.0415199	0.228646	0.0663202	0.194252	0.048936	0.219232	-1.30929	-0.606029	-0.406672	0.141192
Dexi_CM05836_01A	17485000	0.0451671	0.159916	0.0188757	0.142078	0.0648801	0.196085	0.0283829	0.169122	-0.924057	-0.722769	-0.734819	-0.427091
Dexi_CM05836_01A	17495000	0.0359852	0.182118	0.0691527	0.162141	0.0640854	0.185386	0.0764069	0.165806	-1.33257	-0.0695923	-0.296221	-0.0772909
Dexi_CM05836_01A	17505000	0.0372869	0.149811	0.083332	0.213338	0.0545501	0.141979	0.0709348	0.204996	-0.959454	0.218245	0.608793	0.165234
Dexi_CM05836_01A	17515000	0.0339601	0.151896	0.0861348	0.165939	0.057817	0.140239	0.0718355	0.16249	-1.25067	0.326646	0.69035	0.0853678
Dexi_CM05836_01A	17525000	0.034835	0.154484	0.0842718	0.160282	0.0558291	0.137157	0.0713691	0.15695	-1.13528	0.495864	0.628417	0.0853678
Dexi_CM05836_01A	17535000	0.0333351	0.154162	0.085031	0.162125	0.049202	0.133069	0.072012	0.158754	-0.965375	0.621775	0.628417	0.0853678
Dexi_CM05836_01A	17545000	0.031176	0.135243	0.0847746	0.160785	0.0521913	0.122551	0.0655428	0.157847	-1.1947	0.401953	0.989533	0.0743196
Dexi_CM05836_01A	17555000	0.0446004	0.216223	0.0218827	0.063907	0.0710993	0.205665	0.0363883	0.0646079	-1.10561	0.197952	-0.757808	-0.0264728
Dexi_CM05836_01A	17565000	0.0252001	0.226094	0.0258614	0.0571153	0.0587221	0.206209	0.0430044	0.0715285	-1.62098	0.367876	-0.757808	-0.481614
Dexi_CM05836_01A	17575000	0.0401376	0.205289	0.0269502	0.0913844	0.060643	0.184411	0.0798487	0.112748	-0.966431	0.426641	-1.27754	-0.444265
Dexi_CM05836_01A	17585000	0.0207309	0.204006	0.0179668	0.0913844	0.0610237	0.185247	0.0532325	0.112748	-1.92004	0.383223	-1.27754	-0.444265
Dexi_CM05836_01A	17595000	0.0326132	0.204006	0.0179668	0.0913844	0.0705648	0.185247	0.0532325	0.112748	-1.60741	0.383223	-1.27754	-0.444265
Dexi_CM05836_01A	17605000	0.0440142	0.166518	0	NA	0.0790727	0.194117	0	NA	-1.33681	-0.509735	NA	NA
Dexi_CM05836_01A	17615000	0.0357113	0.197183	0.0820502	0.129318	0.0606487	0.188927	0.0476011	0.12262	-1.2434	0.17109	1.74926	0.176807
Dexi_CM05836_01A	17625000	0.0275122	0.196767	0.0820502	0.129318	0.0539209	0.188197	0.0476011	0.12262	-1.47261	0.178259	1.74926	0.176807
Dexi_CM05836_01A	17635000	0.0224329	0.180355	0.11876	0.14319	0.0436842	0.159989	0.103918	0.127118	-1.45926	0.500409	0.496963	0.486196
Dexi_CM05836_01A	17645000	0.0272306	0.176209	0.112426	0.132389	0.0379438	0.170612	0.0983755	0.120801	-0.842485	0.129373	0.496963	0.370116
Dexi_CM05836_01A	17655000	0.0285169	0.181681	0.109506	0.127824	0.039607	0.165421	0.0958203	0.116636	-0.837694	0.387501	0.496963	0.370116
Dexi_CM05836_01A	17665000	0.0430043	0.146868	0.0918936	0.127349	0.0624494	0.143414	0.0717794	0.11531	-0.942051	0.0944242	0.929515	0.392781
Dexi_CM05836_01A	17675000	0.042783	0.146868	0.0918936	0.127349	0.0656143	0.143414	0.0717794	0.11531	-1.05822	0.0944242	0.929515	0.392781
Dexi_CM05836_01A	17685000	0.0534947	0.189927	0.0292552	0.0270677	0.073634	0.201913	0.0476011	0.0402671	-0.834061	-0.231883	-0.737829	-0.59155
Dexi_CM05836_01A	17695000	0.0555463	0.183932	0.0263736	0	0.0777465	0.20637	0.0335854	0	-0.870113	-0.41953	-0.306583	NA
Dexi_CM05836_01A	17705000	0.0452327	0.169325	0.0307692	NA	0.0755667	0.213781	0.039183	NA	-1.21932	-0.809839	-0.306583	NA
Dexi_CM05836_01A	17715000	0.0477806	0.173784	0.0532563	0.0631579	0.0694766	0.213725	0.0645065	0.0939565	-0.946682	-0.73464	-0.3826	-0.59155
Dexi_CM05836_01A	17725000	0.0401843	0.160929	0.0462504	0.0210526	0.0640685	0.206788	0.0634681	0.0313188	-1.12571	-0.876076	-0.65571	-0.59155
Dexi_CM05836_01A	17735000	0.0383338	0.156325	0.0433597	0.0210526	0.0663014	0.21004	0.0595013	0.0313188	-1.26557	-1.00531	-0.65571	-0.59155
Dexi_CM05836_01A	17745000	0.0393812	0.153785	0.049554	0.0210526	0.0682013	0.203039	0.0680015	0.0313188	-1.26346	-0.945631	-0.65571	-0.59155
Dexi_CM05836_01A	17755000	0.0423147	0.130422	0.049554	0.0210526	0.0700026	0.20252	0.0680015	0.0313188	-1.17113	-1.37292	-0.65571	-0.59155
Dexi_CM05836_01A	17765000	0.0337064	0.0960053	0.0215873	0.071232	0.0680912	0.174033	0.0479092	0.12262	-1.43962	-1.64193	-0.802403	-1.13958
Dexi_CM05836_01A	17775000	0.0399369	0.180253	0.0615385	0.0865801	0.0707045	0.25012	0.0788413	0.138976	-1.26929	-0.992573	-0.315629	-0.667339
Dexi_CM05836_01A	17785000	0.0533345	0.192452	0	0.0910534	0.0776669	0.209646	0	0.185302	-0.936717	-0.299073	NA	-1.17154
Dexi_CM05836_01A	17795000	0.0527107	0.174516	0.0677262	0.0910534	0.0785317	0.199991	0.118262	0.185302	-0.98647	-0.471571	-1.0937	-1.17154
Dexi_CM05836_01A	17805000	0.050233	0.178571	0.0599754	0.06829	0.0766483	0.202782	0.109165	0.138976	-1.04357	-0.461233	-1.20916	-1.17154
Dexi_CM05836_01A	17815000	0.0501303	0.151127	0.0458635	0.06829	0.0670477	0.17847	0.083479	0.138976	-0.766091	-0.595631	-1.20916	-1.17154
Dexi_CM05836_01A	17825000	0.0486511	0.190126	0.0519787	0.05	0.0743184	0.20757	0.0946096	0.140935	-1.0456	-0.326842	-1.20916	-1.16439
Dexi_CM05836_01A	17835000	0.0425202	0.137747	0.052564	0	0.0581825	0.168881	0.119003	0	-0.804609	-0.709112	-1.56302	NA
Dexi_CM05836_01A	17845000	0.0409966	0.140721	0.0146312	0	0.0715028	0.169379	0.0340008	0	-1.2895	-0.648347	-0.825509	NA
Dexi_CM05836_01A	17855000	0.0490618	0.115877	0	NA	0.0731442	0.157234	0	NA	-0.995079	-0.982566	NA	NA
Dexi_CM05836_01A	17865000	0.0501884	0.152594	0	0.104575	0.0820929	0.20129	0	0.140935	-1.17612	-0.92706	NA	-0.465574
Dexi_CM05836_01A	17875000	0.034306	0.116206	0.0784483	0.220794	0.053991	0.11933	0.0649106	0.193785	-1.10114	-0.102475	0.709434	0.557802
Dexi_CM05836_01A	17885000	0.0266931	0.122304	0.076911	0.202557	0.0440628	0.118115	0.0650548	0.172677	-1.18993	0.139316	0.646787	0.703934
Dexi_CM05836_01A	17895000	0.019777	0.127836	0.0764016	0.202557	0.0375464	0.129422	0.064624	0.172677	-1.42347	-0.0482528	0.646787	0.703934
Dexi_CM05836_01A	17905000	0.0131313	0.161003	0.0761485	0.188939	0.0258138	0.157007	0.0653348	0.161068	-1.46351	0.10068	0.588267	0.703934
Dexi_CM05836_01A	17915000	0.0177215	0.175021	0.0803498	0.142567	0.028206	0.163457	0.0689395	0.146664	-1.1128	0.280177	0.588267	-0.113424
Dexi_CM05836_01A	17925000	0.0196335	0.197377	0.0671594	0.126706	0.0315852	0.186354	0.0658094	0.133259	-1.13577	0.234344	0.0703698	-0.196449
Dexi_CM05836_01A	17935000	0.0203116	0.212603	0.0584616	0.143301	0.0335544	0.20569	0.0532325	0.130795	-1.183	0.133934	0.307109	0.359967
Dexi_CM05836_01A	17945000	0.0182074	0.21795	0.0522697	0.143301	0.0286907	0.204921	0.0552799	0.130795	-1.08154	0.253205	-0.170242	0.359967
Dexi_CM05836_01A	17955000	0.0233633	0.203104	0.0542488	0.0965681	0.0390625	0.193475	0.054896	0.114446	-1.19633	0.197689	-0.0363236	-0.568411
Dexi_CM05836_01A	17965000	0.0257472	0.188393	0.0487117	0.159296	0.0481956	0.181348	0.0468677	0.148779	-1.38886	0.153639	0.116826	0.259849
Dexi_CM05836_01A	17975000	0.0369712	0.184673	0.0399907	0.0820663	0.0638778	0.184148	0.0307104	0.0704674	-1.26962	0.0111607	0.730415	0.439622
Dexi_CM05836_01A	17985000	0.0370622	0.223968	0.00980772	0.00925926	0.0687077	0.205088	0.0132225	0.0234891	-1.39686	0.360776	-0.374233	-1.09325
Dexi_CM05836_01A	17995000	0.0333228	0.19996	0.0488015	0.123094	0.0606719	0.197379	0.0297507	0.110297	-1.37026	0.0516932	1.41408	0.398994
Dexi_CM05836_01A	18005000	0.0387254	0.177419	0.0946018	0.140108	0.0633902	0.195806	0.0528901	0.134224	-1.18451	-0.368367	1.90623	0.153304
Dexi_CM05836_01A	18015000	0.0397798	0.198386	0.0878638	0.132272	0.0648592	0.201761	0.0566679	0.134807	-1.17721	-0.0661166	1.41749	-0.0666863
Dexi_CM05836_01A	18025000	0.0338902	0.199875	0.0764748	0.112677	0.0609057	0.203439	0.0506837	0.114836	-1.34643	-0.0692584	1.36552	-0.0666863
Dexi_CM05836_01A	18035000	0.0359107	0.163584	0.0906239	0.162842	0.0691766	0.183104	0.0440809	0.156594	-1.45564	-0.417885	2.30155	0.139519
Dexi_CM05836_01A	18045000	0.039084	0.173821	0.0829479	0.141089	0.0784182	0.185976	0.0427451	0.0953714	-1.51772	-0.248279	1.77589	1.30348
Dexi_CM05836_01A	18055000	0.0485804	0.149171	0.0760356	0.173768	0.0764599	0.172958	0.0394207	0.127162	-1.10234	-0.513759	1.76572	1.07921
Dexi_CM05836_01A	18065000	0.0511559	0.135026	0.0879985	0.223416	0.0795394	0.164379	0.0645065	0.163494	-1.08217	-0.63852	0.798916	1.07921
Dexi_CM05836_01A	18075000	0.0476068	0.143263	0.128175	0.361656	0.0730231	0.193532	0.119773	0.290735	-1.05093	-0.934066	0.135268	0.676351
Dexi_CM05836_01A	18085000	0.0475554	0.135341	0.125356	0.361656	0.0694214	0.191084	0.144691	0.290735	-0.9555	-1.09387	-0.299243	0.676351
Dexi_CM05836_01A	18095000	0.0511925	0.129325	0.137277	0.294118	0.0765545	0.181836	0.119773	0.290735	-1.00936	-1.08086	0.281824	0.0219297
Dexi_CM05836_01A	18105000	0.0519906	0.197823	0.0166667	NA	0.0749586	0.230661	0.0798487	NA	-0.934172	-0.528299	-1.15563	NA
Dexi_CM05836_01A	18115000	0.046554	0.205782	0	NA	0.0713172	0.234276	0	NA	-1.05788	-0.445404	NA	NA
Dexi_CM05836_01A	18125000	0.046416	0.195518	0	NA	0.0704985	0.237437	0	NA	-1.0419	-0.65322	NA	NA
Dexi_CM05836_01A	18135000	0.0495022	0.0812629	NA	NA	0.0718709	0.191277	NA	NA	-0.949536	-1.66676	NA	NA
Dexi_CM05836_01A	18145000	0.0507327	0.119774	0	0	0.0633184	0.264833	0	0	-0.60475	-1.48007	NA	NA
Dexi_CM05836_01A	18155000	0.0360362	0.119774	0.048358	0.0970826	0.0545913	0.264833	0.0851486	0.140935	-1.03044	-1.48007	-1.26918	-1.07003
Dexi_CM05836_01A	18165000	0.0360092	0.155518	0.048358	0.0970826	0.0544926	0.214231	0.0851486	0.140935	-1.02891	-0.879296	-1.26918	-1.07003
Dexi_CM05836_01A	18175000	0.0379126	0.160868	0.048358	0.0970826	0.061703	0.176556	0.0851486	0.140935	-1.17245	-0.265756	-1.26918	-1.07003
Dexi_CM05836_01A	18185000	0.0442211	0.160868	0.048358	0.0970826	0.0709883	0.176556	0.0851486	0.140935	-1.14844	-0.265756	-1.26918	-1.07003
Dexi_CM05836_01A	18195000	0.0501181	0.177592	0.0644903	0.10975	0.0753485	0.231729	0.0793351	0.125275	-1.02094	-0.810882	-0.552562	-0.417676
Dexi_CM05836_01A	18205000	0.056086	0.141207	0.0204836	0.155844	0.0889185	0.178526	0.0485648	0.140935	-1.1274	-0.69743	-0.858641	0.190909
Dexi_CM05836_01A	18215000	0.0610013	0.139903	0.0410205	0.155844	0.0953468	0.176556	0.120575	0.140935	-1.09794	-0.659143	-1.28202	0.190909
Dexi_CM05836_01A	18225000	0.0583278	0.127004	0.0410205	0.155844	0.088868	0.151333	0.120575	0.140935	-1.04358	-0.546287	-1.28202	0.190909
Dexi_CM05836_01A	18235000	0.0447257	0.209535	0.0410205	0.155844	0.076759	0.187184	0.120575	0.140935	-1.26882	0.459898	-1.28202	0.190909
Dexi_CM05836_01A	18245000	0.042423	0.191353	0.0512091	0.155844	0.0713573	0.180607	0.120575	0.140935	-1.2332	0.232882	-0.847078	0.190909
Dexi_CM05836_01A	18255000	0.0403415	0.212072	0.0264143	0.185605	0.0615977	0.190428	0.0378231	0.182073	-1.04919	0.450499	-0.670685	0.0647663
Dexi_CM05836_01A	18265000	0.0327831	0.200863	0.0605657	0.185605	0.0532022	0.187084	0.0670729	0.182073	-1.16659	0.292534	-0.273199	0.0647663
Dexi_CM05836_01A	18275000	0.0279116	0.209913	0.031975	0.197536	0.047804	0.192763	0.0391096	0.198079	-1.26361	0.353786	-0.528898	-0.00955673
Dexi_CM05836_01A	18285000	0.0282351	0.205071	0.031975	0.197536	0.0445506	0.191532	0.0391096	0.198079	-1.10272	0.28067	-0.528898	-0.00955673
Dexi_CM05836_01A	18295000	0.0232198	0.215748	0.031975	0.197536	0.0340083	0.196078	0.0391096	0.198079	-0.932244	0.397474	-0.528898	-0.00955673
Dexi_CM05836_01A	18305000	0.0219781	0.196664	0.0383907	0.154965	0.0335961	0.190762	0.0385955	0.15883	-0.989406	0.120995	-0.014317	-0.0693373
Dexi_CM05836_01A	18315000	0.0277093	0.238022	0.00995578	0.183846	0.0475722	0.205088	0.01161	0.185302	-1.1901	0.615852	-0.272771	-0.0246728
Dexi_CM05836_01A	18325000	0.0570583	0.148764	0.020915	0.02886	0.0849073	0.173275	0.0140003	0.0805342	-0.954656	-0.479097	0.715693	-1.50443
Dexi_CM05836_01A	18335000	0.0499919	0.127754	0.020915	0.02886	0.0895787	0.165774	0.0140003	0.0805342	-1.30977	-0.795657	0.715693	-1.50443
Dexi_CM05836_01A	18345000	0.0460155	0.127754	0.020915	0.02886	0.0793595	0.165774	0.0140003	0.0805342	-1.26941	-0.795657	0.715693	-1.50443
Dexi_CM05836_01A	18355000	0.0423202	0.194107	0.0241744	0.284928	0.071699	0.198314	0.0340008	0.277952	-1.24255	-0.0814713	-0.553274	0.057809
Dexi_CM05836_01A	18365000	0.0426353	0.194339	0	NA	0.0732438	0.205614	0	NA	-1.26672	-0.209779	NA	NA
Dexi_CM05836_01A	18375000	0.0414214	0.194339	0	NA	0.0706297	0.205614	0	NA	-1.25056	-0.209779	NA	NA
Dexi_CM05836_01A	18385000	0.0353206	0.205827	0.0475018	0.111111	0.0595136	0.193183	0.0422729	0.290735	-1.22962	0.256857	0.275034	-1.16467
Dexi_CM05836_01A	18395000	0.034501	0.203162	0.0475018	0.111111	0.0510941	0.202159	0.0422729	0.290735	-0.976283	0.0196005	0.275034	-1.16467
Dexi_CM05836_01A	18405000	0.0265153	0.191523	0.0621177	0.111111	0.0493153	0.193095	0.0552799	0.290735	-1.37498	-0.0319333	0.275034	-1.16467
Dexi_CM05836_01A	18415000	0.0218678	0.191149	0.0856988	0.111111	0.0434095	0.193546	0.063879	0.290735	-1.46809	-0.0485695	0.831028	-1.16467
Dexi_CM05836_01A	18425000	0.0314364	0.214296	0.0803426	0.0555556	0.0458211	0.208176	0.0598866	0.143057	-0.942177	0.116144	0.831028	-1.12713
Dexi_CM05836_01A	18435000	0.0339972	0.239611	0.159317	0	0.053828	0.233395	0.0803836	0	-1.10589	0.104511	1.44586	NA
Dexi_CM05836_01A	18445000	0.0501412	0.256496	0.0973037	0	0.0627132	0.2293	0.0693783	0	-0.604358	0.464535	0.788292	NA
Dexi_CM05836_01A	18455000	0.0536412	0.237813	0.0973037	0	0.0655577	0.231106	0.0693783	0	-0.551589	0.113834	0.788292	NA
Dexi_CM05836_01A	18465000	0.0489091	0.225299	0.0278017	0	0.0638097	0.228886	0.0420009	0	-0.710214	-0.0617093	-0.746558	NA
Dexi_CM05836_01A	18475000	0.044376	0.202304	0.0470372	0.105573	0.0655509	0.20242	0.0453344	0.0805342	-0.982083	-0.00227942	0.0907879	0.72897
Dexi_CM05836_01A	18485000	0.0277455	0.15383	0.0864728	0.102458	0.0492405	0.156872	0.0814229	0.0857864	-1.3228	-0.0766275	0.195381	0.638986
Dexi_CM05836_01A	18495000	0.0236386	0.169092	0.0880798	0.127899	0.041074	0.163512	0.0816018	0.12262	-1.28048	0.135313	0.246907	0.15664
Dexi_CM05836_01A	18505000	0.0177669	0.176682	0.0880798	0.127899	0.0321498	0.176859	0.0816018	0.12262	-1.33988	-0.00398849	0.246907	0.15664
Dexi_CM05836_01A	18515000	0.018928	0.176858	0.104815	0.157426	0.0277826	0.178787	0.102663	0.147672	-0.951191	-0.0429552	0.0677994	0.248686
Dexi_CM05836_01A	18525000	0.0189131	0.183492	0.108894	0.148958	0.0227874	0.177274	0.111717	0.157847	-0.504371	0.139778	-0.0855925	-0.219724
Dexi_CM05836_01A	18535000	0.02422	0.203078	0.0644612	0.147592	0.0274647	0.19964	0.102642	0.192858	-0.352647	0.0686295	-1.25446	-0.933907
Dexi_CM05836_01A	18545000	0.0221837	0.201785	0.0644612	0.154118	0.0359982	0.196679	0.102024	0.197774	-1.15678	0.103363	-1.23638	-0.866731
Dexi_CM05836_01A	18555000	0.036557	0.198769	0.0644612	0.161076	0.045114	0.191605	0.102024	0.199287	-0.575324	0.148631	-1.23638	-0.753952
Dexi_CM05836_01A	18565000	0.0381233	0.194238	0.0502205	0.14682	0.0529887	0.187184	0.0829758	0.185302	-0.853527	0.149313	-1.28927	-0.808566
Dexi_CM05836_01A	18575000	0.0411017	0.173119	0.0502795	0.179626	0.0605378	0.185929	0.0641177	0.23519	-0.979374	-0.270925	-0.630725	-0.895027
Dexi_CM05836_01A	18585000	0.0368688	0.165378	0.0142012	0.174292	0.06362	0.195746	0.0180845	0.0953714	-1.28616	-0.608604	-0.306583	1.5249
Dexi_CM05836_01A	18595000	0.0434991	0.153182	0.0153846	0.0697168	0.0682669	0.190232	0.0195915	0.0969118	-1.10748	-0.750477	-0.306583	-0.528993
Dexi_CM05836_01A	18605000	0.0399485	0.163275	0.0153846	0	0.0690389	0.186211	0.0195915	0	-1.28508	-0.47186	-0.306583	NA
Dexi_CM05836_01A	18615000	0.047379	0.157517	0.0615385	NA	0.0738973	0.202329	0.0793351	NA	-1.09495	-0.841977	-0.32506	NA
Dexi_CM05836_01A	18625000	0.0484979	0.191059	0.0615385	NA	0.0691785	0.187551	0.0793351	NA	-0.911281	0.0725375	-0.32506	NA
Dexi_CM05836_01A	18635000	0.0354556	0.226966	0.0285205	0	0.0596288	0.218381	0.060706	0	-1.23001	0.154859	-0.787312	NA
Dexi_CM05836_01A	18645000	0.0354159	0.203678	0.0190137	0	0.0588606	0.208811	0.0404707	0	-1.21302	-0.0973282	-0.787312	NA
Dexi_CM05836_01A	18655000	0.0297297	0.225851	0.0103711	0	0.0499565	0.220333	0.0219228	0	-1.22981	0.0995781	-0.775861	NA
Dexi_CM05836_01A	18665000	0.0311598	0.222873	0.00633789	0	0.0501549	0.21896	0.0133081	0	-1.15132	0.0710678	-0.764935	NA
Dexi_CM05836_01A	18675000	0.0316106	0.207147	0.00633789	0	0.0498535	0.215896	0.0133081	0	-1.1116	-0.161133	-0.764935	NA
Dexi_CM05836_01A	18685000	0.033595	0.204545	0.0312575	0.0808118	0.0510895	0.213528	0.0350008	0.0563739	-1.04005	-0.167078	-0.275378	1.0164
Dexi_CM05836_01A	18695000	0.0346846	0.19804	0.0323429	0.121312	0.0521333	0.210519	0.0330563	0.0768735	-1.01564	-0.235225	-0.0555709	1.54396
Dexi_CM05836_01A	18705000	0.0329408	0.171432	0.101785	0.136171	0.0521767	0.177192	0.0771909	0.121716	-1.11803	-0.128639	1.08377	0.449125
Dexi_CM05836_01A	18715000	0.0243287	0.168454	0.109399	0.166674	0.0451119	0.183024	0.0805018	0.169122	-1.39146	-0.315582	1.21587	-0.0563374
Dexi_CM05836_01A	18725000	0.0315599	0.157324	0.104299	0.161959	0.0526361	0.176544	0.0804072	0.162617	-1.21448	-0.430858	1.0147	-0.0158537
Dexi_CM05836_01A	18735000	0.0276881	0.169564	0.123436	0.167734	0.048314	0.169614	0.102921	0.170185	-1.29201	-0.00117412	0.695291	-0.0566804
Dexi_CM05836_01A	18745000	0.0238239	0.160464	0.110198	0.148561	0.043056	0.16237	0.0819796	0.140712	-1.34978	-0.0465114	1.19766	0.221205
Dexi_CM05836_01A	18755000	0.0273005	0.172399	0.0667167	0.176708	0.0460515	0.18082	0.0572976	0.16152	-1.23083	-0.18447	0.517863	0.356558
Dexi_CM05836_01A	18765000	0.0253015	0.169442	0.0699859	0.176708	0.0482487	0.169928	0.0617051	0.16152	-1.43417	-0.0112895	0.427529	0.356558
Dexi_CM05836_01A	18775000	0.0220153	0.168889	0.0926193	0.228387	0.0412775	0.167084	0.0726118	0.187075	-1.39808	0.042759	0.908061	0.836643
Dexi_CM05836_01A	18785000	0.02849	0.157166	0.137491	0.19722	0.0477101	0.158517	0.0995295	0.180146	-1.21227	-0.0336918	1.29188	0.359068
Dexi_CM05836_01A	18795000	0.0380246	0.170496	0.136252	0.250563	0.0635211	0.165132	0.0952021	0.201963	-1.21616	0.127927	1.37366	0.875623
Dexi_CM05836_01A	18805000	0.039084	0.159275	0.11586	0.177108	0.0615029	0.145587	0.089252	0.147392	-1.10415	0.369843	0.982464	0.76382
Dexi_CM05836_01A	18815000	0.0282569	0.154024	0.121199	0.199655	0.0519531	0.132188	0.0865474	0.169122	-1.38149	0.652755	1.3966	0.720984
Dexi_CM05836_01A	18825000	0.032264	0.145469	0.113317	0.174465	0.0536217	0.136144	0.0803268	0.15568	-1.20829	0.270709	1.4125	0.484298
Dexi_CM05836_01A	18835000	0.0308794	0.16322	0.0983635	0.171455	0.0511773	0.150385	0.0765217	0.15033	-1.20299	0.33799	0.971212	0.553026
Dexi_CM05836_01A	18845000	0.0228258	0.153952	0.0886371	0.163579	0.0440072	0.141417	0.0709767	0.152679	-1.45319	0.351211	0.850209	0.284055
Dexi_CM05836_01A	18855000	0.0286673	0.166699	0.0906031	0.185184	0.0485317	0.154331	0.075286	0.165542	-1.23885	0.317357	0.689122	0.470804
Dexi_CM05836_01A	18865000	0.0319441	0.175401	0.0640433	0.12679	0.0577977	0.174365	0.0580501	0.159003	-1.35802	0.0234681	0.311069	-0.776227
Dexi_CM05836_01A	18875000	0.0275845	0.19882	0.0505611	0.145422	0.0553526	0.190315	0.0608851	0.161068	-1.52142	0.176854	-0.5197	-0.369109
Dexi_CM05836_01A	18885000	0.0332164	0.188285	0.0675505	0.145422	0.0621476	0.184304	0.0661126	0.161068	-1.41332	0.0849421	0.0655303	-0.369109
Dexi_CM05836_01A	18895000	0.0428841	0.219611	0.0595206	0.150589	0.0741039	0.201583	0.0700812	0.183828	-1.28398	0.34988	-0.432065	-0.66725
Dexi_CM05836_01A	18905000	0.0383065	0.215232	0.0662822	0.122722	0.064774	0.195457	0.0851486	0.166771	-1.24355	0.398271	-0.650842	-0.936322
Dexi_CM05836_01A	18915000	0.0326477	0.192825	0.0529959	0.129544	0.0561129	0.179251	0.0453344	0.130094	-1.26967	0.297791	0.408488	-0.0134733
Dexi_CM05836_01A	18925000	0.0332601	0.214603	0.07693	0.131228	0.059942	0.191476	0.0653308	0.123318	-1.35385	0.47671	0.482097	0.210905
Dexi_CM05836_01A	18935000	0.0233913	0.225563	0.10861	0.15781	0.0557054	0.191538	0.0813846	0.130623	-1.76461	0.703516	1.16206	0.82707
Dexi_CM05836_01A	18945000	0.0136793	0.212436	0.107178	0.140995	0.0416747	0.181058	0.0806748	0.123812	-2.03343	0.687063	1.16625	0.557061
Dexi_CM05836_01A	18955000	0.0113425	0.211574	0.111291	0.158674	0.039704	0.18161	0.0818737	0.140935	-2.15815	0.654082	1.27721	0.507316
Dexi_CM05836_01A	18965000	0.0136253	0.216533	0.093157	0.158199	0.0469121	0.198423	0.0705757	0.139482	-2.14764	0.361677	1.12335	0.53911
Dexi_CM05836_01A	18975000	0.014652	0.216701	0.0953833	0.138158	0.052174	0.183924	0.0695659	0.119945	-2.16898	0.704227	1.29788	0.604965
Dexi_CM05836_01A	18985000	0.0211164	0.185574	0.0939803	0.121005	0.0444326	0.202277	0.0708952	0.118203	-1.56986	-0.325466	1.03736	0.0859655
Dexi_CM05836_01A	18995000	0.0312153	0.206324	0.0477952	0.132026	0.064282	0.21223	0.0236524	0.114446	-1.54794	-0.109198	1.468	0.367153
Dexi_CM05836_01A	19005000	0.0272081	0.206502	0.0890786	0.194232	0.0602443	0.205109	0.0871077	0.145368	-1.64907	0.0266253	0.0550459	0.93202
Dexi_CM05836_01A	19015000	0.0254253	0.151073	0.109766	0.154072	0.04758	0.145726	0.0831733	0.137497	-1.39695	0.144111	1.11066	0.480265
Dexi_CM05836_01A	19025000	0.0202616	0.168801	0.107088	0.164828	0.0441197	0.158332	0.0821609	0.145385	-1.63194	0.261167	1.0564	0.537708
Dexi_CM05836_01A	19035000	0.0238373	0.165346	0.10488	0.168526	0.0450118	0.155451	0.0804669	0.148352	-1.41893	0.251452	1.0564	0.547222
Dexi_CM05836_01A	19045000	0.0158476	0.166937	0.102322	0.170562	0.0352571	0.157145	0.0809218	0.147646	-1.6514	0.246551	0.92668	0.626895
Dexi_CM05836_01A	19055000	0.0154426	0.158735	0.106274	0.174667	0.0345417	0.150966	0.0809709	0.151776	-1.64826	0.203345	1.0926	0.609592
Dexi_CM05836_01A	19065000	0.0147065	0.184759	0.0846316	0.170677	0.0345132	0.170413	0.0665406	0.187762	-1.709	0.332761	0.823599	-0.351565
Dexi_CM05836_01A	19075000	0.021082	0.17894	0.0817749	0.220209	0.0412403	0.17357	0.0615976	0.171669	-1.45957	0.122812	0.972665	1.02888
Dexi_CM05836_01A	19085000	0.0200095	0.18624	0.0737976	0.199572	0.0401778	0.187288	0.0737065	0.151472	-1.49877	-0.022208	0.00386344	1.10783
Dexi_CM05836_01A	19095000	0.0283088	0.175883	0.0796615	0.133055	0.0515172	0.188681	0.0614221	0.143057	-1.35649	-0.268554	0.899556	-0.226337
Dexi_CM05836_01A	19105000	0.0354137	0.194203	0.0770638	0.140718	0.0564366	0.201868	0.0630014	0.143057	-1.127	-0.150491	0.659143	-0.0508478
Dexi_CM05836_01A	19115000	0.0375616	0.196766	0.027595	0.128866	0.0625252	0.225369	0.0595013	0.140935	-1.20825	-0.501555	-1.29611	-0.228722
Dexi_CM05836_01A	19125000	0.0487529	0.210883	0.0233464	0.154639	0.0699946	0.228308	0.0368533	0.169122	-0.920167	-0.299518	-0.706771	-0.228722
Dexi_CM05836_01A	19135000	0.0560532	0.201338	0.0328625	0.164592	0.0800231	0.205396	0.0560013	0.201335	-0.90996	-0.0759926	-0.998699	-0.558422
Dexi_CM05836_01A	19145000	0.0441561	0.204394	0.0349206	0.144737	0.083561	0.210786	0.0168946	0.28187	-1.42501	-0.115289	1.5345	-1.1407
Dexi_CM05836_01A	19155000	0.0647841	0.189846	0.0305556	0.176265	0.0873761	0.186941	0.0147827	0.208464	-0.77805	0.0527956	1.5345	-0.405746
Dexi_CM05836_01A	19165000	0.0417252	0.197539	0.0680371	0.123684	0.0791409	0.204881	0.0378438	0.176879	-1.42853	-0.139659	1.91636	-0.975031
Dexi_CM05836_01A	19175000	0.0356067	0.19791	0.0748418	0.134042	0.0656699	0.188957	0.0525609	0.136389	-1.37825	0.186564	1.27063	-0.0634813
Dexi_CM05836_01A	19185000	0.0278249	0.197292	0.161797	0.133485	0.0538236	0.191774	0.118262	0.128123	-1.44958	0.113865	1.20762	0.154458
Dexi_CM05836_01A	19195000	0.0329963	0.195949	0.163205	0.153033	0.0579859	0.194117	0.121458	0.136908	-1.3047	0.0373722	1.13495	0.440571
Dexi_CM05836_01A	19205000	0.0304094	0.19929	0.0787651	0.156076	0.0566629	0.193506	0.0622431	0.140935	-1.40474	0.118504	0.795645	0.401874
Dexi_CM05836_01A	19215000	0.0269554	0.161259	0.194724	0.131695	0.0452299	0.155031	0.124953	0.13897	-1.2173	0.159045	1.87331	-0.198318
Dexi_CM05836_01A	19225000	0.0295505	0.172686	0.136578	0.114502	0.055454	0.156299	0.0733937	0.123318	-1.41466	0.414157	2.43895	-0.235061
Dexi_CM05836_01A	19235000	0.0315493	0.139776	0.156002	0.187951	0.0538957	0.129384	0.105846	0.194558	-1.25312	0.315381	1.57925	-0.128646
Dexi_CM05836_01A	19245000	0.0306909	0.133928	0.153469	0.22341	0.0546651	0.121914	0.10344	0.202664	-1.3237	0.386135	1.61188	0.387823
Dexi_CM05836_01A	19255000	0.0372715	0.132334	0.155875	0.233124	0.0612678	0.115731	0.112128	0.211476	-1.18842	0.559275	1.3215	0.387823
Dexi_CM05836_01A	19265000	0.042844	0.134353	0.135391	0.204685	0.0777465	0.12252	0.106465	0.232128	-1.36796	0.362774	0.91083	-0.432769
Dexi_CM05836_01A	19275000	0.0404873	0.145106	0.133383	0.149931	0.0727481	0.150488	0.0988604	0.177473	-1.35068	-0.137559	1.20225	-0.580514
Dexi_CM05836_01A	19285000	0.0368301	0.204804	0.0624103	0.103259	0.0705871	0.195307	0.0571213	0.120801	-1.45666	0.189046	0.314962	-0.560275
Dexi_CM05836_01A	19295000	0.0335017	0.195129	0.0778954	0.0830606	0.0678041	0.198091	0.0558584	0.117873	-1.54111	-0.0584312	1.33629	-1.13568
Dexi_CM05836_01A	19305000	0.0315095	0.192327	0.0741467	0.101275	0.0655456	0.195714	0.0595013	0.115768	-1.57961	-0.0679486	0.843636	-0.481387
Dexi_CM05836_01A	19315000	0.0264027	0.206642	0.0596439	0.0958937	0.0518633	0.191343	0.0608435	0.123559	-1.48733	0.316256	-0.0690868	-0.881172
Dexi_CM05836_01A	19325000	0.0253569	0.200379	0.0668984	0.0935389	0.0473987	0.183269	0.0639778	0.120264	-1.40485	0.369975	0.158951	-0.874547
Dexi_CM05836_01A	19335000	0.0188842	0.189083	0.0949978	0.13163	0.0394279	0.178167	0.0935976	0.158952	-1.56769	0.242913	0.0525329	-0.673313
Dexi_CM05836_01A	19345000	0.0128767	0.211737	0.087163	0.127635	0.0322339	0.181167	0.0858782	0.151155	-1.79648	0.670299	0.0525329	-0.614342
Dexi_CM05836_01A	19355000	0.011404	0.19806	0.0722822	0.138055	0.0264643	0.17236	0.0620391	0.158569	-1.68965	0.592748	0.573541	-0.524609
Dexi_CM05836_01A	19365000	0.0224509	0.183901	0.0644134	0.141869	0.0397878	0.168941	0.0538345	0.149277	-1.30949	0.351557	0.651828	-0.198887
Dexi_CM05836_01A	19375000	0.024376	0.172574	0.0822922	0.161022	0.0416278	0.166344	0.0579242	0.153747	-1.24807	0.148684	1.42479	0.188952
Dexi_CM05836_01A	19385000	0.0201045	0.181798	0.0743658	0.147507	0.0478242	0.175377	0.0525609	0.152821	-1.74982	0.145389	1.37805	-0.139302
Dexi_CM05836_01A	19395000	0.0339895	0.154899	0.065161	0.152024	0.0557807	0.152579	0.054144	0.157847	-1.17911	0.060104	0.671885	-0.14733
Dexi_CM05836_01A	19405000	0.0367346	0.143169	0.103128	0.200176	0.0560389	0.152526	0.0648533	0.172759	-1.03977	-0.241901	1.92214	0.630627
Dexi_CM05836_01A	19415000	0.0313885	0.152364	0.125787	0.202945	0.0601135	0.150598	0.0843563	0.171872	-1.44719	0.0463546	1.69454	0.727556
Dexi_CM05836_01A	19425000	0.0348295	0.181202	0.148375	0.233974	0.0638269	0.160042	0.0835106	0.200036	-1.37841	0.522438	2.59175	0.678986
Dexi_CM05836_01A	19435000	0.0310773	0.182558	0.115375	0.216777	0.056278	0.151673	0.0738637	0.17392	-1.35722	0.805207	1.93283	0.997245
Dexi_CM05836_01A	19445000	0.0236676	0.188138	0.106992	0.19762	0.0453554	0.162115	0.0786628	0.166773	-1.44685	0.63782	1.27401	0.753415
Dexi_CM05836_01A	19455000	0.0222852	0.176677	0.122015	0.181071	0.0444873	0.162583	0.0793351	0.157744	-1.51118	0.344723	1.90623	0.599513
Dexi_CM05836_01A	19465000	0.017962	0.182026	0.099941	0.168174	0.0401535	0.167476	0.0702311	0.159549	-1.66669	0.345198	1.48844	0.219034
Dexi_CM05836_01A	19475000	0.0174465	0.169121	0.0993494	0.160535	0.0367191	0.15888	0.0721228	0.153518	-1.57708	0.255872	1.33764	0.185294
Dexi_CM05836_01A	19485000	0.0095716	0.180733	0.0872433	0.133939	0.0350602	0.172017	0.0649106	0.134224	-2.17581	0.201163	1.18329	-0.0084336
Dexi_CM05836_01A	19495000	0.0109209	0.169013	0.0954981	0.121717	0.0422267	0.164999	0.0719551	0.114382	-2.2227	0.0962363	1.12145	0.250221
Dexi_CM05836_01A	19505000	0.00959551	0.156735	0.0792149	0.157146	0.0372388	0.143442	0.0653861	0.159692	-2.20762	0.365697	0.722255	-0.064756
Dexi_CM05836_01A	19515000	0.0104608	0.163948	0.101793	0.136469	0.034137	0.153008	0.072202	0.133517	-2.05484	0.282771	1.4123	0.0885572
Dexi_CM05836_01A	19525000	0.0124088	0.157107	0.0961904	0.18991	0.0372317	0.14495	0.0691721	0.174864	-1.98214	0.331562	1.35342	0.349892
Dexi_CM05836_01A	19535000	0.00967204	0.150811	0.112779	0.215216	0.0345919	0.138219	0.0806332	0.185676	-2.13743	0.360054	1.41717	0.650809
Dexi_CM05836_01A	19545000	0.0104982	0.172407	0.115266	0.171057	0.0311241	0.152434	0.0781732	0.160045	-1.96956	0.519777	1.67185	0.279802
Dexi_CM05836_01A	19555000	0.00962732	0.18468	0.122758	0.211741	0.0348962	0.163095	0.0823865	0.17986	-2.17088	0.526145	1.72417	0.720775
Dexi_CM05836_01A	19565000	0.00969926	0.173298	0.104918	0.179541	0.035604	0.168345	0.0783309	0.159479	-2.18767	0.116972	1.16339	0.502931
Dexi_CM05836_01A	19575000	0.011339	0.175169	0.108293	0.201268	0.0438949	0.175506	0.0779673	0.163188	-2.24529	-0.00763427	1.29017	0.920046
Dexi_CM05836_01A	19585000	0.0162023	0.189902	0.0644934	0.134191	0.0541728	0.194846	0.0624903	0.157363	-2.13246	-0.100837	0.087038	-0.529511
Dexi_CM05836_01A	19595000	0.0191187	0.188391	0.0517655	0.182446	0.0641283	0.196773	0.0359319	0.201963	-2.13943	-0.168809	0.979796	-0.351644
Dexi_CM05836_01A	19605000	0.0249495	0.187001	0.0160568	0.061882	0.0744827	0.215857	0.0479092	0.138976	-2.02364	-0.528559	-1.2821	-1.45719
Dexi_CM05836_01A	19615000	0.02736	0.198609	0.0657516	0.174893	0.0839734	0.235107	0.078366	0.234891	-2.05197	-0.609369	-0.409603	-0.78158
Dexi_CM05836_01A	19625000	0.0244281	0.186682	0.166754	0.221443	0.0767277	0.217921	0.133283	0.211402	-2.06622	-0.557298	0.800021	0.163343
Dexi_CM05836_01A	19635000	0.0188303	0.200791	0.182265	0.191297	0.0635969	0.197067	0.114899	0.20028	-2.11686	0.0738106	1.86783	-0.166359
Dexi_CM05836_01A	19645000	0.0160073	0.197066	0.168499	0.158076	0.0625187	0.182702	0.114329	0.158952	-2.24112	0.307496	1.59697	-0.0206103
Dexi_CM05836_01A	19655000	0.0166817	0.206929	0.164755	0.158076	0.0647221	0.194891	0.111788	0.158952	-2.25478	0.244191	1.59697	-0.0206103
Dexi_CM05836_01A	19665000	0.0133142	0.199278	0.144986	0.160297	0.055225	0.188169	0.0948204	0.162131	-2.30065	0.23363	1.7632	-0.0428529
Dexi_CM05836_01A	19675000	0.0135594	0.192354	0.10491	0.115982	0.0573497	0.190756	0.0665406	0.130052	-2.3178	0.0331919	1.74676	-0.383683
Dexi_CM05836_01A	19685000	0.0174394	0.197938	0.118866	0.0994183	0.0592942	0.19474	0.0889743	0.109616	-2.1474	0.0651702	1.06375	-0.305877
Dexi_CM05836_01A	19695000	0.0114962	0.180723	0.174092	0.164007	0.0461634	0.177923	0.129821	0.155028	-2.26981	0.0624737	1.15998	0.221897
Dexi_CM05836_01A	19705000	0.0116286	0.167034	0.141012	0.165537	0.0451476	0.163288	0.102589	0.15033	-2.23585	0.0908692	1.27906	0.390284
Dexi_CM05836_01A	19715000	0.0125486	0.180096	0.15153	0.164483	0.0445165	0.171648	0.112003	0.147646	-2.16357	0.195462	1.20048	0.43692
Dexi_CM05836_01A	19725000	0.0113761	0.200208	0.14686	0.154727	0.0400772	0.185386	0.112267	0.140935	-2.15637	0.31648	1.05229	0.376317
Dexi_CM05836_01A	19735000	0.00984348	0.216384	0.14726	0.148422	0.0387337	0.193428	0.111325	0.130094	-2.24341	0.470084	1.11704	0.543584
Dexi_CM05836_01A	19745000	0.0111211	0.233245	0.0576538	0.11963	0.0407116	0.206584	0.0630385	0.107293	-2.19016	0.511235	-0.258758	0.401139
Dexi_CM05836_01A	19755000	0.0101243	0.215819	0.13001	0.167654	0.0352738	0.193162	0.108655	0.154061	-2.13917	0.464542	0.6594	0.340877
Dexi_CM05836_01A	19765000	0.0109896	0.236268	0.0956478	0.167654	0.0423534	0.207918	0.075729	0.154061	-2.22769	0.542885	0.837947	0.340877
Dexi_CM05836_01A	19775000	0.0117974	0.209068	0.0922135	0.151971	0.0462231	0.183361	0.0720279	0.140935	-2.23859	0.556103	0.949239	0.306264
Dexi_CM05836_01A	19785000	0.0132419	0.208581	0.1062	0.160191	0.0498893	0.181909	0.0806147	0.145977	-2.21384	0.580659	1.06475	0.381428
Dexi_CM05836_01A	19795000	0.0161371	0.19416	0.140161	0.214301	0.0493765	0.169616	0.104294	0.167488	-2.02911	0.572975	1.21657	1.1149
Dexi_CM05836_01A	19805000	0.0160266	0.185082	0.114517	0.161537	0.050853	0.168112	0.0986367	0.140935	-2.06948	0.399799	0.56776	0.568957
Dexi_CM05836_01A	19815000	0.0208236	0.179869	0.114517	0.161537	0.0528443	0.166372	0.0986367	0.140935	-1.83527	0.3211	0.56776	0.568957
Dexi_CM05836_01A	19825000	0.0186135	0.187419	0.125158	0.165059	0.058076	0.168881	0.112728	0.118203	-2.06325	0.433845	0.376771	1.43789
Dexi_CM05836_01A	19835000	0.0219326	0.148234	0.109822	0.179797	0.064287	0.158356	0.112128	0.130094	-1.99989	-0.250746	-0.0696649	1.37147
Dexi_CM05836_01A	19845000	0.025223	0.164933	0.111198	0.112436	0.0619539	0.151019	0.10727	0.116064	-1.79851	0.359414	0.127736	-0.114423
Dexi_CM05836_01A	19855000	0.0262754	0.176743	0.129633	0.115844	0.0589651	0.160106	0.0896832	0.115808	-1.67868	0.406595	1.52679	0.0011806
Dexi_CM05836_01A	19865000	0.017697	0.175987	0.120396	0.118821	0.0480563	0.160201	0.0812701	0.121751	-1.90282	0.389076	1.66105	-0.0925607
Dexi_CM05836_01A	19875000	0.0148194	0.176921	0.120814	0.140625	0.0380911	0.162344	0.0826755	0.128258	-1.8296	0.355494	1.61289	0.378767
Dexi_CM05836_01A	19885000	0.00864904	0.163292	0.120814	0.140625	0.029384	0.148915	0.0826755	0.128258	-2.07823	0.381743	1.61289	0.378767
Dexi_CM05836_01A	19895000	0.0114601	0.173409	0.124193	0.14359	0.0324312	0.17112	0.0827845	0.131539	-1.90348	0.0528892	1.62373	0.335359
Dexi_CM05836_01A	19905000	0.0136381	0.196658	0.0883752	0.0933722	0.0445224	0.195894	0.066939	0.118682	-2.07371	0.0153738	0.94567	-0.71875
Dexi_CM05836_01A	19915000	0.013966	0.186759	0.131095	0.12836	0.0524226	0.191114	0.115786	0.130094	-2.20384	-0.0896556	0.435715	-0.0478455
Dexi_CM05836_01A	19925000	0.0386945	0.158643	0.0385763	0.118872	0.0643045	0.197255	0.0460656	0.108411	-1.20172	-0.772398	-0.50566	0.337433
Dexi_CM05836_01A	19935000	0.0344594	0.157085	0.037964	0.118872	0.0759259	0.197421	0.0453344	0.108411	-1.66454	-0.808359	-0.50566	0.337433
Dexi_CM05836_01A	19945000	0.0356743	0.168061	0.0447641	0.118872	0.0801582	0.182644	0.0510508	0.108411	-1.69286	-0.312672	-0.389923	0.337433
Dexi_CM05836_01A	19955000	0.0386235	0.14639	0.0412367	0.114743	0.0894109	0.18399	0.0492425	0.105701	-1.72951	-0.795413	-0.50566	0.294187
Dexi_CM05836_01A	19965000	0.042175	0.167813	0.0189043	0.0556564	0.093004	0.226544	0.0224533	0.0528506	-1.66723	-1.01154	-0.406992	0.141794
Dexi_CM05836_01A	19975000	0.0246429	0.186096	0.0278052	0.04329	0.0959707	0.226544	0.031734	0.0715285	-2.26831	-0.696657	-0.237012	-0.727497
Dexi_CM05836_01A	19985000	0.0212146	0.15447	0.0121427	0.0586354	0.0807189	0.208883	0.0168946	0.0635809	-2.23875	-1.00771	-0.617026	-0.229037
Dexi_CM05836_01A	19995000	0.0188922	0.15171	0.0389195	0.118095	0.070754	0.197154	0.038149	0.126841	-2.22281	-0.897638	0.0605359	-0.259416
Dexi_CM05836_01A	20005000	0.0184871	0.158455	0.0387123	0.115924	0.0686291	0.193149	0.0403821	0.122998	-2.22484	-0.707033	-0.131096	-0.221894
Dexi_CM05836_01A	20015000	0.0151076	0.174213	0.0307663	0.092217	0.0603406	0.192612	0.040458	0.125835	-2.27701	-0.376594	-0.750949	-1.034
Dexi_CM05836_01A	20025000	0.0153618	0.190069	0.0464534	0.107633	0.0647477	0.190321	0.045595	0.110754	-2.32277	-0.00520524	0.0608275	-0.11004
Dexi_CM05836_01A	20035000	0.0146826	0.160848	0.0865731	0.179308	0.0591929	0.151807	0.0640586	0.164688	-2.28796	0.235483	1.19951	0.357807
Dexi_CM05836_01A	20045000	0.0150322	0.146837	0.0848931	0.133187	0.0566099	0.142478	0.0614053	0.140935	-2.23479	0.121322	1.30994	-0.221217
[truncated: 61,522 more rows]
